# Supplementary material for: Systematic interrogation of diverse Omic data reveals interpretable, robust, and generalizable transcriptomic features of clinically successful therapeutic targets
Source: PLoS Comput Biol. 2018 May 21;14(5):e1006142. doi: 10.1371/journal.pcbi.1006142 (PMC5983857; doi:10.1371/journal.pcbi.1006142)
Supplement: S1 Table — (XLSX) [file pcbi.1006142.s001.xlsx]

## Sheet: Sheet1
#	#	#	#	validation_rep	Rep0	Rep1	Rep2	Rep3	Rep4	Rep5	Rep6	Rep7	Rep8	Rep9	Rep10	Rep11	Rep12	Rep13	Rep14	Rep15	Rep16	Rep17	Rep18	Rep19	Rep20	Rep21	Rep22	Rep23	Rep24	Rep25	Rep26	Rep27	Rep28	Rep29	Rep30	Rep31	Rep32	Rep33	Rep34	Rep35	Rep36	Rep37	Rep38	Rep39	Rep40	Rep41	Rep42	Rep43	Rep44
#	#	#	#	validation_folds	5	5	5	5	5	5	5	5	5	5	5	5	5	5	5	5	5	5	5	5	5	5	5	5	5	5	5	5	5	5	5	5	5	5	5	5	5	5	5	5	5	5	5	5	5
gene_symbol	gene_id	phaseIII_outcome	target_cluster_by_gene_family_membership	na/na	na	na	na	na	na	na	na	na	na	na	na	na	na	na	na	na	na	na	na	na	na	na	na	na	na	na	na	na	na	na	na	na	na	na	na	na	na	na	na	na	na	na	na	na	na
A1BG	1	unknown	-1	na	0.48405	0.624803	0.465814	0.564916	0.528728	0.50582	0.5248	0.601669	0.570685	0.481455	0.5307	0.533231	0.550333	0.614153	0.574957	0.550546	0.532597	0.568277	0.519437	0.495116	0.477462	0.571047	0.476198	0.533789	0.681812	0.535677	0.516538	0.495966	0.572374	0.578162	0.532794	0.406393	0.484083	0.448507	0.501529	0.47136	0.586929	0.57259	0.633406	0.511303	0.526221	0.439984	0.602884	0.485857	0.469641
A1BG-AS1	503538	unknown	-1	na	nan	nan	nan	nan	nan	nan	nan	nan	nan	nan	nan	nan	nan	nan	nan	nan	nan	0.477327	nan	0.376174	0.474617	0.477063	0.387115	nan	nan	0.472573	0.48242	0.476705	nan	nan	nan	nan	nan	nan	nan	nan	nan	nan	nan	nan	nan	nan	nan	nan	nan
A1CF	29974	unknown	-1	na	0.636326	0.669742	0.770746	0.780126	0.644872	0.844572	0.638296	0.754462	0.771486	0.621144	0.632769	0.63189	0.800911	0.673619	0.695305	0.734533	0.636074	0.764631	0.685795	0.753579	0.728455	0.794523	0.765771	0.564824	0.657785	0.584223	0.767985	0.742247	0.726107	0.719236	0.610253	0.773671	0.686549	0.682849	0.743023	0.691228	0.661328	0.778254	0.894979	0.662838	0.742995	0.802685	0.676315	0.64754	0.77005
A2M	2	negative	36	na	0.321526	0.284177	0.214665	0.375205	0.450934	0.0505416	0.461908	0.539379	0.91	0.459519	0.295907	0.244849	0.568	0.459934	0.303661	0.280987	0.265235	0.429	0.438795	0.451584	0.283158	0.352	0.0231136	0.45342	0.78	0.286861	0.0997113	0.446712	0.567	0.0381537	0.446916	0.120195	0.256671	0.298177	0.4591	0.282466	0.339175	0.335661	0.460202	0.29306	0.249902	0.451963	0.450872	0.103738	0.459593
A2M-AS1	144571	unknown	-1	na	nan	nan	nan	nan	nan	nan	nan	nan	nan	nan	nan	nan	nan	nan	nan	nan	nan	0.448379	nan	0.457942	0.425341	0.432699	0.456648	nan	nan	0.436998	0.439923	0.440985	nan	nan	nan	nan	nan	nan	nan	nan	nan	nan	nan	nan	nan	nan	nan	nan	nan
A2ML1	144568	unknown	-1	na	0.646546	0.72829	0.732074	0.794712	0.689811	0.804179	0.670284	0.766572	0.775615	0.669316	0.675103	0.686827	0.783546	0.711847	0.730114	0.738196	0.67878	0.738249	0.763825	0.746537	0.697202	0.753743	0.73187	0.635492	0.75409	0.632923	0.748417	0.707524	0.73142	0.767266	0.669816	0.736022	0.704349	0.705017	0.74514	0.704939	0.705333	0.754752	0.878117	0.709159	0.769215	0.7704	0.757573	0.690529	0.731472
A2ML1-AS1	100874108	unknown	-1	na	nan	nan	nan	nan	nan	nan	nan	nan	nan	nan	nan	nan	nan	nan	nan	nan	nan	0.508427	nan	0.405549	0.527802	0.524858	0.412192	nan	nan	0.51089	0.528102	0.515134	nan	nan	nan	nan	nan	nan	nan	nan	nan	nan	nan	nan	nan	nan	nan	nan	nan
A2MP1	3	unknown	-1	na	nan	nan	nan	nan	nan	nan	nan	nan	nan	nan	nan	nan	nan	nan	nan	nan	nan	0.569359	nan	0.393281	0.629807	0.617025	0.401737	nan	nan	0.585685	0.616159	0.589997	nan	nan	nan	nan	nan	nan	nan	nan	nan	nan	nan	nan	nan	nan	nan	nan	nan
A3GALT2	127550	unknown	-1	na	nan	nan	nan	nan	nan	nan	nan	nan	nan	nan	nan	nan	nan	nan	nan	nan	nan	0.588195	nan	0.373903	0.660067	0.644677	0.38517	nan	nan	0.608589	0.642634	0.612881	nan	nan	nan	nan	nan	nan	nan	nan	nan	nan	nan	nan	nan	nan	nan	nan	nan
A4GALT	53947	unknown	-1	na	0.500838	0.454613	0.454668	0.553411	0.460089	0.481935	0.468539	0.526031	0.553149	0.504533	0.46757	0.461473	0.474782	0.479943	0.509891	0.578105	0.469304	0.469954	0.513638	0.454639	0.451842	0.456272	0.460052	0.50389	0.625187	0.468122	0.562665	0.392555	0.47685	0.603728	0.467593	0.46669	0.480851	0.49396	0.554599	0.48219	0.518377	0.485584	0.549497	0.464355	0.451905	0.475648	0.564905	0.481694	0.454947
A4GNT	51146	unknown	-1	na	0.653995	0.67388	0.620087	0.694804	0.615921	0.649609	0.629857	0.67205	0.656057	0.628902	0.636803	0.619662	0.680358	0.679468	0.699527	0.668125	0.636667	0.699379	0.691324	0.595964	0.618817	0.671445	0.600998	0.625766	0.751878	0.619296	0.623254	0.643148	0.71086	0.640382	0.617169	0.630031	0.610124	0.613708	0.643808	0.61736	0.697482	0.693591	0.776322	0.617315	0.670332	0.582695	0.643674	0.624944	0.617526
AAAS	8086	unknown	-1	na	0.443074	0.333407	0.373067	0.379859	0.329337	0.372507	0.35387	0.465929	0.422337	0.392516	0.340284	0.320484	0.335667	0.356512	0.353584	0.337446	0.342824	0.34865	0.346143	0.344383	0.36165	0.323624	0.378895	0.386472	0.464776	0.34565	0.343683	0.319246	0.396812	0.426542	0.334804	0.384984	0.374893	0.388033	0.436432	0.379035	0.344074	0.365235	0.346124	0.33527	0.299417	0.392516	0.358749	0.356093	0.385388
AACS	65985	unknown	-1	na	0.489563	0.539367	0.434021	0.537294	0.401636	0.592808	0.421836	0.577139	0.4719	0.45541	0.412996	0.397389	0.524738	0.573813	0.54216	0.563368	0.412957	0.551311	0.451495	0.407724	0.437529	0.542812	0.432712	0.447726	0.655161	0.424219	0.527604	0.418586	0.57375	0.553456	0.408365	0.446157	0.433228	0.444492	0.59239	0.437934	0.553552	0.538899	0.689448	0.405342	0.53815	0.435528	0.500878	0.427318	0.443502
AACSP1	729522	unknown	-1	na	nan	nan	nan	nan	nan	nan	nan	nan	nan	nan	nan	nan	nan	nan	nan	nan	nan	0.635988	nan	0.593643	0.732688	0.712066	0.572011	nan	nan	0.665898	0.707412	0.67005	nan	nan	nan	nan	nan	nan	nan	nan	nan	nan	nan	nan	nan	nan	nan	nan	nan
AADAC	13	unknown	-1	na	0.605186	0.736008	0.75242	0.790149	0.694728	0.821909	0.661034	0.785	0.78247	0.674246	0.665271	0.702339	0.792621	0.708208	0.709957	0.756617	0.65558	0.723178	0.760185	0.780521	0.724923	0.756607	0.746033	0.625051	0.745921	0.633502	0.750739	0.713567	0.714651	0.784765	0.677465	0.75367	0.711489	0.711698	0.727235	0.709599	0.663434	0.74393	0.89882	0.716749	0.794773	0.81328	0.77805	0.705136	0.754681
AADACL2	344752	unknown	-1	na	0.629224	0.709072	0.700293	0.775796	0.66138	0.716474	0.670168	0.716162	0.756397	0.659041	0.675036	0.664515	0.752752	0.699942	0.731284	0.71292	0.670813	0.755896	0.692743	0.672733	0.688614	0.764533	0.676632	0.640845	0.734414	0.646961	0.757908	0.695782	0.728548	0.714815	0.65497	0.707199	0.660494	0.660203	0.692533	0.667999	0.733398	0.742263	0.82579	0.661958	0.737046	0.669627	0.70346	0.668812	0.696582
AADACL3	126767	unknown	-1	na	nan	nan	nan	nan	nan	nan	nan	nan	nan	nan	nan	nan	nan	nan	nan	nan	nan	0.698642	nan	0.615451	0.816411	0.792528	0.590816	nan	nan	0.738516	0.785572	0.742294	nan	nan	nan	nan	nan	nan	nan	nan	nan	nan	nan	nan	nan	nan	nan	nan	nan
AADACL4	343066	unknown	-1	na	0.739258	0.691699	0.556708	0.642243	0.594051	0.637763	0.615855	0.634702	0.590331	0.604107	0.65541	0.566277	0.641134	0.722039	0.747934	0.669124	0.688304	0.70344	0.600487	0.524338	0.565578	0.673877	0.555587	0.623298	0.86197	0.630068	0.606413	0.599391	0.730242	0.559056	0.583813	0.571516	0.585404	0.59383	0.745038	0.600951	0.801306	0.678264	0.736993	0.601431	0.632519	0.493317	0.751004	0.587195	0.541641
AADAT	51166	unknown	-1	na	0.518592	0.514616	0.48436	0.558863	0.417984	0.543984	0.440499	0.534328	0.548043	0.458023	0.425214	0.399796	0.507014	0.523549	0.509175	0.490588	0.436098	0.52093	0.466001	0.449446	0.458001	0.513834	0.488855	0.440241	0.507433	0.415261	0.491743	0.451986	0.541268	0.507905	0.411016	0.496059	0.464482	0.474079	0.513914	0.471721	0.54661	0.541236	0.59839	0.420495	0.51238	0.496735	0.422694	0.433776	0.49112
AAED1	195827	unknown	-1	na	0.51151	0.549926	0.409558	0.5761	0.439252	0.509395	0.456047	0.557151	0.511245	0.49323	0.45648	0.443971	0.489884	0.563255	0.544462	0.556741	0.458612	0.533523	0.502499	0.405498	0.430586	0.507526	0.412339	0.506991	0.681361	0.473857	0.538192	0.424267	0.558762	0.564824	0.454077	0.42282	0.451309	0.465449	0.598801	0.452165	0.566091	0.520059	0.657185	0.449833	0.527607	0.404057	0.5458	0.461609	0.417574
AAGAB	79719	unknown	-1	na	0.463613	0.501773	0.385482	0.491991	0.410815	0.331031	0.424566	0.528612	0.438432	0.471401	0.423607	0.418728	0.365976	0.466138	0.423637	0.430574	0.420211	0.43116	0.452785	0.384029	0.406897	0.375212	0.387843	0.482209	0.642922	0.446443	0.513507	0.35064	0.535162	0.556684	0.429382	0.39788	0.425917	0.440739	0.468817	0.425754	0.415215	0.398933	0.392075	0.412182	0.393413	0.391499	0.433402	0.438928	0.388155
AAK1	22848	unknown	-1	na	0.494017	0.578275	0.427287	0.540455	0.446627	0.550148	0.461802	0.506936	0.533422	0.453364	0.46094	0.44716	0.522779	0.5458	0.573576	0.522265	0.466174	0.564233	0.545695	0.423605	0.457525	0.551619	0.433036	0.45826	0.674338	0.484773	0.574227	0.461149	0.538683	0.547066	0.456616	0.440407	0.463958	0.47781	0.520717	0.430956	0.596438	0.542051	0.69852	0.458685	0.555391	0.418922	0.561003	0.466374	0.434849
AAMDC	28971	unknown	-1	na	0.455006	0.507636	0.432181	0.542556	0.407103	0.587526	0.411903	0.571175	0.519077	0.460144	0.405531	0.409063	0.489757	0.498456	0.510784	0.490746	0.399394	0.457166	0.516341	0.428165	0.43392	0.472369	0.436377	0.44622	0.614558	0.418712	0.511367	0.428059	0.503329	0.540748	0.415799	0.442847	0.440771	0.453906	0.558565	0.441763	0.512817	0.495655	0.625564	0.418649	0.521767	0.467575	0.494484	0.438023	0.445082
AAMP	14	unknown	-1	na	0.420825	0.346443	0.367201	0.412191	0.35355	0.493221	0.367229	0.459655	0.405595	0.418269	0.359143	0.353489	0.315653	0.393534	0.343326	0.362792	0.356321	0.356041	0.43811	0.357395	0.365388	0.3093	0.373377	0.415748	0.490665	0.37297	0.390071	0.350616	0.453323	0.459748	0.366615	0.378515	0.388257	0.402872	0.515032	0.388922	0.356397	0.3744	0.40824	0.35446	0.339819	0.398379	0.365525	0.384243	0.372988
AANAT	15	unknown	-1	na	0.672392	0.674949	0.587215	0.656997	0.597832	0.591446	0.630756	0.634106	0.622137	0.62517	0.639118	0.608693	0.655317	0.672907	0.716262	0.658875	0.633106	0.702076	0.688877	0.538321	0.591588	0.6815	0.507556	0.636719	0.753682	0.622229	0.641178	0.624498	0.709878	0.634417	0.609891	0.59981	0.575442	0.577778	0.71602	0.587135	0.746779	0.683009	0.738686	0.588299	0.656754	0.507461	0.652174	0.611943	0.582315
AAR2	25980	unknown	-1	na	0.471524	0.477176	0.377305	0.492966	0.376936	0.512009	0.397887	0.510132	0.418308	0.438486	0.391283	0.374627	0.388341	0.458317	0.435642	0.398072	0.393984	0.428093	0.432658	0.361731	0.383148	0.37899	0.381874	0.444944	0.597586	0.405485	0.44027	0.37653	0.500491	0.466409	0.389412	0.389894	0.404355	0.418406	0.54628	0.406515	0.433176	0.412249	0.464979	0.384786	0.365144	0.383763	0.391879	0.401662	0.387805
AARD	441376	unknown	-1	na	0.629444	0.688885	0.541411	0.564008	0.553766	0.634003	0.561668	0.666764	0.55033	0.568254	0.583354	0.534841	0.627339	0.707521	0.68674	0.660147	0.603632	0.66069	0.557857	0.551957	0.536657	0.641444	0.560865	0.562774	0.864193	0.568953	0.568112	0.554346	0.677268	0.585036	0.54726	0.553824	0.585074	0.598549	0.661001	0.590859	0.710501	0.64139	0.775208	0.553797	0.646392	0.54157	0.751059	0.562896	0.541532
AARS	16	unknown	-1	na	0.301003	0.370259	0.302408	0.356976	0.303899	0.355798	0.33552	0.287241	0.26941	0.301103	0.311619	0.292664	0.462053	0.376351	0.461988	0.38474	0.312249	0.450752	0.392078	0.263796	0.289431	0.434295	0.296462	0.290852	0.363522	0.303673	0.448289	0.333149	0.406721	0.285396	0.302855	0.385397	0.280569	0.305244	0.377161	0.312756	0.465906	0.455974	0.410713	0.285044	0.418387	0.255598	0.357365	0.323346	0.297421
AARS2	57505	unknown	-1	na	0.36108	0.412017	0.295917	0.263146	0.31279	0.349816	0.364964	0.335206	0.253819	0.274043	0.34215	0.29524	0.467683	0.399784	0.476329	0.325027	0.353815	0.475856	0.408666	0.238221	0.278676	0.439044	0.301228	0.320603	0.432392	0.333073	0.333085	0.365553	0.443902	0.161258	0.310142	0.301855	0.280064	0.252161	0.407456	0.283807	0.47835	0.487344	0.350574	0.268373	0.294444	0.209824	0.311868	0.281223	0.297136
AARSD1	80755	unknown	-1	na	0.459201	0.396391	0.382614	0.512687	0.381031	0.536452	0.396666	0.408816	0.416246	0.442694	0.390766	0.382338	0.333291	0.382615	0.38485	0.379636	0.389184	0.454887	0.48132	0.372761	0.402916	0.377122	0.38677	0.445106	0.477337	0.416819	0.481325	0.399481	0.475312	0.50761	0.394863	0.394634	0.408341	0.422601	0.538075	0.409383	0.347137	0.368698	0.413488	0.390198	0.348088	0.390874	0.363698	0.409303	0.394539
AASDH	132949	unknown	-1	na	0.51597	0.550179	0.389694	0.516259	0.42937	0.397277	0.45284	0.553529	0.437983	0.488628	0.453813	0.436072	0.466404	0.555286	0.537288	0.461834	0.455247	0.491552	0.475263	0.378653	0.417128	0.448434	0.388066	0.510107	0.705583	0.475353	0.531742	0.369782	0.552957	0.556988	0.448851	0.403471	0.435004	0.449058	0.508783	0.436554	0.531967	0.493635	0.494159	0.435688	0.423158	0.367074	0.483858	0.452234	0.396929
AASDHPPT	60496	unknown	-1	na	0.440267	0.470834	0.392235	0.518774	0.361897	0.574732	0.383544	0.525834	0.45554	0.421372	0.372826	0.354657	0.430581	0.492567	0.488064	0.486599	0.375892	0.510242	0.432336	0.368816	0.387607	0.483678	0.397413	0.417207	0.585717	0.38112	0.397942	0.392718	0.521167	0.407336	0.368447	0.404486	0.400546	0.41361	0.565449	0.404276	0.439061	0.451512	0.602364	0.368614	0.442995	0.406341	0.424108	0.387177	0.403341
AASS	10157	unknown	-1	na	0.479827	0.561101	0.452204	0.606999	0.465964	0.612149	0.467919	0.582294	0.550299	0.508548	0.468548	0.468489	0.514724	0.577097	0.547125	0.585222	0.470543	0.521021	0.553733	0.46438	0.457465	0.506593	0.462725	0.507643	0.679584	0.475064	0.562815	0.459753	0.553228	0.614044	0.473007	0.46388	0.487492	0.501972	0.606226	0.487125	0.559421	0.527104	0.678241	0.48443	0.552111	0.482351	0.589083	0.487376	0.46151
AAT1	252842	unknown	-1	na	0.519602	0.53264	nan	nan	0.526863	nan	0.547627	nan	nan	0.531227	0.522296	0.528085	nan	0.522253	0.524882	0.516821	0.526372	nan	0.526649	nan	nan	nan	nan	0.542394	0.528995	0.528688	nan	nan	nan	0.534434	0.525564	nan	0.524634	0.526976	nan	0.517896	0.526408	nan	nan	nan	0.530351	nan	0.523127	0.525703	nan
AATF	26574	unknown	-1	na	0.436402	0.447083	0.378327	0.36339	0.354227	0.333136	0.377409	0.375025	0.436328	0.352837	0.366605	0.347016	0.364481	0.343008	0.395373	0.327236	0.369758	0.44372	0.350202	0.358239	0.365671	0.376377	0.381176	0.34553	0.477772	0.373531	0.366118	0.373559	0.435623	0.360308	0.361595	0.395364	0.387128	0.405733	0.295606	0.347436	0.373982	0.400394	0.446599	0.351635	0.356188	0.392957	0.355896	0.379602	0.386019
AATK	9625	unknown	-1	na	0.514773	0.533374	0.524042	0.579559	0.454505	0.673061	0.468551	0.617091	0.516994	0.482389	0.454231	0.431923	0.600651	0.5808	0.568419	0.585239	0.469832	0.579806	0.509578	0.499942	0.48436	0.581363	0.534671	0.458804	0.60349	0.433464	0.472107	0.494197	0.598808	0.491986	0.441	0.534589	0.503764	0.51306	0.63354	0.510682	0.540329	0.594929	0.716063	0.461948	0.572449	0.552824	0.515159	0.464312	0.529631
AATK-AS1	388428	unknown	-1	na	nan	nan	nan	nan	nan	nan	nan	nan	nan	nan	nan	nan	nan	nan	nan	nan	nan	0.632731	nan	0.522409	0.727957	0.707621	0.51124	nan	nan	0.662037	0.703124	0.666203	nan	nan	nan	nan	nan	nan	nan	nan	nan	nan	nan	nan	nan	nan	nan	nan	nan
ABAT	18	unknown	-1	na	0.474865	0.580473	0.524519	0.465112	0.469028	0.630157	0.469171	0.53768	0.508693	0.461751	0.462922	0.468227	0.582041	0.532598	0.562355	0.557784	0.454916	0.571007	0.564039	0.511995	0.515662	0.594664	0.520375	0.428608	0.646133	0.464133	0.515248	0.502408	0.530822	0.487462	0.469904	0.532999	0.502602	0.511002	0.530313	0.470292	0.549445	0.577879	0.75232	0.476567	0.600425	0.5554	0.557134	0.49545	0.533953
ABCA1	19	unknown	-1	na	0.508072	0.579955	0.439629	0.597869	0.451626	0.585351	0.461753	0.596938	0.54	0.49946	0.461116	0.454507	0.530407	0.596261	0.569925	0.572691	0.462228	0.547572	0.515655	0.439376	0.448373	0.537174	0.444471	0.502363	0.706274	0.470391	0.56225	0.440909	0.586713	0.594696	0.461544	0.451964	0.470404	0.483955	0.603691	0.471344	0.581117	0.544067	0.695452	0.464572	0.561073	0.452585	0.565628	0.474286	0.448308
ABCA10	10349	unknown	-1	na	0.500652	0.562165	0.492688	0.606114	0.478214	0.515634	0.488956	0.54993	0.55471	0.515633	0.486293	0.474895	0.519396	0.570732	0.519898	0.538933	0.490042	0.547372	0.508027	0.482238	0.488487	0.497483	0.494607	0.508427	0.588407	0.484407	0.465906	0.475389	0.568157	0.445783	0.480564	0.504234	0.501514	0.512266	0.514646	0.505032	0.562953	0.545086	0.584923	0.47877	0.516642	0.502706	0.512954	0.496435	0.49105
ABCA11P	79963	unknown	-1	na	0.514004	0.524672	nan	nan	0.474668	nan	0.538721	0.509373	nan	0.555482	0.51667	0.520129	nan	0.562513	0.518841	0.551134	0.465581	0.475342	0.519849	0.326295	0.471223	0.474012	0.344094	0.567229	0.521896	0.504682	0.479501	0.474253	0.611802	0.526191	0.518969	nan	0.517798	0.51971	0.590121	0.467711	0.519704	nan	nan	0.458714	0.523178	0.425599	0.455262	0.518583	nan
ABCA12	26154	unknown	-1	na	0.662476	0.674661	0.669867	0.734425	0.63717	0.694654	0.64647	0.70761	0.734335	0.632932	0.648996	0.626646	0.737041	0.684887	0.715921	0.696984	0.660429	0.748538	0.680837	0.650945	0.654179	0.745515	0.663871	0.619189	0.669592	0.61938	0.741083	0.638593	0.719318	0.701775	0.622071	0.678376	0.648225	0.650259	0.738549	0.655775	0.721045	0.737196	0.758228	0.637279	0.700049	0.649231	0.68437	0.634694	0.657843
ABCA13	154664	unknown	-1	na	0.630082	0.638406	0.598898	0.624071	0.580514	0.698029	0.589916	0.654709	0.597804	0.583591	0.591128	0.569026	0.676563	0.642303	0.666013	0.637025	0.605431	0.689473	0.671816	0.586754	0.600883	0.668066	0.600412	0.574118	0.713881	0.581959	0.588637	0.62408	0.666509	0.582284	0.56995	0.609138	0.596802	0.603077	0.676467	0.597408	0.688606	0.666911	0.767699	0.591112	0.639821	0.582067	0.620952	0.581848	0.597837
ABCA17P	650655	unknown	-1	na	nan	nan	nan	nan	nan	nan	nan	0.502386	nan	nan	nan	nan	nan	nan	nan	0.655222	nan	0.580169	nan	0.438906	0.647269	0.632958	0.440523	nan	nan	0.598846	0.631408	0.60315	nan	nan	nan	nan	nan	nan	nan	0.51415	nan	nan	nan	nan	nan	0.443997	nan	nan	nan
ABCA2	20	unknown	-1	na	0.441553	0.579574	0.434124	0.586046	0.447186	0.585553	0.45072	0.601339	0.521274	0.49464	0.450276	0.450722	0.50247	0.582124	0.543336	0.56309	0.450538	0.518408	0.501991	0.444137	0.443018	0.5149	0.443726	0.49456	0.703384	0.461649	0.553165	0.430445	0.579185	0.600762	0.456528	0.445875	0.469676	0.484454	0.590851	0.469066	0.559796	0.513998	0.66889	0.464524	0.554832	0.463115	0.558956	0.471112	0.444476
ABCA3	21	unknown	-1	na	0.506624	0.570131	0.49325	0.538412	0.491247	0.460474	0.49601	0.505622	0.524933	0.528179	0.496494	0.493414	0.455711	0.558653	0.477453	0.487869	0.496459	0.50924	0.513139	0.493218	0.490059	0.425543	0.495522	0.521974	0.450529	0.494268	0.516637	0.438556	0.483731	0.482986	0.496395	0.504366	0.509944	0.52141	0.522983	0.511845	0.533657	0.509887	0.426531	0.504062	0.487688	0.512846	0.466231	0.511726	0.500465
ABCA4	24	unknown	-1	na	0.613874	0.63192	0.553991	0.536578	0.578329	0.553395	0.585986	0.619523	0.567686	0.600066	0.594916	0.582304	0.616971	0.63393	0.638718	0.61313	0.599399	0.626546	0.581512	0.551947	0.579519	0.59611	0.549554	0.604226	0.701269	0.600513	0.611376	0.570689	0.623903	0.5855	0.582101	0.565519	0.576872	0.585619	0.610291	0.579925	0.654155	0.605464	0.720692	0.589288	0.58126	0.527731	0.642791	0.588779	0.554752
ABCA5	23461	unknown	-1	na	0.468123	0.519678	0.422583	0.486595	0.397717	0.436412	0.414213	0.576475	0.449872	0.451552	0.405983	0.393135	0.48734	0.564125	0.513888	0.546455	0.407503	0.524105	0.366875	0.405228	0.419278	0.516434	0.426554	0.445126	0.653347	0.413139	0.503461	0.37958	0.565052	0.539955	0.404117	0.434635	0.431417	0.444027	0.551937	0.434709	0.540596	0.517599	0.63133	0.396541	0.526015	0.438841	0.498529	0.42274	0.42478
ABCA6	23460	unknown	-1	na	0.497103	0.581719	0.492996	0.506584	0.482234	0.48799	0.486672	0.592634	0.554727	0.520487	0.485801	0.484371	0.527191	0.597287	0.535025	0.575196	0.483822	0.556801	0.480411	0.490475	0.488953	0.500501	0.494019	0.510756	0.615761	0.484763	0.47141	0.470607	0.562043	0.507669	0.487424	0.503767	0.503567	0.514685	0.530941	0.505745	0.574198	0.532738	0.672933	0.493956	0.553227	0.514923	0.549861	0.504616	0.500937
ABCA7	10347	unknown	-1	na	0.504861	0.566795	0.481363	0.548035	0.475366	0.475808	0.479399	0.609708	0.554695	0.514102	0.478205	0.475518	0.554863	0.58294	0.571682	0.586452	0.479317	0.560441	0.446719	0.483016	0.479306	0.549411	0.486926	0.506437	0.661639	0.479144	0.541107	0.436789	0.575116	0.586677	0.479526	0.492491	0.498939	0.511198	0.543023	0.500551	0.578851	0.559526	0.659162	0.480472	0.578811	0.506333	0.565971	0.496198	0.481602
ABCA8	10351	unknown	-1	na	0.453483	0.424808	0.478946	0.600497	0.420499	0.567703	0.424583	0.531112	0.460708	0.460308	0.412789	0.408934	0.45868	0.448982	0.407562	0.498267	0.41633	0.432178	0.48638	0.403039	0.454556	0.464571	0.406972	0.43457	0.48276	0.407546	0.520124	0.45868	0.449086	0.447038	0.415761	0.488897	0.401117	0.413051	0.581428	0.472815	0.452532	0.407328	0.369678	0.432872	0.473291	0.389451	0.456425	0.442461	0.422195
ABCA9	10350	unknown	-1	na	0.513485	0.558219	0.525467	0.624943	0.530979	0.527899	0.530318	0.611657	0.61192	0.560749	0.535024	0.537288	0.582256	0.604159	0.559513	0.572662	0.532242	0.559496	0.593759	0.531182	0.518947	0.551402	0.524705	0.553599	0.637492	0.526207	0.610519	0.478894	0.58527	0.652266	0.536426	0.535723	0.542224	0.552603	0.581447	0.543635	0.552658	0.570497	0.60578	0.535897	0.615435	0.547333	0.586024	0.550511	0.523658
ABCB1	5243	unknown	-1	na	0.509354	0.589091	0.51073	0.627701	0.513332	0.650455	0.501281	0.623539	0.591167	0.543767	0.505042	0.5198	0.559357	0.603396	0.565417	0.624095	0.500713	0.545153	0.572182	0.533935	0.522849	0.568997	0.519123	0.529818	0.677637	0.514414	0.601664	0.515945	0.556961	0.630618	0.517308	0.519977	0.533503	0.546329	0.619795	0.532616	0.557608	0.534862	0.731985	0.534825	0.604059	0.551787	0.596775	0.535705	0.53843
ABCB10	23456	unknown	-1	na	0.493479	0.532693	0.33441	0.521389	0.397006	0.528242	0.421206	0.528362	0.439614	0.439896	0.414683	0.395661	0.49889	0.544643	0.535937	0.527443	0.415421	0.536958	0.44457	0.381867	0.413001	0.520076	0.404771	0.441779	0.636509	0.426563	0.468122	0.386338	0.548462	0.477355	0.408806	0.41956	0.420752	0.433081	0.515641	0.412194	0.555832	0.524991	0.575135	0.400413	0.525015	0.399851	0.499318	0.422277	0.415604
ABCB10P1	56476	unknown	-1	na	nan	nan	nan	nan	nan	nan	nan	nan	nan	nan	nan	nan	nan	nan	nan	nan	nan	0.69858	nan	0.54918	0.816336	0.792453	0.533988	nan	nan	0.738445	0.785498	0.742224	nan	nan	nan	nan	nan	nan	nan	nan	nan	nan	nan	nan	nan	nan	nan	nan	nan
ABCB10P3	728248	unknown	-1	na	nan	nan	nan	nan	nan	nan	nan	nan	nan	nan	nan	nan	nan	nan	nan	nan	nan	0.742615	nan	0.581689	0.866053	0.842443	0.56175	nan	nan	0.787157	0.834776	0.790552	nan	nan	nan	nan	nan	nan	nan	nan	nan	nan	nan	nan	nan	nan	nan	nan	nan
ABCB10P4	100132289	unknown	-1	na	nan	nan	nan	nan	nan	nan	nan	nan	nan	nan	nan	nan	nan	nan	nan	nan	nan	0.710986	nan	0.544159	0.831142	0.807127	0.529715	nan	nan	0.75239	0.799893	0.75607	nan	nan	nan	nan	nan	nan	nan	nan	nan	nan	nan	nan	nan	nan	nan	nan	nan
ABCB11	8647	unknown	-1	na	0.668354	0.567921	0.635107	0.689717	0.6319	0.62605	0.640963	0.547913	0.662733	0.633918	0.646828	0.625303	0.567724	0.559642	0.568131	0.559995	0.658797	0.601846	0.709334	0.624671	0.636488	0.608975	0.631222	0.630362	0.477134	0.629996	0.642698	0.663465	0.587184	0.679901	0.622722	0.645003	0.635542	0.640097	0.590707	0.641736	0.613685	0.57804	0.526117	0.642037	0.58848	0.607121	0.55708	0.63055	0.631159
ABCB4	5244	unknown	-1	na	0.56876	0.594265	0.540236	0.551369	0.557434	0.602151	0.551878	0.598545	0.534857	0.578547	0.558833	0.559573	0.598283	0.589676	0.598935	0.597161	0.563424	0.550902	0.606278	0.55824	0.56152	0.540793	0.548106	0.573625	0.637453	0.567055	0.558681	0.564701	0.581544	0.562477	0.557827	0.550498	0.568887	0.580251	0.593908	0.569153	0.559948	0.537564	0.686572	0.577131	0.572587	0.55264	0.610437	0.569859	0.54486
ABCB5	340273	unknown	-1	na	0.653812	0.653912	0.583754	0.717621	0.597646	0.660131	0.610711	0.660614	0.670275	0.608086	0.616147	0.588375	0.652659	0.653413	0.679872	0.659176	0.634153	0.694021	0.664932	0.577489	0.599405	0.678807	0.587327	0.613314	0.733395	0.612014	0.694664	0.62601	0.68946	0.674056	0.59	0.595744	0.603681	0.611386	0.682972	0.609122	0.708999	0.676105	0.741561	0.610583	0.643344	0.549857	0.653164	0.595444	0.580556
ABCB6	10058	unknown	-1	na	0.495052	0.570589	0.412794	0.570415	0.430848	0.531685	0.444677	0.577437	0.525736	0.485933	0.443817	0.436745	0.506324	0.594876	0.557645	0.558371	0.44209	0.526562	0.508235	0.408874	0.416735	0.507958	0.414605	0.493405	0.704989	0.451251	0.535137	0.397992	0.578318	0.578833	0.445737	0.425386	0.446593	0.460477	0.576907	0.447525	0.576949	0.523979	0.665764	0.441202	0.546499	0.42495	0.551413	0.456732	0.422319
ABCB7	22	unknown	-1	na	0.487712	0.503949	0.388221	0.460151	0.406682	0.451059	0.424997	0.46024	0.449383	0.422306	0.422059	0.408975	0.421484	0.448022	0.463124	0.371938	0.423788	0.430595	0.489999	0.380158	0.403246	0.389336	0.391965	0.429386	0.609335	0.439729	0.513522	0.383951	0.473655	0.509579	0.421681	0.401102	0.425394	0.439788	0.426719	0.393346	0.474736	0.421297	0.4589	0.416051	0.389189	0.389554	0.413458	0.430914	0.39781
ABCB8	11194	unknown	-1	na	0.481988	0.54851	0.382857	0.512374	0.448028	0.327466	0.455631	0.566339	0.463833	0.504932	0.463803	0.462676	0.449023	0.558579	0.528602	0.438025	0.460668	0.42832	0.504677	0.398321	0.422454	0.401976	0.387316	0.526517	0.725973	0.492288	0.517382	0.371816	0.532001	0.576947	0.470317	0.395743	0.44898	0.465148	0.456706	0.446435	0.53562	0.471572	0.473559	0.455767	0.402509	0.382314	0.49493	0.473723	0.38428
ABCB9	23457	unknown	-1	na	0.528538	0.516069	0.417427	0.538776	0.403344	0.533421	0.439274	0.559742	0.487608	0.455034	0.430217	0.388433	0.518303	0.572332	0.562489	0.549586	0.446605	0.579445	0.385531	0.380075	0.425084	0.551352	0.420821	0.464652	0.651979	0.438441	0.504567	0.412594	0.594542	0.515663	0.405783	0.432045	0.432197	0.443858	0.57032	0.438749	0.597747	0.551355	0.64585	0.39652	0.515969	0.386128	0.485073	0.415891	0.413543
ABCC1	4363	unknown	-1	na	0.487091	0.531083	0.41599	0.494696	0.396605	0.594889	0.415591	0.572509	0.444028	0.450326	0.40745	0.390002	0.505047	0.570497	0.537471	0.548195	0.412362	0.532384	0.465527	0.398119	0.411355	0.515758	0.42177	0.447791	0.65784	0.412653	0.482815	0.419841	0.566675	0.520842	0.402334	0.428515	0.429968	0.442927	0.585607	0.433369	0.551864	0.526148	0.705639	0.404922	0.526009	0.428969	0.50121	0.419022	0.42553
ABCC10	89845	unknown	-1	na	0.489111	0.507777	0.39079	0.531325	0.417436	0.480509	0.438613	0.544372	0.44866	0.476752	0.437302	0.422092	0.443292	0.523373	0.496682	0.453128	0.43826	0.45732	0.502573	0.380015	0.41164	0.409614	0.391069	0.492276	0.675835	0.456855	0.52646	0.393729	0.551707	0.55235	0.434734	0.40408	0.429816	0.443854	0.533466	0.431344	0.502291	0.468866	0.50316	0.415555	0.406299	0.379687	0.445796	0.441507	0.391027
ABCC11	85320	unknown	-1	na	0.62561	0.636125	0.523062	0.646252	0.548765	0.559828	0.568213	0.633099	0.591414	0.573398	0.572356	0.541404	0.615044	0.654436	0.660738	0.627797	0.59031	0.671317	0.639127	0.514019	0.549901	0.645967	0.527497	0.586385	0.74683	0.579962	0.650628	0.549111	0.670707	0.599567	0.547217	0.536858	0.555302	0.565661	0.606264	0.559938	0.689973	0.634287	0.708384	0.560437	0.619565	0.482887	0.624654	0.551339	0.521897
ABCC12	94160	unknown	-1	na	0.574252	0.609622	nan	nan	0.589143	0.710308	0.632889	0.608716	nan	0.613117	0.57719	0.605068	nan	0.601225	0.583717	0.631403	0.591336	0.65521	0.673148	0.58055	0.759889	0.737809	0.560775	0.638486	0.597711	0.625502	0.732298	0.692588	0.642838	0.613945	0.589692	nan	0.591078	0.597458	0.602627	0.598355	0.591559	nan	nan	0.626835	0.599887	0.511926	0.604876	0.59482	nan
ABCC13	150000	unknown	-1	na	0.555928	0.584029	nan	nan	0.589794	nan	0.604731	nan	nan	0.580196	0.558793	0.579449	nan	0.560151	0.564025	0.546728	0.600281	0.659346	0.570643	0.669054	0.765573	0.743232	0.637662	0.605741	0.574828	0.612585	0.737554	0.697398	nan	0.587545	0.568261	nan	0.568882	0.573951	nan	0.556256	0.569795	nan	nan	0.64311	0.576705	nan	0.61651	0.571753	nan
ABCC2	1244	unknown	-1	na	0.594126	0.660202	0.622113	0.699791	0.593622	0.70686	0.592332	0.642243	0.670904	0.608556	0.59734	0.602704	0.65653	0.636806	0.634323	0.645757	0.586139	0.651226	0.669717	0.609162	0.609415	0.65528	0.602928	0.587301	0.691554	0.579592	0.658914	0.618711	0.672483	0.683168	0.596129	0.62917	0.598631	0.602174	0.656842	0.602549	0.648372	0.65276	0.794239	0.597481	0.68865	0.626581	0.638548	0.612492	0.624791
ABCC3	8714	unknown	-1	na	0.499639	0.627506	0.525903	0.623667	0.527291	0.658298	0.506408	0.654358	0.610626	0.533986	0.509817	0.530345	0.599721	0.617189	0.593518	0.623682	0.507804	0.567966	0.602349	0.561784	0.5218	0.586745	0.541405	0.521346	0.711714	0.508583	0.534401	0.522351	0.599882	0.603289	0.525713	0.522128	0.544937	0.549843	0.601346	0.537898	0.580295	0.590926	0.77123	0.548307	0.633114	0.583601	0.648472	0.537245	0.535506
ABCC4	10257	unknown	-1	na	0.517947	0.567471	0.461868	0.613601	0.474696	0.609871	0.483188	0.593927	0.5156	0.500989	0.483487	0.477871	0.535265	0.581109	0.565434	0.566931	0.483627	0.553613	0.563419	0.461989	0.475768	0.515868	0.464472	0.508893	0.646245	0.494485	0.576846	0.486861	0.553235	0.575557	0.48273	0.46178	0.482607	0.486704	0.603547	0.478784	0.569892	0.531029	0.664845	0.480905	0.543307	0.460873	0.523741	0.486565	0.469184
ABCC5	10057	unknown	-1	na	0.478243	0.536898	0.415233	0.586528	0.415748	0.582062	0.425602	0.554321	0.524441	0.468571	0.42145	0.415793	0.478316	0.553929	0.526388	0.529193	0.422617	0.514722	0.517209	0.414171	0.421945	0.505597	0.423365	0.467904	0.650965	0.434473	0.533812	0.422969	0.556123	0.571399	0.425084	0.427238	0.443366	0.457732	0.570177	0.443972	0.539901	0.49231	0.676884	0.429256	0.531224	0.438236	0.52045	0.440545	0.426054
ABCC5-AS1	100873982	unknown	-1	na	nan	nan	nan	nan	nan	nan	nan	nan	nan	nan	nan	nan	nan	nan	nan	nan	nan	0.647139	nan	0.50897	0.748622	0.727106	0.499847	nan	nan	0.67906	0.72194	0.683162	nan	nan	nan	nan	nan	nan	nan	nan	nan	nan	nan	nan	nan	nan	nan	nan	nan
ABCC6	368	unknown	-1	na	0.545284	0.528279	0.564423	0.634182	0.556041	0.578296	0.546796	0.529333	0.631306	0.560631	0.550944	0.561654	0.569575	0.593673	0.536892	0.526578	0.545115	0.611623	0.558886	0.575042	0.567948	0.51831	0.562843	0.549374	0.549375	0.550208	0.593005	0.547829	0.511323	0.619879	0.556991	0.560855	0.562666	0.563102	0.555554	0.558606	0.506694	0.507978	0.487421	0.56497	0.573724	0.582557	0.51749	0.565792	0.570375
ABCC6P1	653190	unknown	-1	na	nan	nan	nan	nan	nan	nan	nan	nan	nan	nan	nan	nan	nan	nan	nan	nan	nan	0.559706	nan	0.638058	0.614011	0.602663	0.610452	nan	nan	0.573895	0.602425	0.57821	nan	nan	nan	nan	nan	nan	nan	nan	nan	nan	nan	nan	nan	nan	nan	nan	nan
ABCC6P2	730013	unknown	-1	na	nan	nan	nan	nan	nan	nan	nan	nan	nan	nan	nan	nan	nan	nan	nan	nan	nan	0.567699	nan	0.541932	0.627102	0.614562	0.527821	nan	nan	0.583659	0.613804	0.587972	nan	nan	nan	nan	nan	nan	nan	nan	nan	nan	nan	nan	nan	nan	nan	nan	nan
ABCC8	6833	unknown	-1	na	0.575035	0.644662	0.56459	0.661567	0.568167	0.657549	0.558378	0.64521	0.645856	0.580642	0.563068	0.563067	0.639218	0.643714	0.645302	0.645848	0.573476	0.633588	0.650928	0.586636	0.564958	0.631128	0.579093	0.569275	0.712087	0.556828	0.647021	0.550381	0.647289	0.679053	0.56078	0.573939	0.587295	0.598172	0.648985	0.588162	0.636385	0.629571	0.730741	0.591014	0.644738	0.594976	0.657409	0.574975	0.568618
ABCC9	10060	unknown	-1	na	0.530609	0.624459	0.521917	0.629635	0.527743	0.624654	0.521296	0.64963	0.577118	0.558748	0.526807	0.537604	0.596873	0.637831	0.608776	0.632112	0.519604	0.592259	0.614171	0.534636	0.52988	0.595467	0.521531	0.54827	0.708403	0.530037	0.606843	0.516706	0.622877	0.648754	0.534978	0.531474	0.539589	0.550499	0.632208	0.539743	0.609719	0.593626	0.74132	0.543771	0.636038	0.548058	0.641977	0.550904	0.529614
ABCD1	215	unknown	-1	na	0.515946	0.566156	0.431853	0.587391	0.433148	0.415044	0.452355	0.584615	0.544291	0.483662	0.448535	0.431039	0.526089	0.592291	0.567616	0.560075	0.453103	0.552504	0.428944	0.417214	0.432426	0.534733	0.434303	0.488024	0.691237	0.452647	0.548453	0.426579	0.589753	0.571589	0.441732	0.444883	0.454649	0.467291	0.511161	0.45773	0.587367	0.544419	0.712643	0.441131	0.54802	0.433458	0.538735	0.453892	0.439384
ABCD1P2	26983	unknown	-1	na	nan	nan	nan	nan	nan	nan	nan	nan	nan	nan	nan	nan	nan	nan	nan	nan	nan	0.74545	nan	0.530863	0.86898	0.845456	0.518415	nan	nan	0.790214	0.837771	0.793582	nan	nan	nan	nan	nan	nan	nan	nan	nan	nan	nan	nan	nan	nan	nan	nan	nan
ABCD1P4	26957	unknown	-1	na	nan	nan	nan	nan	nan	nan	nan	nan	nan	nan	nan	nan	nan	nan	nan	nan	nan	0.732505	nan	0.647548	0.855342	0.831489	0.618745	nan	nan	0.776172	0.823917	0.779664	nan	nan	nan	nan	nan	nan	nan	nan	nan	nan	nan	nan	nan	nan	nan	nan	nan
ABCD1P5	642762	unknown	-1	na	nan	nan	nan	nan	nan	nan	nan	nan	nan	nan	nan	nan	nan	nan	nan	nan	nan	0.747329	nan	0.529397	0.870901	0.847439	0.51717	nan	nan	0.792235	0.839743	0.795583	nan	nan	nan	nan	nan	nan	nan	nan	nan	nan	nan	nan	nan	nan	nan	nan	nan
ABCD2	225	unknown	-1	na	0.580266	0.634839	0.553232	0.625231	0.557757	0.539039	0.563181	0.653568	0.625805	0.580011	0.567953	0.558415	0.632836	0.65112	0.650849	0.64747	0.572285	0.64481	0.594462	0.550608	0.562411	0.638055	0.551594	0.576157	0.734865	0.566071	0.647049	0.5157	0.65906	0.646267	0.558541	0.563961	0.566474	0.575271	0.604877	0.569539	0.658548	0.637842	0.687913	0.560258	0.630499	0.546956	0.64315	0.569585	0.547764
ABCD3	5825	unknown	-1	na	0.412495	0.364835	0.411883	0.385753	0.36709	0.386861	0.3851	0.348501	0.421125	0.366445	0.373321	0.361874	0.411349	0.368366	0.457317	0.418182	0.371601	0.486544	0.445721	0.387229	0.40765	0.453338	0.36977	0.349248	0.358193	0.383589	0.444183	0.408023	0.416543	0.427837	0.373187	0.423424	0.407662	0.419822	0.427857	0.364539	0.457721	0.465613	0.582813	0.342351	0.478421	0.430776	0.389549	0.396068	0.394568
ABCD4	5826	unknown	-1	na	0.458769	0.416693	0.379122	0.527278	0.39991	0.534926	0.410735	0.466225	0.419231	0.462208	0.409004	0.408651	0.337431	0.391666	0.39341	0.368113	0.403469	0.375118	0.503497	0.380333	0.4013	0.337509	0.382377	0.46978	0.558748	0.434992	0.508455	0.395802	0.418981	0.553832	0.418997	0.390991	0.418015	0.433166	0.536946	0.417138	0.372934	0.385175	0.456044	0.411242	0.345033	0.393091	0.42414	0.43044	0.391496
ABCE1	6059	unknown	-1	na	0.413316	0.46129	0.375171	0.345661	0.359204	0.249326	0.380064	0.389208	0.448885	0.355694	0.370143	0.350874	0.398133	0.349974	0.434136	0.32874	0.37595	0.463144	0.380748	0.361621	0.369129	0.407003	0.341696	0.350281	0.50818	0.381616	0.403126	0.343109	0.418055	0.391341	0.36574	0.392264	0.392631	0.412054	0.320923	0.350615	0.38291	0.422575	0.45527	0.359607	0.356692	0.391253	0.385356	0.382431	0.382757
ABCF1	23	unknown	-1	na	0.419095	0.394039	0.374669	0.378928	0.366673	0.356246	0.384738	0.382478	0.457872	0.422661	0.376746	0.364354	0.329475	0.364438	0.386342	0.35189	0.377026	0.439815	0.357636	0.364283	0.368766	0.389361	0.377631	0.422195	0.431777	0.388951	0.405304	0.366639	0.40197	0.470687	0.378019	0.391433	0.39374	0.413141	0.440301	0.396292	0.339565	0.382516	0.398968	0.37503	0.336088	0.393685	0.344172	0.394029	0.391344
ABCF2	10061	unknown	-1	na	0.480309	0.504192	0.389787	0.529537	0.417029	0.458119	0.429685	0.516566	0.423717	0.475603	0.429123	0.423969	0.370838	0.463855	0.438312	0.42251	0.427375	0.461687	0.498529	0.39079	0.407141	0.38539	0.393989	0.486566	0.631719	0.448191	0.516832	0.383382	0.534416	0.559966	0.434232	0.402271	0.432635	0.447636	0.487386	0.432242	0.431196	0.397508	0.435168	0.429051	0.40372	0.399973	0.434871	0.443654	0.400365
ABCF2P1	344653	unknown	-1	na	nan	nan	nan	nan	nan	nan	nan	nan	nan	nan	nan	nan	nan	nan	nan	nan	nan	0.673394	nan	0.441284	0.784417	0.761328	0.442538	nan	nan	0.709664	0.755126	0.713618	nan	nan	nan	nan	nan	nan	nan	nan	nan	nan	nan	nan	nan	nan	nan	nan	nan
ABCF3	55324	unknown	-1	na	0.460455	0.408364	0.384419	0.48773	0.408988	0.327438	0.416565	0.460344	0.406704	0.468692	0.415775	0.417533	0.340434	0.400576	0.395268	0.378439	0.411401	0.418578	0.455379	0.391475	0.400242	0.351751	0.390493	0.475855	0.560585	0.436306	0.499262	0.349793	0.462412	0.558551	0.426738	0.396242	0.427643	0.443244	0.414569	0.42602	0.380292	0.383176	0.390831	0.423182	0.360837	0.40838	0.426528	0.438387	0.396816
ABCG1	9619	unknown	-1	na	0.496631	0.580454	0.427859	0.596639	0.445826	0.591441	0.453788	0.595027	0.538681	0.495831	0.453865	0.450879	0.519463	0.601161	0.563233	0.575338	0.45339	0.543089	0.543614	0.432347	0.444932	0.530978	0.433783	0.499901	0.7112	0.470093	0.55482	0.445182	0.583492	0.595514	0.457687	0.440071	0.463938	0.478244	0.594594	0.463836	0.57812	0.534534	0.712203	0.460307	0.562618	0.442318	0.570466	0.47019	0.437525
ABCG2	9429	unknown	-1	na	0.525381	0.583668	0.447486	0.537346	0.529711	0.569436	0.51982	0.543434	0.484172	0.543329	0.525141	0.538835	0.553022	0.554776	0.555262	0.591226	0.518207	0.558877	0.587604	0.543572	0.539334	0.543375	0.528385	0.528843	0.642754	0.532693	0.559398	0.534208	0.523423	0.573551	0.535455	0.535465	0.544008	0.555225	0.564249	0.530509	0.574229	0.502918	0.519333	0.547741	0.582236	0.556618	0.589703	0.552498	0.534478
ABCG4	64137	unknown	-1	na	0.618462	0.573681	0.503631	0.6621	0.522425	0.595338	0.548628	0.569435	0.603732	0.552919	0.549777	0.513013	0.54415	0.588993	0.596727	0.568244	0.568502	0.614057	0.617125	0.484523	0.520276	0.578271	0.506121	0.567299	0.678643	0.552068	0.640209	0.535672	0.626901	0.604205	0.521898	0.518111	0.531619	0.541941	0.671478	0.537475	0.649486	0.588262	0.675785	0.530484	0.555672	0.461705	0.558687	0.526173	0.502666
ABCG5	64240	unknown	-1	na	0.668508	0.72229	0.715866	0.789659	0.669196	0.785859	0.673537	0.732908	0.768099	0.664972	0.678411	0.675478	0.774845	0.707084	0.738525	0.731541	0.669995	0.756	0.757746	0.690941	0.696286	0.765637	0.689915	0.640966	0.754145	0.644922	0.757811	0.714197	0.738692	0.726445	0.663041	0.721634	0.669172	0.668217	0.746033	0.675321	0.727954	0.756845	0.851238	0.669736	0.751683	0.698232	0.72122	0.679441	0.713163
ABCG8	64241	unknown	-1	na	0.702711	0.784306	0.719428	0.717688	0.741937	0.786138	0.698836	0.781673	0.726431	0.72168	0.712182	0.701499	0.777718	0.7924	0.787215	0.785145	0.738268	0.764008	0.754264	0.720615	0.715263	0.775597	0.71261	0.66886	0.879992	0.715889	0.711708	0.707283	0.768024	0.723596	0.7389	0.725166	0.724829	0.724398	0.79292	0.731883	0.773502	0.759746	0.844971	0.702049	0.801609	0.719581	0.871147	0.724015	0.7096
ABHD1	84696	unknown	-1	na	0.585411	0.638561	0.556262	0.657356	0.556019	0.600004	0.569258	0.636927	0.601022	0.585225	0.574793	0.564919	0.62842	0.639148	0.645014	0.645711	0.568782	0.636139	0.60526	0.535209	0.561804	0.626072	0.538259	0.582435	0.732733	0.569292	0.624593	0.540915	0.651295	0.612515	0.564781	0.567037	0.554183	0.560395	0.641903	0.559378	0.655024	0.639409	0.707419	0.548384	0.630779	0.531149	0.618146	0.575098	0.5504
ABHD10	55347	unknown	-1	na	0.448162	0.50973	0.399467	0.408995	0.382937	0.369558	0.402089	0.456221	0.46096	0.399121	0.394268	0.380235	0.472387	0.477706	0.512169	0.468537	0.394804	0.519654	0.359415	0.38099	0.401277	0.499625	0.402322	0.393644	0.626616	0.405809	0.491059	0.361444	0.494494	0.481077	0.392869	0.411756	0.413858	0.426981	0.414212	0.383501	0.52379	0.492389	0.613731	0.389856	0.516877	0.410087	0.481685	0.409344	0.410257
ABHD11	83451	unknown	-1	na	0.476054	0.529631	0.424349	0.511917	0.402124	0.602166	0.415328	0.561639	0.470425	0.454746	0.407714	0.398022	0.498296	0.556529	0.52186	0.534435	0.409169	0.511333	0.511962	0.412451	0.419613	0.51297	0.430448	0.447455	0.638427	0.414065	0.509546	0.423482	0.554529	0.541335	0.408176	0.436176	0.436426	0.449524	0.57589	0.438953	0.530963	0.510976	0.691025	0.412208	0.516921	0.448199	0.505876	0.427155	0.435105
ABHD11-AS1	171022	unknown	-1	na	nan	nan	nan	nan	nan	nan	nan	nan	nan	nan	nan	nan	nan	nan	nan	nan	nan	0.532798	nan	0.558902	0.569159	0.562091	0.542272	nan	nan	0.540892	0.563661	0.545188	nan	nan	nan	nan	nan	nan	nan	nan	nan	nan	nan	nan	nan	nan	nan	nan	nan
ABHD12	26090	unknown	-1	na	0.437193	0.410517	0.400925	0.571949	0.399128	0.535927	0.409287	0.434164	0.483142	0.456936	0.404587	0.402088	0.379997	0.444351	0.420434	0.434209	0.401543	0.501501	0.489084	0.397767	0.406992	0.485248	0.406237	0.455524	0.450158	0.419515	0.493776	0.40495	0.42254	0.537957	0.411792	0.41262	0.426407	0.440733	0.561921	0.426804	0.41833	0.484627	0.558	0.410786	0.515245	0.426177	0.406811	0.428033	0.413127
ABHD12B	145447	unknown	-1	na	0.632229	0.706086	0.605163	0.65572	0.616597	0.691573	0.600725	0.687045	0.607605	0.618627	0.616171	0.5907	0.674084	0.711789	0.709595	0.678244	0.635254	0.684239	0.6235	0.572353	0.605416	0.651103	0.584817	0.588866	0.85532	0.617322	0.618553	0.607062	0.688973	0.598047	0.612594	0.614433	0.595038	0.598636	0.710868	0.6056	0.711794	0.673047	0.803298	0.599638	0.687473	0.575677	0.743858	0.618741	0.605402
ABHD13	84945	unknown	-1	na	0.508699	0.510452	0.392245	0.550706	0.414364	0.555844	0.440039	0.510546	0.45721	0.474783	0.437872	0.41824	0.429752	0.508586	0.481668	0.458015	0.438931	0.455281	0.524139	0.373802	0.413367	0.402598	0.389411	0.490984	0.644327	0.457171	0.530731	0.421962	0.539515	0.546012	0.43195	0.405824	0.425739	0.439097	0.585063	0.428506	0.499882	0.455825	0.521948	0.418281	0.393876	0.371176	0.43575	0.43831	0.399953
ABHD14A	25864	unknown	-1	na	0.461679	0.5325	0.426307	0.474209	0.405514	0.460165	0.422897	0.575281	0.525323	0.460217	0.415897	0.404029	0.495736	0.567663	0.525797	0.548582	0.414777	0.513183	0.408522	0.407076	0.420102	0.503999	0.42639	0.455227	0.639141	0.419908	0.518189	0.381266	0.55664	0.540792	0.414447	0.438407	0.434224	0.446331	0.548202	0.437801	0.538392	0.500011	0.628078	0.411491	0.52024	0.43966	0.505648	0.43205	0.436321
ABHD14A-ACY1	100526760	unknown	-1	na	0.614	0.433254	0.491364	0.543005	0.511474	0.457215	0.532101	0.386613	0.511544	0.528658	0.555172	0.498148	0.455999	0.456484	0.495585	0.394495	0.574151	0.493863	0.513516	0.454009	0.458001	0.437612	0.511132	0.540335	0.429236	0.531737	0.535291	0.510426	0.474249	0.453962	0.504109	0.504402	0.514304	0.541159	0.553284	0.526485	0.521448	0.481816	0.514087	0.520992	0.39022	0.455475	0.392976	0.523667	0.490465
ABHD14B	84836	unknown	-1	na	0.429483	0.368327	0.405937	0.367408	0.357489	0.510721	0.372958	0.401375	0.413006	0.397489	0.359798	0.352122	0.398773	0.405446	0.46884	0.366947	0.356735	0.377662	0.404591	0.387619	0.381026	0.367901	0.407188	0.378908	0.363769	0.361456	0.388863	0.358647	0.421822	0.475104	0.362644	0.421695	0.397153	0.414946	0.445939	0.391121	0.473766	0.404713	0.438706	0.363548	0.411202	0.44269	0.370511	0.388192	0.423928
ABHD15	116236	unknown	-1	na	0.484256	0.624447	0.433369	0.500431	0.415359	0.523167	0.441753	0.586452	0.420168	0.453536	0.449597	0.42089	0.528009	0.627013	0.587805	0.583193	0.448614	0.555527	0.410446	0.411825	0.411086	0.537495	0.432112	0.456339	0.826162	0.430433	0.452546	0.429445	0.58939	0.463558	0.411923	0.446343	0.442941	0.458019	0.613722	0.447826	0.612588	0.546476	0.725844	0.434536	0.565491	0.429687	0.688323	0.454034	0.440946
ABHD16A	7920	unknown	-1	na	0.378873	0.322469	0.280456	0.289692	0.314455	0.419042	0.343487	0.31967	0.357716	0.271717	0.326875	0.303853	0.334691	0.269304	0.344292	0.260568	0.329796	0.377097	0.377563	0.271768	0.311647	0.347157	0.302077	0.311947	0.299928	0.34097	0.323936	0.372981	0.322141	0.237226	0.317581	0.274866	0.301626	0.274274	0.408774	0.275927	0.334852	0.361634	0.330293	0.283938	0.234309	0.260788	0.338326	0.285292	0.289023
ABHD16B	140701	unknown	-1	na	0.644958	0.595947	0.50271	0.652902	0.544308	0.556025	0.574496	0.588308	0.603953	0.574241	0.579746	0.53802	0.55233	0.613927	0.617967	0.554281	0.613202	0.650016	0.547015	0.485015	0.496351	0.592575	0.509677	0.599151	0.705465	0.577584	0.622672	0.517123	0.64428	0.626089	0.546503	0.51827	0.546666	0.558746	0.635589	0.549638	0.687372	0.598109	0.657836	0.534088	0.558474	0.433081	0.594331	0.545478	0.499307
ABHD17A	81926	unknown	-1	na	0.388162	0.459638	0.34731	0.330521	0.346436	0.4166	0.387404	0.368151	0.32779	0.274805	0.362522	0.332854	0.532457	0.394625	0.515199	0.393693	0.364705	0.504199	0.424178	0.2774	0.338045	0.528847	0.331371	0.310239	0.432748	0.343804	0.433445	0.384577	0.418733	0.238635	0.344912	0.346956	0.312251	0.273663	0.304217	0.288008	0.476522	0.509861	0.45459	0.295891	0.410711	0.2619	0.408504	0.315443	0.336796
ABHD17AP1	728917	unknown	-1	na	nan	nan	nan	nan	nan	nan	nan	0.411236	nan	nan	nan	nan	nan	nan	nan	0.103644	nan	0.670819	nan	0.499292	0.781018	0.758049	0.49165	nan	nan	0.706688	0.751938	0.710659	nan	nan	nan	nan	nan	nan	nan	0.141098	nan	nan	nan	nan	nan	0.0542419	nan	nan	nan
ABHD17AP3	648359	unknown	-1	na	nan	nan	nan	nan	nan	nan	nan	nan	nan	nan	nan	nan	nan	nan	nan	nan	nan	0.516075	nan	0.321004	0.540833	0.536577	0.339488	nan	nan	0.520312	0.539295	0.524576	nan	nan	nan	nan	nan	nan	nan	nan	nan	nan	nan	nan	nan	nan	nan	nan	nan
ABHD17AP4	729495	unknown	-1	na	nan	nan	nan	nan	nan	nan	nan	nan	nan	nan	nan	nan	nan	nan	nan	nan	nan	0.505157	nan	0.323318	0.522221	0.519841	0.341504	nan	nan	0.506862	0.52331	0.511096	nan	nan	nan	nan	nan	nan	nan	nan	nan	nan	nan	nan	nan	nan	nan	nan	nan
ABHD17AP5	91219	unknown	-1	na	nan	nan	nan	nan	nan	nan	nan	nan	nan	nan	nan	nan	nan	nan	nan	nan	nan	0.548042	nan	0.393338	0.594703	0.585165	0.401786	nan	nan	0.559611	0.585702	0.563923	nan	nan	nan	nan	nan	nan	nan	nan	nan	nan	nan	nan	nan	nan	nan	nan	nan
ABHD17AP6	644988	unknown	-1	na	nan	nan	nan	nan	nan	nan	nan	nan	nan	nan	nan	nan	nan	nan	nan	nan	nan	0.533014	nan	0.349686	0.569523	0.562419	0.364352	nan	nan	0.541158	0.563974	0.545453	nan	nan	nan	nan	nan	nan	nan	nan	nan	nan	nan	nan	nan	nan	nan	nan	nan
ABHD17AP8	647144	unknown	-1	na	nan	nan	nan	nan	nan	nan	nan	nan	nan	nan	nan	nan	nan	nan	nan	nan	nan	0.748194	nan	0.607384	0.871781	0.848348	0.583845	nan	nan	0.793163	0.840648	0.796503	nan	nan	nan	nan	nan	nan	nan	nan	nan	nan	nan	nan	nan	nan	nan	nan	nan
ABHD17B	51104	unknown	-1	na	0.496113	0.543115	0.39352	0.547762	0.435647	0.545748	0.449402	0.553798	0.449738	0.493904	0.452449	0.446985	0.456296	0.543274	0.518746	0.494938	0.44897	0.513365	0.518999	0.395323	0.423174	0.440458	0.394164	0.510361	0.700297	0.47654	0.498526	0.423273	0.558649	0.560206	0.45608	0.406426	0.442063	0.456881	0.580233	0.44164	0.514973	0.47646	0.576945	0.446797	0.450269	0.38906	0.505998	0.462363	0.402928
ABHD17C	58489	unknown	-1	na	0.437871	0.445545	0.472905	0.526231	0.443059	0.581868	0.447492	0.476189	0.443787	0.476918	0.442964	0.448687	0.426978	0.467686	0.426838	0.466366	0.433113	0.421	0.437744	0.475107	0.456218	0.439579	0.476422	0.451192	0.510478	0.445539	0.477903	0.452581	0.419619	0.519147	0.44321	0.483396	0.481934	0.497115	0.598317	0.484046	0.443432	0.430895	0.444853	0.448904	0.48048	0.501626	0.465716	0.485806	0.483117
ABHD2	11057	unknown	-1	na	0.446779	0.54541	0.424623	0.569764	0.43253	0.532809	0.436167	0.573794	0.521332	0.48563	0.435297	0.440971	0.466928	0.5194	0.533863	0.561528	0.428581	0.510021	0.488959	0.430777	0.43499	0.495374	0.428685	0.483156	0.657985	0.450184	0.543081	0.40546	0.549033	0.589852	0.446376	0.435927	0.453538	0.467768	0.534622	0.452863	0.543828	0.512607	0.621228	0.446726	0.54877	0.453959	0.516408	0.462589	0.436569
ABHD3	171586	unknown	-1	na	0.466321	0.529741	0.439777	0.485177	0.409716	0.552581	0.423779	0.574742	0.475195	0.463539	0.41657	0.410387	0.515046	0.56494	0.52814	0.54673	0.411213	0.514169	0.434493	0.420467	0.436268	0.530543	0.437205	0.45261	0.638218	0.423578	0.51821	0.402766	0.545335	0.534648	0.418871	0.451167	0.439208	0.450584	0.487822	0.442811	0.529416	0.519785	0.658865	0.405848	0.533696	0.455973	0.513762	0.43922	0.442541
ABHD4	63874	unknown	-1	na	0.455098	0.513201	0.3853	0.522814	0.417331	0.466991	0.429555	0.521751	0.398427	0.476374	0.429638	0.425028	0.36191	0.464024	0.423912	0.415446	0.427872	0.426415	0.511034	0.388163	0.400671	0.364083	0.389884	0.488994	0.640267	0.447091	0.508954	0.377459	0.529056	0.561746	0.435387	0.397795	0.431659	0.446934	0.484272	0.430921	0.425781	0.388969	0.421663	0.429892	0.39412	0.397699	0.4332	0.443909	0.395941
ABHD5	51099	unknown	-1	na	0.487107	0.575028	0.424292	0.592876	0.44059	0.589687	0.446074	0.594378	0.534222	0.490666	0.445671	0.445162	0.499423	0.594863	0.549858	0.567083	0.445227	0.530994	0.539974	0.43237	0.439976	0.52167	0.432565	0.492955	0.70287	0.462266	0.547973	0.438368	0.573732	0.594228	0.451798	0.436245	0.461482	0.476305	0.586184	0.460809	0.565895	0.524308	0.704686	0.4568	0.555827	0.446517	0.566449	0.465392	0.434762
ABHD6	57406	unknown	-1	na	0.504663	0.527948	0.46481	0.600353	0.458046	0.496169	0.467148	0.563868	0.542963	0.505604	0.465922	0.464874	0.490597	0.53616	0.519081	0.55097	0.458929	0.500891	0.517342	0.456268	0.470526	0.552191	0.415887	0.499678	0.635096	0.473734	0.550599	0.460033	0.530474	0.583881	0.469427	0.476117	0.475751	0.487035	0.601196	0.478007	0.523924	0.510758	0.671894	0.466056	0.51703	0.476192	0.549523	0.485945	0.473971
ABHD8	79575	unknown	-1	na	0.531642	0.583346	0.441693	0.616435	0.452289	0.600622	0.473622	0.587787	0.55344	0.503285	0.472642	0.455911	0.533844	0.592499	0.580357	0.561079	0.473027	0.547798	0.558931	0.423764	0.441613	0.540257	0.437171	0.511315	0.69501	0.473142	0.563572	0.455919	0.59671	0.585739	0.465091	0.454933	0.463859	0.475575	0.617246	0.467461	0.597032	0.531789	0.703596	0.457	0.556318	0.433457	0.556617	0.474932	0.448165
ABI1	10006	unknown	-1	na	0.376001	0.343843	0.383483	0.428118	0.360925	0.430673	0.378011	0.369498	0.440383	0.38262	0.368162	0.356267	0.385487	0.358164	0.391786	0.365802	0.368696	0.45879	0.454488	0.370671	0.378956	0.420473	0.387933	0.373407	0.50892	0.381818	0.420383	0.376214	0.400008	0.427528	0.369147	0.399313	0.394707	0.413033	0.452601	0.371036	0.363665	0.399704	0.504385	0.340755	0.380434	0.405405	0.387725	0.388528	0.372167
ABI2	10152	unknown	-1	na	0.483678	0.572313	0.430216	0.572576	0.441842	0.415958	0.448458	0.563345	0.524968	0.495004	0.448733	0.452054	0.505242	0.570088	0.548152	0.545669	0.440977	0.525453	0.430274	0.432072	0.444268	0.522624	0.4304	0.495155	0.68542	0.464138	0.545138	0.413119	0.567252	0.593345	0.457286	0.441827	0.45785	0.47136	0.488169	0.457914	0.557759	0.504324	0.717296	0.453639	0.557443	0.448054	0.560824	0.471889	0.441127
ABI3	51225	unknown	-1	na	0.517564	0.584089	0.450305	0.499502	0.466104	0.47007	0.473955	0.52047	0.558088	0.467481	0.474442	0.467951	0.537224	0.538471	0.576638	0.526214	0.477812	0.552523	0.526702	0.45467	0.459997	0.544248	0.457699	0.466462	0.670781	0.48273	0.568956	0.398317	0.520727	0.56861	0.473995	0.462622	0.484557	0.498338	0.484001	0.450249	0.584355	0.543413	0.614406	0.48133	0.560057	0.464991	0.581193	0.486269	0.458325
ABI3BP	25890	unknown	-1	na	0.438148	0.48924	0.483157	0.554481	0.493662	0.42027	0.474689	0.500211	0.511049	0.522424	0.478433	0.50288	0.449547	0.479249	0.447522	0.497452	0.471074	0.453481	0.518739	0.522643	0.49121	0.467791	0.494485	0.505559	0.477673	0.492951	0.574171	0.427248	0.437861	0.613529	0.499508	0.496569	0.512729	0.532633	0.431487	0.509886	0.515292	0.473421	0.460951	0.519729	0.573656	0.544313	0.503411	0.520383	0.499868
ABL1	25	unknown	-1	na	0.438361	0.438521	0.394352	0.52628	0.390351	0.512388	0.402177	0.476495	0.433296	0.447464	0.396133	0.388856	0.430054	0.45344	0.48649	0.520082	0.397555	0.495979	0.3899	0.390384	0.393306	0.457075	0.403374	0.446934	0.520538	0.406215	0.468809	0.360283	0.529769	0.504282	0.400265	0.406287	0.421885	0.436602	0.52642	0.422528	0.490825	0.466938	0.560865	0.403152	0.488121	0.423273	0.457997	0.416197	0.406193
ABL2	27	unknown	-1	na	0.533471	0.59021	0.413341	0.531131	0.461584	0.506483	0.480344	0.574109	0.516078	0.514726	0.485157	0.470522	0.505652	0.606781	0.57936	0.566241	0.486587	0.55303	0.525302	0.409688	0.442758	0.532311	0.412452	0.535787	0.717453	0.503607	0.490172	0.426422	0.596843	0.544392	0.479628	0.427237	0.462875	0.476799	0.589953	0.463777	0.61576	0.524694	0.649259	0.471288	0.556291	0.392774	0.579778	0.483006	0.419646
ABLIM1	3983	unknown	-1	na	0.414796	0.528035	0.429025	0.441298	0.399006	0.439838	0.399766	0.467437	0.442151	0.380686	0.391159	0.396139	0.513371	0.456399	0.512108	0.47232	0.388212	0.497046	0.441043	0.388596	0.415383	0.484922	0.395306	0.365106	0.485456	0.395669	0.492713	0.393519	0.473734	0.474573	0.402758	0.427209	0.432925	0.438516	0.417455	0.38426	0.5078	0.509546	0.632289	0.408017	0.525069	0.441061	0.514166	0.418354	0.381895
ABLIM2	84448	unknown	-1	na	0.53965	0.619763	0.513841	0.607253	0.530807	0.628613	0.524547	0.607297	0.556709	0.559691	0.53072	0.536874	0.563522	0.639429	0.580181	0.578698	0.530209	0.573361	0.515572	0.532787	0.523319	0.554881	0.520514	0.554115	0.665304	0.533612	0.519057	0.524806	0.590497	0.630199	0.535419	0.524174	0.543656	0.556026	0.637132	0.543321	0.601654	0.56856	0.682233	0.550531	0.587941	0.540661	0.613883	0.549229	0.520792
ABLIM3	22885	unknown	-1	na	0.482702	0.53363	0.486578	0.571375	0.481754	0.522082	0.479942	0.578576	0.532639	0.519399	0.480015	0.48496	0.490205	0.539359	0.507882	0.540092	0.477759	0.486688	0.541842	0.495486	0.483252	0.482694	0.492644	0.508686	0.605615	0.480474	0.512792	0.448091	0.528858	0.48304	0.486729	0.496983	0.504971	0.517532	0.49405	0.505601	0.518967	0.492979	0.578573	0.498264	0.520072	0.522756	0.561307	0.504764	0.49581
ABO	28	unknown	-1	na	0.538995	0.560162	nan	nan	0.549214	nan	0.57829	0.590568	nan	0.579508	0.541785	0.55558	nan	0.578576	0.545795	0.571466	0.554067	0.507151	0.550171	0.558315	0.525624	0.5229	0.541772	0.597148	0.553527	0.537745	0.526232	0.513558	0.624724	0.562891	0.548386	nan	0.548289	0.552103	0.595292	0.572538	0.549603	nan	nan	0.59112	0.555151	0.637805	0.56204	0.550329	nan
ABR	29	unknown	-1	na	0.427926	0.471044	0.420365	0.505795	0.390661	0.562499	0.397978	0.51949	0.441753	0.431414	0.389567	0.388191	0.453533	0.467251	0.501713	0.415031	0.387426	0.445452	0.49524	0.414165	0.415947	0.449349	0.428135	0.416726	0.481625	0.399473	0.513424	0.412837	0.422846	0.543173	0.396933	0.431337	0.429645	0.443296	0.516915	0.420064	0.504438	0.487932	0.588075	0.402756	0.497798	0.458855	0.450035	0.419447	0.433321
ABRA	137735	unknown	-1	na	0.644329	0.693824	0.679597	0.744638	0.654497	0.713265	0.651791	0.726577	0.740853	0.648417	0.6573	0.651498	0.743935	0.702399	0.7236	0.711308	0.662075	0.731288	0.737636	0.675381	0.659531	0.734399	0.673043	0.629864	0.758079	0.625877	0.73096	0.648376	0.724504	0.724662	0.642973	0.686484	0.661972	0.664456	0.736887	0.66603	0.717603	0.732648	0.805294	0.657137	0.728613	0.682539	0.718508	0.656685	0.670255
ABRACL	58527	unknown	-1	na	0.324743	0.383376	0.401652	0.326216	0.366538	0.36458	0.383683	0.302837	0.400591	0.305182	0.359173	0.352855	0.489288	0.372446	0.423254	0.412715	0.358316	0.480033	0.408302	0.365376	0.341174	0.484754	0.395012	0.324224	0.285037	0.353326	0.383426	0.386711	0.325311	0.297294	0.360813	0.368642	0.345517	0.33325	0.302927	0.332401	0.430077	0.485508	0.384222	0.322479	0.425964	0.373706	0.32373	0.334613	0.372105
ABT1	29777	unknown	-1	na	0.497425	0.552143	0.396571	0.491609	0.438729	0.374528	0.452393	0.56179	0.461732	0.497002	0.455926	0.451221	0.477414	0.582182	0.555478	0.527079	0.451226	0.523083	0.422718	0.397932	0.420498	0.497723	0.395932	0.513141	0.712574	0.475369	0.474812	0.392858	0.559431	0.543734	0.459762	0.40946	0.443851	0.458482	0.488501	0.443612	0.543212	0.496213	0.65091	0.449393	0.498589	0.394604	0.541859	0.466198	0.405947
ABT1P1	100420695	unknown	-1	na	nan	nan	nan	nan	nan	nan	nan	nan	nan	nan	nan	nan	nan	nan	nan	nan	nan	0.636982	nan	0.403046	0.734125	0.713418	0.410061	nan	nan	0.667074	0.708717	0.671223	nan	nan	nan	nan	nan	nan	nan	nan	nan	nan	nan	nan	nan	nan	nan	nan	nan
ABTB1	80325	unknown	-1	na	0.456132	0.476061	0.406152	0.418784	0.356212	0.532263	0.375454	0.519259	0.430169	0.398374	0.361253	0.344188	0.468008	0.479566	0.498788	0.505885	0.366797	0.503457	0.446038	0.383857	0.384615	0.488675	0.416439	0.385008	0.545958	0.358982	0.379982	0.379327	0.51873	0.479922	0.356566	0.417977	0.405981	0.419177	0.534857	0.399024	0.504144	0.49873	0.665085	0.364914	0.494	0.439423	0.412878	0.380101	0.41782
ABTB2	25841	unknown	-1	na	0.54141	0.576039	0.461315	0.550046	0.490549	0.553924	0.502326	0.570684	0.515312	0.535091	0.507202	0.499577	0.504273	0.60926	0.545481	0.582464	0.505567	0.520522	0.542904	0.459471	0.476552	0.51964	0.458883	0.544021	0.690321	0.51437	0.523759	0.47242	0.57974	0.590201	0.503974	0.474064	0.495198	0.507485	0.627024	0.496609	0.569159	0.505649	0.650271	0.501218	0.546042	0.456189	0.599041	0.512646	0.467596
ACAA1	30	unknown	-1	na	0.362322	0.399577	0.372682	0.376408	0.355376	0.524805	0.366963	0.384213	0.408652	0.303147	0.352227	0.348991	0.436972	0.38349	0.450973	0.337001	0.348687	0.415657	0.357492	0.331482	0.34876	0.41603	0.379595	0.328813	0.368337	0.355524	0.392984	0.395612	0.406455	0.396272	0.358214	0.32089	0.347383	0.316721	0.408994	0.311848	0.465458	0.443529	0.467585	0.329334	0.392806	0.340652	0.420895	0.330067	0.329775
ACAA2	10449	unknown	-1	na	0.433431	0.53565	0.459541	0.491258	0.433967	0.525903	0.429768	0.450173	0.467275	0.418656	0.425374	0.437739	0.476711	0.420495	0.503674	0.443387	0.41738	0.451478	0.511848	0.466198	0.448723	0.476167	0.46552	0.393508	0.478558	0.428264	0.439885	0.442443	0.457437	0.432942	0.440665	0.46918	0.467577	0.480715	0.428034	0.416656	0.51769	0.479484	0.601005	0.44941	0.525291	0.5149	0.495918	0.464722	0.472575
ACACA	31	unknown	-1	na	0.466811	0.539334	0.406298	0.563664	0.405289	0.386163	0.424592	0.566611	0.443435	0.461852	0.419362	0.404268	0.494782	0.569686	0.530278	0.545283	0.421385	0.533919	0.398489	0.391449	0.415976	0.51848	0.408971	0.465982	0.656594	0.433553	0.48453	0.405608	0.564671	0.489964	0.416425	0.419051	0.429561	0.442863	0.486923	0.432085	0.546797	0.522822	0.716386	0.412978	0.529995	0.408069	0.511112	0.429446	0.415691
ACACB	32	unknown	-1	na	0.476569	0.551592	0.456889	0.572574	0.45274	0.476249	0.452042	0.55791	0.528081	0.494417	0.449644	0.451733	0.458472	0.552255	0.50178	0.543858	0.451802	0.468866	0.521992	0.468625	0.453503	0.523687	0.469881	0.485604	0.581052	0.453282	0.544816	0.41794	0.535645	0.594977	0.456394	0.467876	0.482835	0.497282	0.465184	0.48289	0.498267	0.486263	0.570403	0.462792	0.526071	0.499923	0.501321	0.474803	0.459383
ACAD10	80724	unknown	-1	na	0.483285	0.502025	0.391276	0.526463	0.400523	0.368688	0.418808	0.543347	0.446238	0.459282	0.414522	0.401214	0.360282	0.444127	0.415225	0.410418	0.416231	0.432963	0.389902	0.380972	0.406307	0.376135	0.395252	0.467088	0.636865	0.433207	0.506761	0.392121	0.540792	0.536118	0.413953	0.403998	0.422844	0.436967	0.477743	0.424323	0.417359	0.385546	0.393089	0.409553	0.375929	0.393689	0.384298	0.425143	0.401207
ACAD11	84129	unknown	-1	na	0.483548	0.57889	0.424048	0.587095	0.48921	0.588144	0.453271	0.642422	0.513848	0.502349	0.456085	0.46211	0.504051	0.593519	0.553457	0.600897	0.500427	0.578383	0.495924	0.522625	0.525138	0.589787	0.504446	0.506106	0.712221	0.536926	0.596719	0.501299	0.571301	0.655568	0.466446	0.435752	0.530783	0.557615	0.58402	0.528757	0.567539	0.51296	0.704712	0.552392	0.568319	0.489362	0.642941	0.479279	0.435107
ACAD8	27034	unknown	-1	na	0.451514	0.529277	0.402658	0.554646	0.420055	0.446529	0.430358	0.571161	0.509897	0.478651	0.429664	0.429844	0.482692	0.574367	0.529159	0.555324	0.422958	0.516207	0.503985	0.402468	0.420337	0.504336	0.403509	0.48376	0.679634	0.449641	0.523469	0.392625	0.550089	0.572804	0.437933	0.414641	0.435994	0.450284	0.513039	0.435875	0.526886	0.510657	0.653185	0.41447	0.544829	0.415754	0.543712	0.450487	0.399363
ACAD9	28976	unknown	-1	na	0.413521	0.511937	0.350833	0.355991	0.401471	0.31924	0.418037	0.452606	0.460381	0.368864	0.414583	0.407175	0.43725	0.471131	0.519272	0.453493	0.41042	0.514604	0.405362	0.352326	0.361528	0.488877	0.353979	0.419905	0.639677	0.431588	0.438989	0.360611	0.47738	0.471865	0.418312	0.30254	0.368724	0.33948	0.412919	0.341842	0.468591	0.456703	0.501932	0.373364	0.422582	0.316367	0.48524	0.377682	0.358659
ACADL	33	unknown	-1	na	0.577901	0.684314	0.659273	0.681382	0.622047	0.662234	0.602121	0.716878	0.711343	0.624198	0.607592	0.630118	0.696681	0.671277	0.656647	0.689794	0.59638	0.662262	0.691499	0.670799	0.629545	0.67932	0.649454	0.590031	0.722792	0.579066	0.685191	0.563237	0.67585	0.717249	0.617455	0.663524	0.635189	0.638973	0.6825	0.636181	0.634927	0.677799	0.74835	0.636005	0.722786	0.704933	0.707001	0.638442	0.66324
ACADM	34	unknown	-1	na	0.409863	0.452334	0.422432	0.420424	0.401934	0.373139	0.401502	0.414948	0.516134	0.380454	0.394874	0.40406	0.455808	0.395221	0.482697	0.398133	0.388017	0.431879	0.411934	0.427289	0.421122	0.423339	0.43054	0.366791	0.487606	0.40817	0.504956	0.363244	0.453408	0.489226	0.409854	0.420565	0.430355	0.436101	0.318024	0.37765	0.49242	0.449263	0.496473	0.410537	0.474088	0.464903	0.4902	0.424294	0.436586
ACADS	35	unknown	-1	na	0.479281	0.456795	0.476252	0.57965	0.415618	0.500377	0.425054	0.519892	0.534955	0.459252	0.413109	0.406743	0.473732	0.479826	0.449827	0.490248	0.413152	0.4618	0.469803	0.456864	0.444437	0.482129	0.479887	0.435164	0.53141	0.401991	0.508657	0.427829	0.467566	0.535866	0.414205	0.486496	0.45995	0.470542	0.446396	0.464641	0.452362	0.449139	0.523114	0.422795	0.492864	0.517628	0.439843	0.440215	0.486688
ACADSB	36	unknown	-1	na	0.46843	0.534233	0.452083	0.592546	0.431381	0.603562	0.438259	0.522343	0.495338	0.480604	0.433563	0.433863	0.50487	0.503531	0.517011	0.507366	0.428166	0.51745	0.51916	0.445039	0.450488	0.529821	0.453161	0.468965	0.630832	0.440628	0.524964	0.450025	0.54868	0.541498	0.439778	0.463009	0.459513	0.471615	0.586545	0.461478	0.518333	0.436225	0.681945	0.432226	0.540089	0.479022	0.529089	0.459914	0.45507
ACADVL	37	unknown	-1	na	0.263543	0.374205	0.286812	0.369794	0.305078	0.348313	0.310566	0.389182	0.36829	0.271376	0.29102	0.297481	0.418035	0.395606	0.378325	0.399489	0.287357	0.386569	0.336162	0.308404	0.296036	0.439895	0.316543	0.288247	0.491684	0.2929	0.333722	0.318906	0.379756	0.358662	0.305082	0.288457	0.308635	0.285543	0.355239	0.286096	0.381275	0.414037	0.460103	0.265024	0.38071	0.33886	0.378044	0.284636	0.296169
ACAN	176	unknown	-1	na	0.608549	0.613243	0.525374	0.586815	0.525362	0.663619	0.546035	0.622538	0.60324	0.551869	0.545591	0.51458	0.613697	0.642637	0.64449	0.616512	0.562112	0.655802	0.616141	0.507127	0.534555	0.63354	0.528004	0.556007	0.716816	0.544604	0.582097	0.559202	0.657763	0.603874	0.52174	0.538484	0.540679	0.550054	0.67568	0.546481	0.659882	0.632421	0.74849	0.533668	0.607132	0.496846	0.591036	0.4786	0.525512
ACAP1	9744	unknown	-1	na	0.466032	0.49116	0.493813	0.381416	0.457579	0.405302	0.455149	0.471746	0.535806	0.428381	0.44881	0.451743	0.532426	0.451841	0.478489	0.475071	0.449312	0.52431	0.460901	0.455743	0.477822	0.532044	0.501068	0.399153	0.454407	0.449875	0.473357	0.440755	0.418988	0.427281	0.455186	0.507832	0.491327	0.508124	0.335235	0.442021	0.481119	0.519186	0.551949	0.463784	0.559761	0.503557	0.4982	0.479481	0.42273
ACAP2	23527	unknown	-1	na	0.443595	0.538597	0.361412	0.408568	0.404563	0.35865	0.42165	0.497338	0.480061	0.377071	0.417078	0.406567	0.463676	0.512523	0.511759	0.492862	0.415874	0.522667	0.442148	0.360803	0.37182	0.505522	0.36617	0.427361	0.630546	0.433467	0.460869	0.372597	0.511202	0.452685	0.417791	0.312207	0.37443	0.344255	0.439209	0.354103	0.526452	0.512529	0.57019	0.376867	0.474975	0.325117	0.50975	0.377653	0.368633
ACAP2-IT1	100874306	unknown	-1	na	nan	nan	nan	nan	nan	nan	nan	nan	nan	nan	nan	nan	nan	nan	nan	nan	nan	0.533299	nan	0.337921	0.570004	0.562852	0.354183	nan	nan	0.541508	0.564388	0.545804	nan	nan	nan	nan	nan	nan	nan	nan	nan	nan	nan	nan	nan	nan	nan	nan	nan
ACAP3	116983	unknown	-1	na	0.484149	0.57451	0.425083	0.58	0.449411	0.580598	0.454262	0.582764	0.513282	0.503275	0.457191	0.463346	0.504744	0.59231	0.556013	0.560565	0.447698	0.520984	0.535872	0.43205	0.434504	0.505145	0.424848	0.506952	0.709179	0.467592	0.514473	0.432034	0.568296	0.595326	0.467553	0.436777	0.460344	0.47436	0.583173	0.459617	0.566588	0.502912	0.700102	0.462536	0.568238	0.448043	0.577532	0.4804	0.436106
ACAT1	38	unknown	-1	na	0.395656	0.427357	0.367752	0.423351	0.362199	0.437135	0.370665	0.401136	0.41392	0.356136	0.351532	0.351876	0.448734	0.362144	0.432151	0.415586	0.34905	0.434535	0.409069	0.428054	0.409733	0.421248	0.404584	0.320068	0.434772	0.351498	0.503075	0.392893	0.459878	0.430435	0.359277	0.45783	0.416953	0.434153	0.387767	0.374536	0.463994	0.44285	0.484026	0.369211	0.456513	0.501489	0.393105	0.392303	0.462491
ACAT2	39	unknown	-1	na	0.376063	0.530044	0.344609	0.429911	0.392201	0.528016	0.408762	0.382071	0.427358	0.383286	0.398106	0.385723	0.514902	0.48182	0.525343	0.475376	0.398572	0.533637	0.46555	0.392502	0.356865	0.527313	0.393434	0.365374	0.543877	0.399592	0.534443	0.403353	0.485113	0.462431	0.396128	0.446272	0.395435	0.442691	0.444214	0.384494	0.535085	0.531674	0.608667	0.398234	0.531868	0.416742	0.491659	0.418155	0.408383
ACBD3	64746	unknown	-1	na	0.442159	0.480123	0.37487	0.464185	0.384658	0.501672	0.401938	0.422768	0.438545	0.40375	0.397185	0.386542	0.374214	0.36984	0.433299	0.356421	0.397037	0.435691	0.492518	0.366081	0.387507	0.384415	0.379152	0.407459	0.581246	0.41657	0.499311	0.388867	0.438027	0.488556	0.400084	0.387197	0.408111	0.422707	0.462423	0.376372	0.402898	0.404542	0.470318	0.393854	0.367915	0.383772	0.401596	0.411397	0.386087
ACBD4	79777	unknown	-1	na	0.497395	0.579209	0.416637	0.58691	0.444853	0.572398	0.455166	0.587522	0.523449	0.498556	0.456978	0.454101	0.505471	0.60257	0.563826	0.568798	0.453625	0.532266	0.542356	0.419381	0.433902	0.515893	0.418671	0.507497	0.720281	0.472357	0.54273	0.435067	0.579086	0.589323	0.461174	0.42913	0.456521	0.470776	0.590714	0.456395	0.580779	0.526099	0.69949	0.457337	0.557786	0.425359	0.572133	0.471299	0.426226
ACBD5	91452	unknown	-1	na	0.418659	0.586602	0.4119	0.458865	0.379524	0.497683	0.403894	0.574812	0.385427	0.423554	0.402683	0.393256	0.482829	0.591731	0.548033	0.569711	0.391156	0.519057	0.371444	0.404376	0.396209	0.504636	0.416308	0.419092	0.793508	0.397708	0.429806	0.402093	0.549774	0.458226	0.378526	0.423879	0.423891	0.441231	0.530143	0.42552	0.560432	0.510382	0.720668	0.40028	0.550859	0.428173	0.667454	0.429143	0.422938
ACBD6	84320	unknown	-1	na	0.464378	0.403228	0.384331	0.513776	0.404346	0.362121	0.416168	0.407163	0.424735	0.466119	0.414614	0.413314	0.329643	0.400479	0.39039	0.389894	0.408842	0.45587	0.388758	0.38367	0.406563	0.368359	0.386314	0.473723	0.506398	0.439754	0.512768	0.377245	0.488111	0.553891	0.423392	0.396332	0.421332	0.436165	0.462488	0.420899	0.361809	0.357646	0.350233	0.414842	0.367537	0.394961	0.393177	0.43478	0.396268
ACBD7	414149	unknown	-1	na	0.631218	0.699594	0.554192	0.622251	0.566659	0.647098	0.569944	0.652267	0.562074	0.578664	0.590627	0.546199	0.628216	0.699819	0.683182	0.655381	0.610834	0.655868	0.571342	0.530032	0.559273	0.646473	0.547987	0.56854	0.863698	0.585677	0.584217	0.570151	0.675237	0.563858	0.560597	0.566034	0.565122	0.573624	0.708361	0.5746	0.701553	0.643576	0.772167	0.563376	0.649073	0.523958	0.728616	0.574291	0.55428
ACCS	84680	unknown	-1	na	0.481606	0.56839	0.417482	0.542317	0.439257	0.39974	0.445017	0.581963	0.523367	0.492822	0.446051	0.448827	0.493302	0.586673	0.546596	0.563302	0.440866	0.520926	0.488953	0.424773	0.43473	0.509516	0.421471	0.496839	0.703756	0.463669	0.54247	0.373954	0.568429	0.593264	0.454813	0.429352	0.4551	0.469701	0.515987	0.45419	0.561351	0.508622	0.620814	0.453688	0.55826	0.43736	0.56673	0.467666	0.428506
ACCSL	390110	unknown	-1	na	0.766962	0.618304	0.546727	0.629011	0.590771	0.577875	0.622058	0.564297	0.588239	0.602959	0.667617	0.563038	0.593813	0.638975	0.748002	0.634475	0.70259	0.651131	0.59674	0.499655	0.575147	0.590027	0.539801	0.634785	0.725555	0.649737	0.616571	0.610091	0.72445	0.537249	0.579374	0.562841	0.571308	0.578914	0.651817	0.590896	0.808202	0.606752	0.578907	0.604877	0.534156	0.454797	0.672053	0.581365	0.537765
ACD	65057	unknown	-1	na	0.478375	0.470484	0.396531	0.454632	0.355126	0.548581	0.385307	0.533246	0.45013	0.414737	0.372334	0.344703	0.477426	0.527154	0.509455	0.49134	0.377631	0.522097	0.40913	0.359182	0.382649	0.496176	0.397969	0.411669	0.605422	0.372229	0.410552	0.362695	0.536161	0.468846	0.359757	0.409388	0.394514	0.406344	0.531313	0.400639	0.492084	0.495822	0.592804	0.357055	0.444566	0.398679	0.419873	0.378444	0.405986
ACE	1636	positive	1	na	0.432922	0.560344	0.487381	0.449386	0.557501	0.487414	0.492699	0.510183	0.53796	0.453196	0.489528	0.555902	0.487941	0.456822	0.453462	0.60533	0.438883	0.491648	0.55729	0.591008	0.574849	0.511092	0.496532	0.485168	0.545356	0.567943	0.489992	0.452826	0.903	0.565452	0.557411	0.451433	0.555449	0.446965	0.992	0.544588	0.450923	0.451793	0.699799	0.570955	0.491308	0.493375	0.934	0.495267	0.490058
ACE2	59272	unknown	-1	na	0.571395	0.683337	0.664223	0.738036	0.614811	0.758192	0.596142	0.717818	0.713473	0.618434	0.600376	0.624195	0.702385	0.671258	0.659149	0.702039	0.585518	0.670739	0.70385	0.669828	0.646533	0.695799	0.64999	0.580165	0.707204	0.58133	0.698872	0.643234	0.672071	0.720525	0.610748	0.667996	0.629834	0.632591	0.685273	0.631227	0.630833	0.682673	0.848233	0.626432	0.726146	0.702179	0.699865	0.633897	0.668496
ACE3P	100129123	unknown	-1	na	nan	nan	nan	nan	nan	nan	nan	nan	nan	nan	nan	nan	nan	nan	nan	nan	nan	0.703076	nan	0.646982	0.821773	0.797823	0.61825	nan	nan	0.743517	0.790759	0.747262	nan	nan	nan	nan	nan	nan	nan	nan	nan	nan	nan	nan	nan	nan	nan	nan	nan
ACER1	125981	unknown	-1	na	0.667457	0.722738	0.693745	0.774039	0.672873	0.757273	0.673576	0.723344	0.747719	0.669832	0.681231	0.678913	0.75159	0.693942	0.717083	0.714256	0.676627	0.737677	0.737144	0.67984	0.675816	0.741919	0.673307	0.653258	0.74974	0.649586	0.734138	0.694768	0.70508	0.690005	0.669036	0.700343	0.668037	0.669021	0.734704	0.672946	0.723706	0.735578	0.796551	0.67662	0.732631	0.68152	0.731977	0.680776	0.691113
ACER2	340485	unknown	-1	na	0.546258	0.579635	0.495113	0.596155	0.501241	0.564943	0.510664	0.555704	0.557404	0.539714	0.513062	0.506836	0.529153	0.582403	0.529523	0.545417	0.511062	0.563513	0.539834	0.488761	0.506503	0.488934	0.49131	0.538529	0.609473	0.51855	0.591963	0.47718	0.568086	0.500714	0.509816	0.506755	0.511913	0.522474	0.566147	0.51441	0.581365	0.536805	0.58666	0.510423	0.559551	0.493057	0.532069	0.522411	0.501085
ACER3	55331	unknown	-1	na	0.509118	0.592732	0.434896	0.523953	0.466461	0.419878	0.475424	0.595632	0.525551	0.518154	0.48016	0.480315	0.523101	0.60705	0.578007	0.581273	0.472641	0.548807	0.454376	0.437384	0.463106	0.540542	0.431976	0.526458	0.734216	0.500288	0.509194	0.431978	0.589837	0.572212	0.484685	0.447241	0.471571	0.484888	0.506806	0.471676	0.591833	0.538718	0.735635	0.477754	0.57506	0.433364	0.594232	0.494661	0.443844
ACHE	43	positive	36	na	0.506865	0.503842	0.581435	0.469204	0.482788	0.478818	0.483401	0.480703	0.476058	0.51104	0.511417	0.507942	0.516605	0.987	0.515591	0.955	0.528684	0.514577	0.527022	0.477792	0.497269	0.967	0.485657	0.475573	0.965	0.480427	0.766	0.311636	0.615861	0.728	0.478435	0.514543	0.481946	0.559857	0.59174	0.544285	0.961	0.506541	0.298566	0.5237	0.564753	0.480856	0.507243	0.52854	0.476133
ACIN1	22985	unknown	-1	na	0.400046	0.33916	0.377884	0.380413	0.327759	0.384616	0.346164	0.462673	0.4099	0.385986	0.332594	0.32338	0.335589	0.378018	0.323723	0.355732	0.328754	0.375782	0.276165	0.353026	0.365399	0.340295	0.381351	0.372463	0.425073	0.340409	0.350528	0.322233	0.477575	0.44917	0.33552	0.388941	0.37353	0.386623	0.390031	0.37139	0.320789	0.418547	0.434538	0.333474	0.345035	0.409713	0.318425	0.360291	0.392391
ACKR1	2532	unknown	-1	na	0.459406	0.572987	0.502126	0.62199	0.474867	0.655669	0.46529	0.609328	0.576261	0.509722	0.462878	0.476589	0.536894	0.561923	0.540108	0.592036	0.457447	0.535186	0.568672	0.514596	0.480925	0.538206	0.509674	0.486318	0.632734	0.454351	0.526166	0.479266	0.53752	0.578908	0.476497	0.510891	0.507099	0.519303	0.602243	0.507843	0.532324	0.553164	0.737895	0.49304	0.589409	0.563548	0.5662	0.500313	0.513127
ACKR2	1238	unknown	-1	na	0.559078	0.587214	0.472194	0.509615	0.485616	0.612681	0.502755	0.658426	0.486346	0.50078	0.517687	0.478517	0.5701	0.625316	0.628398	0.595714	0.528141	0.592765	0.485379	0.45115	0.495319	0.556756	0.480557	0.510336	0.739859	0.515883	0.528365	0.504005	0.621209	0.445128	0.480387	0.481262	0.489276	0.507684	0.666752	0.497548	0.651995	0.575565	0.774584	0.494906	0.58812	0.447415	0.673655	0.496958	0.472297
ACKR3	57007	unknown	-1	na	0.481587	0.562286	0.454206	0.598828	0.454817	0.606085	0.453523	0.505808	0.535986	0.500195	0.452997	0.460782	0.438382	0.501816	0.459281	0.502295	0.448095	0.440052	0.546066	0.464885	0.453322	0.51211	0.460858	0.492025	0.510746	0.458169	0.542465	0.450739	0.502472	0.582419	0.463854	0.46493	0.478719	0.492548	0.588878	0.478275	0.461414	0.443627	0.548298	0.471657	0.495248	0.495371	0.469736	0.482056	0.465416
ACKR4	51554	unknown	-1	na	0.538037	0.626223	0.501008	0.516753	0.509109	0.488268	0.51186	0.701527	0.50692	0.5103	0.520148	0.500735	0.596637	0.664405	0.634236	0.627035	0.526285	0.566016	0.509296	0.489098	0.507515	0.579746	0.501294	0.512212	0.696716	0.516215	0.522408	0.512582	0.627461	0.492147	0.506058	0.504005	0.508873	0.515732	0.523354	0.512145	0.594503	0.601728	0.727445	0.509228	0.640574	0.490289	0.676159	0.510029	0.49974
ACLY	47	unknown	-1	na	0.310354	0.359568	0.318607	0.249346	0.328038	0.406989	0.353415	0.230299	0.335657	0.246463	0.336297	0.317708	0.430855	0.289224	0.46325	0.348054	0.337962	0.45895	0.349201	0.289003	0.279841	0.454655	0.298808	0.289431	0.380055	0.335733	0.396442	0.374507	0.358468	0.29892	0.330103	0.281797	0.297616	0.276958	0.361347	0.254754	0.437545	0.455552	0.54426	0.293712	0.375195	0.272327	0.37503	0.293049	0.303814
ACMSD	130013	unknown	-1	na	0.644467	0.689725	0.663225	0.750697	0.641093	0.740341	0.637576	0.715053	0.725611	0.637575	0.642881	0.637202	0.715156	0.682334	0.688646	0.700191	0.648836	0.717204	0.713457	0.661735	0.653573	0.724615	0.659449	0.619691	0.72441	0.620998	0.726362	0.671034	0.70975	0.7101	0.629939	0.670439	0.650549	0.65406	0.719754	0.654224	0.630251	0.719223	0.798629	0.653315	0.687681	0.665152	0.704205	0.64362	0.661951
ACN9	57001	unknown	-1	na	0.45868	0.410707	0.400142	0.555776	0.391512	0.459747	0.404056	0.438419	0.441536	0.451161	0.398373	0.394639	0.380379	0.439032	0.436049	0.429964	0.39373	0.510571	0.446875	0.39117	0.420381	0.500583	0.402545	0.448368	0.474662	0.424248	0.492013	0.402135	0.412745	0.505864	0.404825	0.411808	0.419084	0.432794	0.559544	0.420196	0.414831	0.460711	0.518632	0.400554	0.487409	0.412201	0.391796	0.421887	0.412443
ACO1	48	unknown	-1	na	0.444139	0.559544	0.436694	0.489827	0.42456	0.548266	0.430587	0.463849	0.512417	0.399772	0.425558	0.426178	0.528115	0.497531	0.541858	0.491238	0.421335	0.529699	0.515361	0.434363	0.427889	0.5249	0.440882	0.392413	0.552389	0.42845	0.515616	0.435609	0.489819	0.488479	0.432583	0.435699	0.445436	0.450075	0.454854	0.394546	0.541846	0.532929	0.724308	0.430234	0.551217	0.464693	0.540655	0.442958	0.447898
ACO2	50	unknown	-1	na	0.337259	0.408583	0.377174	0.326811	0.373752	0.369925	0.37839	0.354221	0.454017	0.278918	0.366199	0.367324	0.456011	0.357368	0.465702	0.346491	0.364573	0.42294	0.42637	0.383353	0.35767	0.419139	0.390992	0.31075	0.445189	0.369552	0.458424	0.34284	0.416121	0.426658	0.375519	0.316244	0.360565	0.323499	0.305872	0.288727	0.475292	0.451065	0.441255	0.341009	0.405464	0.381228	0.454279	0.340432	0.380674
ACOT1	641371	unknown	-1	na	0.462097	0.519695	0.467684	0.444428	0.443514	0.583146	0.453655	0.522961	0.445015	0.477295	0.4539	0.447496	0.491896	0.505348	0.521515	0.502277	0.448276	0.498964	0.438913	0.459765	0.450613	0.530495	0.467908	0.459857	0.651118	0.450129	0.477841	0.453695	0.479996	0.437964	0.44231	0.478983	0.475062	0.489493	0.559232	0.434447	0.51953	0.516347	0.658701	0.452267	0.504856	0.482678	0.616553	0.483169	0.476638
ACOT11	26027	unknown	-1	na	0.535738	0.546774	0.529111	0.57819	0.509021	0.556789	0.509371	0.534636	0.529646	0.5389	0.509079	0.509603	0.533848	0.589488	0.508529	0.543585	0.507459	0.51858	0.60162	0.527683	0.533801	0.560757	0.529425	0.523251	0.520845	0.512615	0.5261	0.536812	0.512469	0.588067	0.510289	0.53878	0.531024	0.540717	0.5852	0.533535	0.528174	0.486029	0.583818	0.521172	0.518665	0.546638	0.538469	0.528668	0.535923
ACOT12	134526	unknown	-1	na	0.67464	0.694864	0.66409	0.730641	0.648821	0.713613	0.657612	0.678716	0.730623	0.648699	0.663665	0.646886	0.716481	0.658816	0.691039	0.684197	0.668485	0.736924	0.735285	0.646556	0.658447	0.738061	0.651112	0.639933	0.657611	0.640488	0.727654	0.663419	0.675946	0.682392	0.641476	0.672724	0.648653	0.651061	0.726649	0.655566	0.694411	0.707106	0.712397	0.654625	0.692706	0.63462	0.694452	0.650999	0.659993
ACOT13	55856	unknown	-1	na	0.458931	0.560451	0.430786	0.471679	0.425473	0.56426	0.43957	0.478593	0.480649	0.428535	0.434741	0.424752	0.526294	0.523901	0.554437	0.507929	0.435171	0.544042	0.516152	0.423893	0.421905	0.530567	0.431309	0.421036	0.674066	0.439097	0.51058	0.439251	0.519642	0.488949	0.433829	0.447632	0.44601	0.464047	0.497877	0.415659	0.567209	0.539964	0.720586	0.434471	0.552326	0.447266	0.535252	0.400293	0.444885
ACOT2	10965	unknown	-1	na	0.429452	0.605259	0.456521	0.513417	0.425158	0.575282	0.434547	0.535095	0.427286	0.462098	0.430278	0.433315	0.455174	0.527915	0.451896	0.526852	0.419447	0.459213	0.418918	0.449852	0.427344	0.53112	0.455759	0.441137	0.516826	0.422307	0.45628	0.431283	0.468965	0.49681	0.425103	0.467428	0.459893	0.474763	0.594558	0.462585	0.463803	0.468688	0.568946	0.434858	0.497825	0.481867	0.494756	0.470466	0.467168
ACOT4	122970	unknown	-1	na	0.577599	0.597435	0.468433	0.535482	0.470764	0.538402	0.498251	0.557591	0.473482	0.499747	0.518491	0.464126	0.543298	0.632055	0.599377	0.587131	0.532516	0.571105	0.470441	0.442027	0.463164	0.553019	0.468668	0.511023	0.785008	0.499819	0.505189	0.486139	0.616939	0.48979	0.463925	0.482566	0.487542	0.501019	0.599948	0.494967	0.637683	0.562667	0.697309	0.486536	0.53744	0.440809	0.684712	0.493414	0.471062
ACOT6	641372	unknown	-1	na	0.555844	0.583912	nan	nan	0.552442	0.723494	0.604601	0.575934	nan	0.595618	0.558709	0.579331	nan	0.5894	0.563935	0.598681	0.550592	0.572772	0.775068	0.49184	0.635347	0.622072	0.48534	0.617058	0.574723	0.578013	0.620989	0.594155	0.633392	0.587424	0.568163	nan	0.568781	0.573843	0.598788	0.555754	0.569695	nan	nan	0.549851	0.576598	0.506409	0.556596	0.571648	nan
ACOT7	11332	unknown	-1	na	0.492093	0.54366	0.458324	0.606828	0.44705	0.617168	0.454021	0.560915	0.531589	0.495034	0.451481	0.452031	0.490297	0.55244	0.50464	0.547923	0.445406	0.496475	0.546299	0.452761	0.463682	0.531058	0.457647	0.486628	0.553246	0.461127	0.554983	0.463161	0.51815	0.585744	0.456977	0.469416	0.469666	0.481585	0.597159	0.471429	0.490302	0.471302	0.620762	0.456939	0.531598	0.477574	0.481237	0.475102	0.46844
ACOT8	10005	unknown	-1	na	0.44929	0.471502	0.388637	0.408466	0.376113	0.372386	0.397665	0.502901	0.425907	0.436348	0.389732	0.372276	0.36116	0.438148	0.394964	0.398798	0.392136	0.421527	0.354792	0.368846	0.390621	0.37298	0.392247	0.438304	0.579812	0.401212	0.416764	0.353321	0.521316	0.475943	0.386377	0.401181	0.406722	0.420108	0.446137	0.40979	0.400446	0.388614	0.38863	0.382858	0.360683	0.395768	0.366412	0.401205	0.399087
ACOT9	23597	unknown	-1	na	0.473666	0.530378	0.392743	0.47199	0.420229	0.451508	0.429434	0.465644	0.444623	0.434991	0.429593	0.429111	0.436134	0.482732	0.535918	0.465882	0.425731	0.513416	0.511721	0.397974	0.416292	0.49764	0.397309	0.439678	0.654836	0.453529	0.526882	0.376547	0.48	0.533175	0.437899	0.404897	0.435887	0.451095	0.449565	0.401389	0.482488	0.459123	0.553758	0.433644	0.487375	0.405917	0.517459	0.448507	0.404084
ACOX1	51	unknown	-1	na	0.449067	0.564566	0.428353	0.573191	0.434582	0.544308	0.439672	0.579545	0.529155	0.488779	0.439112	0.445124	0.499381	0.553619	0.541166	0.569092	0.429743	0.519407	0.493487	0.430642	0.441594	0.512165	0.428567	0.486041	0.684964	0.455638	0.548409	0.411369	0.562612	0.591348	0.45013	0.439624	0.452932	0.466471	0.54409	0.452793	0.542001	0.518201	0.661957	0.446419	0.560509	0.45118	0.524321	0.466373	0.44015
ACOX2	8309	unknown	-1	na	0.497045	0.49893	0.486773	0.542547	0.492029	0.472042	0.485611	0.58785	0.490208	0.531865	0.489257	0.503993	0.453646	0.497892	0.460003	0.544061	0.478885	0.456674	0.525303	0.50109	0.495249	0.473121	0.487825	0.521415	0.587779	0.497258	0.562043	0.464599	0.486828	0.554683	0.502697	0.496626	0.507756	0.520156	0.452342	0.507029	0.502318	0.419939	0.519023	0.508699	0.515267	0.522117	0.562123	0.520552	0.497083
ACOX3	8310	unknown	-1	na	0.500829	0.54144	0.393738	0.538565	0.438588	0.546078	0.452026	0.5555	0.448077	0.49501	0.455105	0.447735	0.448543	0.541007	0.514119	0.471842	0.454725	0.48466	0.5135	0.39766	0.421254	0.420801	0.397184	0.51265	0.69635	0.477093	0.491136	0.423349	0.560736	0.555526	0.45724	0.406819	0.446228	0.461367	0.581682	0.445543	0.514661	0.472445	0.548873	0.451406	0.429561	0.391501	0.483185	0.462838	0.402695
ACOXL	55289	unknown	-1	na	0.633441	0.687422	0.670491	0.760312	0.619169	0.765763	0.625398	0.704965	0.729374	0.625433	0.628292	0.623738	0.733516	0.677738	0.69386	0.706474	0.619325	0.725348	0.689773	0.641135	0.660069	0.736226	0.645403	0.60034	0.721618	0.607924	0.733088	0.675255	0.690792	0.695131	0.61579	0.676949	0.625158	0.625399	0.725007	0.631751	0.650282	0.719333	0.817145	0.617918	0.704703	0.650997	0.677093	0.633251	0.669966
ACP1	52	unknown	-1	na	0.390914	0.343924	0.295229	0.404207	0.338356	0.531287	0.353668	0.385537	0.417101	0.368926	0.342674	0.334013	0.339553	0.350459	0.356651	0.319593	0.341562	0.368789	0.439798	0.355168	0.357677	0.3264	0.3714	0.357891	0.448232	0.357348	0.355135	0.364398	0.402613	0.377796	0.347075	0.381624	0.375898	0.395545	0.447906	0.356699	0.351237	0.40232	0.399372	0.347914	0.335621	0.397922	0.345298	0.368388	0.384638
ACP2	53	unknown	-1	na	0.414282	0.462693	0.404262	0.393064	0.352893	0.337994	0.376066	0.520132	0.42984	0.398114	0.361965	0.34341	0.483826	0.511508	0.496759	0.509364	0.364305	0.511513	0.354294	0.373784	0.389479	0.503145	0.408216	0.385972	0.575521	0.364231	0.393241	0.38977	0.51885	0.503538	0.356162	0.41623	0.398043	0.410216	0.431568	0.392266	0.497863	0.507306	0.704071	0.341924	0.495877	0.423207	0.443162	0.379093	0.400945
ACP5	54	unknown	-1	na	0.480922	0.467988	0.479319	0.595724	0.481333	0.57459	0.467472	0.50124	0.535675	0.5164	0.468672	0.484815	0.414496	0.463173	0.41402	0.481034	0.467105	0.404965	0.570576	0.509175	0.4902	0.441995	0.495712	0.50213	0.512801	0.481573	0.556494	0.468221	0.455595	0.552219	0.484288	0.488907	0.509599	0.524882	0.570725	0.507773	0.425786	0.39335	0.463569	0.506827	0.493544	0.534847	0.495723	0.504554	0.490793
ACP6	51205	unknown	-1	na	0.501571	0.577871	0.400961	0.57822	0.442349	0.558808	0.455197	0.578966	0.508274	0.498184	0.458345	0.452307	0.498209	0.595497	0.564021	0.564375	0.456541	0.533713	0.529071	0.404178	0.428788	0.51544	0.403167	0.513837	0.720168	0.48031	0.532704	0.429981	0.580628	0.582181	0.460901	0.413935	0.449875	0.464683	0.592427	0.449401	0.587376	0.521372	0.686382	0.454719	0.549427	0.398671	0.569928	0.46755	0.409991
ACPP	55	unknown	-1	na	0.543029	0.633892	0.588768	0.669579	0.57264	0.691988	0.549776	0.663991	0.62929	0.581629	0.553905	0.571849	0.634572	0.627185	0.608207	0.625887	0.555038	0.596876	0.630564	0.619531	0.587614	0.622129	0.601143	0.555346	0.684072	0.550414	0.607572	0.583659	0.638424	0.664557	0.564749	0.595359	0.596162	0.606152	0.638704	0.596482	0.587601	0.598624	0.771595	0.597901	0.616535	0.642261	0.65554	0.585072	0.59532
ACPT	93650	unknown	-1	na	nan	nan	nan	nan	nan	nan	nan	nan	nan	nan	nan	nan	nan	nan	nan	nan	nan	0.621268	nan	0.39331	0.711036	0.691791	0.401762	nan	nan	0.648391	0.687874	0.652601	nan	nan	nan	nan	nan	nan	nan	nan	nan	nan	nan	nan	nan	nan	nan	nan	nan
ACR	49	unknown	-1	na	0.622802	0.636506	0.525579	0.666694	0.54241	0.653776	0.567156	0.624536	0.603471	0.573112	0.571143	0.541654	0.615501	0.656893	0.662413	0.620674	0.579756	0.655944	0.63609	0.501496	0.531139	0.627587	0.516761	0.584513	0.74643	0.563227	0.611359	0.558653	0.670231	0.563545	0.547118	0.539133	0.542358	0.550635	0.683114	0.548901	0.690018	0.638928	0.745488	0.545904	0.621445	0.484669	0.615612	0.551926	0.52472
ACRBP	84519	unknown	-1	na	0.522297	0.613114	0.467171	0.541821	0.45682	0.587621	0.476289	0.601098	0.459056	0.488208	0.487049	0.455308	0.541048	0.635588	0.593156	0.601533	0.491785	0.572559	0.454481	0.45239	0.464236	0.559925	0.469467	0.486046	0.743851	0.481028	0.496576	0.474212	0.596888	0.499167	0.452643	0.479978	0.483438	0.497816	0.624472	0.488522	0.614363	0.531982	0.729493	0.469371	0.568172	0.459472	0.657751	0.487673	0.472895
ACRC	93953	unknown	-1	na	0.571664	0.595581	0.452536	0.628392	0.47984	0.602635	0.50881	0.585047	0.561405	0.529275	0.511319	0.48577	0.55127	0.611814	0.616151	0.57779	0.513268	0.582783	0.583752	0.427075	0.469135	0.564298	0.44184	0.547096	0.728149	0.517627	0.589935	0.488057	0.626378	0.591707	0.495121	0.466928	0.478923	0.489628	0.639777	0.483796	0.634346	0.565731	0.703278	0.48055	0.567612	0.411443	0.573294	0.499315	0.455641
ACRV1	56	unknown	-1	na	0.666595	0.645192	0.548635	0.703497	0.56914	0.658862	0.606768	0.620099	0.647939	0.600671	0.612989	0.573425	0.629616	0.669602	0.69546	0.631478	0.616476	0.693306	0.65971	0.503371	0.569037	0.672646	0.523693	0.619642	0.74408	0.609797	0.673185	0.602681	0.693228	0.631787	0.578615	0.563042	0.55322	0.558173	0.70368	0.564362	0.728195	0.653999	0.729388	0.563416	0.627198	0.461072	0.62253	0.578879	0.543591
ACSBG1	23205	unknown	-1	na	0.564597	0.595812	0.59279	0.67477	0.5938	0.662459	0.59327	0.576588	0.608427	0.582214	0.598327	0.591463	0.657305	0.584594	0.638652	0.552239	0.60424	0.643965	0.64781	0.60192	0.588402	0.579716	0.588644	0.568994	0.632847	0.592687	0.669337	0.620847	0.598544	0.65641	0.588504	0.610272	0.595034	0.611256	0.625663	0.589798	0.631356	0.594334	0.738417	0.606644	0.568687	0.592765	0.630596	0.60096	0.602292
ACSBG2	81616	unknown	-1	na	0.657299	0.657335	0.573202	0.707374	0.574844	0.665562	0.607919	0.637791	0.662538	0.603867	0.613096	0.581162	0.655535	0.672077	0.695435	0.655636	0.610757	0.701461	0.67801	0.525012	0.583257	0.675402	0.543449	0.612758	0.736992	0.604108	0.68224	0.61375	0.697592	0.632527	0.584107	0.585935	0.561322	0.564619	0.686328	0.572304	0.712225	0.675341	0.74732	0.566373	0.64766	0.496926	0.630413	0.588271	0.569455
ACSF2	80221	unknown	-1	na	0.449203	0.517517	0.442742	0.51308	0.451708	0.523914	0.44776	0.471246	0.540169	0.455674	0.448504	0.460491	0.489943	0.47807	0.517375	0.510345	0.44189	0.507775	0.536134	0.459388	0.454914	0.490464	0.450585	0.444997	0.642352	0.463699	0.553557	0.446459	0.489059	0.570044	0.462969	0.453405	0.47406	0.48878	0.49351	0.436839	0.533425	0.505162	0.650353	0.454093	0.558295	0.483287	0.537372	0.480758	0.440537
ACSF3	197322	unknown	-1	na	0.429493	0.541854	0.392507	0.367242	0.363532	0.443812	0.396504	0.486259	0.371104	0.409462	0.399534	0.378114	0.416302	0.489257	0.43452	0.406741	0.390203	0.503784	0.355385	0.374602	0.388202	0.458466	0.393739	0.416398	0.728171	0.396345	0.424215	0.396051	0.524225	0.366619	0.361547	0.405102	0.402474	0.419621	0.436158	0.364295	0.433333	0.436124	0.548517	0.389943	0.428167	0.390663	0.516724	0.412162	0.402732
ACSL1	2180	unknown	-1	na	0.423393	0.447262	0.476148	0.469218	0.431504	0.581288	0.420743	0.48157	0.464258	0.464788	0.413377	0.428412	0.432107	0.446495	0.394315	0.469624	0.409426	0.423098	0.518847	0.488739	0.452205	0.425249	0.489584	0.43439	0.397062	0.409514	0.426007	0.433295	0.445194	0.486201	0.43072	0.484759	0.476756	0.490514	0.525431	0.47182	0.452022	0.408904	0.493215	0.450991	0.463206	0.552227	0.435083	0.459275	0.489773
ACSL3	2181	unknown	-1	na	0.432431	0.440965	0.414844	0.460749	0.387539	0.331982	0.399937	0.505048	0.451523	0.445479	0.392028	0.388342	0.429434	0.478413	0.456386	0.431727	0.386569	0.477214	0.386	0.400357	0.415058	0.466495	0.371577	0.435363	0.521676	0.404518	0.49987	0.367815	0.443874	0.533655	0.397833	0.426136	0.420475	0.433192	0.470092	0.422813	0.473541	0.458384	0.496163	0.395005	0.483993	0.438497	0.42994	0.418703	0.427363
ACSL4	2182	unknown	-1	na	0.474146	0.546554	0.41256	0.582719	0.413371	0.580192	0.4232	0.579019	0.52103	0.467714	0.419247	0.415164	0.485849	0.577842	0.534188	0.555695	0.418399	0.517476	0.499676	0.410878	0.420838	0.506297	0.419029	0.46698	0.67566	0.43382	0.523453	0.420426	0.559403	0.563226	0.424253	0.424462	0.439763	0.45401	0.572304	0.440287	0.545157	0.512226	0.69942	0.426069	0.539732	0.434705	0.53231	0.439824	0.423753
ACSL5	51703	unknown	-1	na	0.40648	0.565818	0.474943	0.469956	0.453764	0.637836	0.449212	0.536437	0.469686	0.391063	0.440718	0.453215	0.556953	0.511413	0.524425	0.54198	0.429187	0.523755	0.536165	0.477722	0.449068	0.561054	0.475012	0.415016	0.611513	0.434973	0.423206	0.49602	0.502982	0.391052	0.454051	0.402872	0.429867	0.383041	0.520152	0.407153	0.502097	0.569551	0.715341	0.421774	0.519314	0.475817	0.527951	0.415982	0.484248
ACSL6	23305	unknown	-1	na	0.547072	0.635783	0.47547	0.653535	0.552999	0.634998	0.550136	0.609259	0.637829	0.557555	0.554179	0.552696	0.622924	0.616097	0.635235	0.625167	0.55815	0.632078	0.580729	0.562527	0.571315	0.634424	0.558464	0.546011	0.708222	0.561002	0.655228	0.575899	0.625524	0.650598	0.551372	0.563829	0.568255	0.578059	0.604508	0.556929	0.628464	0.621694	0.681411	0.569154	0.631073	0.56248	0.639531	0.565534	0.558394
ACSM1	116285	unknown	-1	na	0.597589	0.57834	0.531714	0.661805	0.534115	0.615774	0.551814	0.547437	0.602267	0.564586	0.554454	0.534638	0.550035	0.585643	0.566764	0.586168	0.558514	0.554302	0.616619	0.511806	0.536424	0.540954	0.523341	0.566503	0.642119	0.549641	0.624308	0.556299	0.567512	0.624935	0.538392	0.54388	0.540009	0.548131	0.653169	0.545364	0.555722	0.584096	0.600229	0.53853	0.5458	0.506836	0.530152	0.547687	0.533287
ACSM2A	123876	unknown	-1	na	0.68664	0.777195	0.703909	0.73183	0.72372	0.788339	0.682631	0.777126	0.70876	0.706254	0.695358	0.685324	0.76282	0.790237	0.775991	0.774046	0.719825	0.751409	0.735387	0.711897	0.698633	0.762709	0.702379	0.654466	0.885827	0.699117	0.696629	0.691295	0.758438	0.717392	0.720873	0.709845	0.715453	0.716383	0.777981	0.721736	0.762	0.747521	0.856797	0.685981	0.788991	0.711529	0.862903	0.708965	0.701729
ACSM2B	348158	unknown	-1	na	0.667318	0.756432	0.710186	0.731723	0.725166	0.779622	0.678851	0.774475	0.709897	0.707119	0.687064	0.687846	0.751868	0.781478	0.755703	0.776416	0.70907	0.73966	0.736621	0.721765	0.70692	0.758567	0.707653	0.647725	0.864784	0.698376	0.698967	0.692518	0.753	0.725584	0.723248	0.715288	0.718211	0.718921	0.767443	0.72339	0.7379	0.745468	0.853595	0.683962	0.786354	0.724902	0.858325	0.712022	0.709024
ACSM3	6296	unknown	-1	na	0.517575	0.570715	0.557685	0.565369	0.553431	0.522774	0.530519	0.627662	0.548097	0.572988	0.536658	0.561866	0.536828	0.579981	0.553057	0.589985	0.528871	0.520206	0.52707	0.589782	0.567587	0.578432	0.564629	0.550025	0.636677	0.542736	0.594935	0.508819	0.572778	0.684629	0.554519	0.564744	0.57183	0.583059	0.595171	0.570633	0.538598	0.552401	0.615724	0.577208	0.610361	0.609767	0.610035	0.574619	0.566413
ACSM4	341392	unknown	-1	na	nan	nan	nan	nan	nan	nan	nan	0.494626	nan	nan	nan	nan	nan	nan	nan	0.692369	nan	0.641163	nan	0.427291	0.740135	0.719082	0.430671	nan	nan	0.672018	0.714185	0.676147	nan	nan	nan	nan	nan	nan	nan	0.503981	nan	nan	nan	nan	nan	0.370454	nan	nan	nan
ACSM5	54988	unknown	-1	na	0.563695	0.644854	0.546035	0.580271	0.55869	0.64504	0.552078	0.66217	0.601915	0.580623	0.559227	0.563677	0.621656	0.651347	0.637673	0.644578	0.559565	0.602813	0.59521	0.561891	0.553035	0.61927	0.549821	0.57298	0.725052	0.557605	0.596088	0.557639	0.640563	0.601085	0.560893	0.555759	0.568769	0.579381	0.633841	0.569219	0.639315	0.615857	0.763552	0.576692	0.646984	0.566687	0.660843	0.573959	0.551141
ACSM6	142827	unknown	-1	na	0.683111	0.693118	0.626794	0.665875	0.613192	0.701655	0.635899	0.783015	0.643665	0.615573	0.640126	0.607532	0.691996	0.702002	0.721545	0.666039	0.650115	0.728291	0.631046	0.586029	0.615946	0.712602	0.612744	0.627408	0.702861	0.619233	0.685012	0.651826	0.735284	0.671687	0.608002	0.636751	0.620393	0.629761	0.728924	0.618278	0.738553	0.709298	0.843837	0.615548	0.676312	0.59174	0.663635	0.608182	0.619487
ACSS1	84532	unknown	-1	na	0.47236	0.586778	0.427381	0.489153	0.448825	0.520786	0.450967	0.469297	0.535332	0.423993	0.452599	0.461246	0.520718	0.51294	0.555998	0.500638	0.442937	0.53019	0.533914	0.43735	0.444665	0.527547	0.428937	0.425775	0.592032	0.470426	0.542342	0.444779	0.492494	0.535653	0.464695	0.426642	0.454977	0.460733	0.454095	0.40321	0.55974	0.528215	0.713232	0.45699	0.564063	0.443641	0.580997	0.470223	0.438687
ACSS2	55902	unknown	-1	na	0.467146	0.556277	0.452275	0.594624	0.461125	0.587968	0.454785	0.568746	0.538806	0.50964	0.457558	0.476418	0.481668	0.53107	0.499873	0.531633	0.44356	0.447661	0.555914	0.468365	0.461371	0.472088	0.453632	0.500712	0.606358	0.469776	0.549601	0.450302	0.513456	0.611598	0.47632	0.462341	0.478082	0.491775	0.576012	0.476164	0.529176	0.468436	0.582608	0.477837	0.533328	0.495177	0.537399	0.49502	0.465011
ACSS3	79611	unknown	-1	na	0.493645	0.603762	0.524666	0.535755	0.531826	0.556206	0.524339	0.627528	0.49437	0.562877	0.530711	0.543588	0.581181	0.627631	0.572446	0.621023	0.521541	0.577534	0.58023	0.53791	0.530258	0.575452	0.522595	0.552036	0.64007	0.531872	0.460722	0.52832	0.599508	0.570732	0.540224	0.534026	0.541773	0.552437	0.582865	0.54179	0.598213	0.560275	0.673926	0.538683	0.619149	0.552612	0.63134	0.556124	0.524797
ACT	389036	unknown	-1	na	nan	nan	nan	nan	nan	nan	nan	nan	nan	nan	nan	nan	nan	nan	nan	nan	nan	nan	nan	nan	nan	nan	nan	nan	nan	nan	nan	nan	nan	nan	nan	nan	nan	nan	nan	nan	nan	nan	nan	nan	nan	nan	nan	nan	nan
ACTA1	58	unknown	-1	na	0.590177	0.704169	0.76915	0.767141	0.666888	0.82642	0.6394	0.725503	0.789621	0.621137	0.640745	0.67621	0.795822	0.646967	0.685993	0.699948	0.623541	0.698886	0.745089	0.781855	0.700936	0.726291	0.754718	0.555722	0.661916	0.5762	0.727554	0.697042	0.669592	0.742012	0.645431	0.769638	0.695963	0.693841	0.667984	0.677335	0.625045	0.743835	0.896313	0.688202	0.786019	0.840419	0.724696	0.683556	0.771739
ACTA2	59	unknown	-1	na	0.35469	0.431293	0.53072	0.428052	0.435152	0.442528	0.402371	0.547926	0.41166	0.436613	0.389747	0.430018	0.479085	0.430669	0.400791	0.461935	0.378778	0.405551	0.449728	0.485332	0.478527	0.420501	0.458779	0.372792	0.470967	0.373566	0.482817	0.459628	0.418795	0.444674	0.426097	0.53462	0.431882	0.441029	0.402329	0.475958	0.339008	0.444059	0.504512	0.4413	0.539316	0.525616	0.481616	0.369869	0.467602
ACTA2-AS1	100132116	unknown	-1	na	nan	nan	nan	nan	nan	nan	nan	nan	nan	nan	nan	nan	nan	nan	nan	nan	nan	0.381676	nan	0.592452	0.316101	0.333164	0.570987	nan	nan	0.356055	0.343926	0.359565	nan	nan	nan	nan	nan	nan	nan	nan	nan	nan	nan	nan	nan	nan	nan	nan	nan
ACTB	60	unknown	-1	na	0.219982	0.253579	0.391959	0.253721	0.237258	0.460449	0.264037	0.328707	0.428738	0.260738	0.213873	0.232721	0.356421	0.275012	0.274875	0.305728	0.208307	0.307806	0.317096	0.364457	0.326556	0.313036	0.413333	0.221856	0.327717	0.202923	0.336423	0.263943	0.290861	0.311492	0.229377	0.400053	0.343456	0.360625	0.33828	0.298264	0.240974	0.335444	0.456066	0.196221	0.341754	0.506603	0.256889	0.174004	0.355709
ACTBL2	345651	unknown	-1	na	nan	nan	nan	nan	nan	nan	nan	0.62302	nan	nan	nan	nan	nan	nan	nan	0.285148	nan	0.660076	nan	0.637817	0.76657	0.744184	0.610243	nan	nan	0.694211	0.738477	0.698245	nan	nan	nan	nan	nan	nan	nan	0.374227	nan	nan	nan	nan	nan	0.525179	nan	nan	nan
ACTBP1	643309	unknown	-1	na	nan	nan	nan	nan	nan	nan	nan	nan	nan	nan	nan	nan	nan	nan	nan	nan	nan	0.690904	nan	0.580179	0.806869	0.783154	0.560457	nan	nan	0.729739	0.776402	0.733575	nan	nan	nan	nan	nan	nan	nan	nan	nan	nan	nan	nan	nan	nan	nan	nan	nan
ACTBP11	644220	unknown	-1	na	nan	nan	nan	nan	nan	nan	nan	nan	nan	nan	nan	nan	nan	nan	nan	nan	nan	0.64604	nan	0.62375	0.74707	0.725636	0.598007	nan	nan	0.677767	0.720519	0.681874	nan	nan	nan	nan	nan	nan	nan	nan	nan	nan	nan	nan	nan	nan	nan	nan	nan
ACTBP13	389120	unknown	-1	na	nan	nan	nan	nan	nan	nan	nan	nan	nan	nan	nan	nan	nan	nan	nan	nan	nan	0.677384	nan	0.577839	0.789636	0.766374	0.558453	nan	nan	0.714263	0.760036	0.718192	nan	nan	nan	nan	nan	nan	nan	nan	nan	nan	nan	nan	nan	nan	nan	nan	nan
ACTBP14	389976	unknown	-1	na	nan	nan	nan	nan	nan	nan	nan	nan	nan	nan	nan	nan	nan	nan	nan	nan	nan	0.654096	nan	0.42418	0.758346	0.73634	0.42803	nan	nan	0.687223	0.730876	0.69129	nan	nan	nan	nan	nan	nan	nan	nan	nan	nan	nan	nan	nan	nan	nan	nan	nan
ACTBP2	62	unknown	-1	na	nan	nan	nan	nan	nan	nan	nan	nan	nan	nan	nan	nan	nan	nan	nan	nan	nan	0.572096	nan	0.416329	0.634251	0.621074	0.421361	nan	nan	0.589021	0.620033	0.593332	nan	nan	nan	nan	nan	nan	nan	nan	nan	nan	nan	nan	nan	nan	nan	nan	nan
ACTBP6	66	unknown	-1	na	nan	nan	nan	nan	nan	nan	nan	nan	nan	nan	nan	nan	nan	nan	nan	nan	nan	0.747476	nan	0.559003	0.871051	0.847594	0.542358	nan	nan	0.792393	0.839897	0.79574	nan	nan	nan	nan	nan	nan	nan	nan	nan	nan	nan	nan	nan	nan	nan	nan	nan
ACTBP7	67	unknown	-1	na	nan	nan	nan	nan	nan	nan	nan	nan	nan	nan	nan	nan	nan	nan	nan	nan	nan	0.649904	nan	0.544234	0.752507	0.73079	0.529779	nan	nan	0.682309	0.725504	0.686397	nan	nan	nan	nan	nan	nan	nan	nan	nan	nan	nan	nan	nan	nan	nan	nan	nan
ACTBP8	68	unknown	-1	na	nan	nan	nan	nan	nan	nan	nan	nan	nan	nan	nan	nan	nan	nan	nan	nan	nan	0.595966	nan	0.592038	0.672308	0.655924	0.570631	nan	nan	0.617993	0.653416	0.622271	nan	nan	nan	nan	nan	nan	nan	nan	nan	nan	nan	nan	nan	nan	nan	nan	nan
ACTBP9	69	unknown	-1	na	nan	nan	nan	nan	nan	nan	nan	nan	nan	nan	nan	nan	nan	nan	nan	nan	nan	0.680782	nan	0.653997	0.794034	0.770639	0.6244	nan	nan	0.718169	0.76419	0.722076	nan	nan	nan	nan	nan	nan	nan	nan	nan	nan	nan	nan	nan	nan	nan	nan	nan
ACTC1	70	unknown	-1	na	0.554367	0.675675	0.660675	0.691595	0.612174	0.736552	0.582671	0.675256	0.70316	0.581924	0.586061	0.614412	0.698855	0.627078	0.642337	0.655249	0.579074	0.651767	0.685671	0.685997	0.625063	0.675688	0.661989	0.536752	0.697003	0.556073	0.678346	0.622784	0.624779	0.701025	0.600203	0.66391	0.636308	0.641244	0.616044	0.616868	0.610439	0.673419	0.842855	0.63457	0.722488	0.729311	0.706501	0.625645	0.665982
ACTG1	71	unknown	-1	na	0.311396	0.346182	0.379279	0.285883	0.234428	0.471927	0.263153	0.410763	0.436694	0.259805	0.217807	0.230578	0.437944	0.364193	0.346553	0.38175	0.211272	0.398151	0.292951	0.345687	0.32264	0.423973	0.395132	0.225226	0.434036	0.209313	0.438604	0.266077	0.367742	0.401728	0.228372	0.387857	0.331717	0.34746	0.350046	0.289248	0.345067	0.43387	0.600334	0.209089	0.434232	0.477289	0.308418	0.175596	0.371309
ACTG1P3	75	unknown	-1	na	nan	nan	nan	nan	nan	nan	nan	nan	nan	nan	nan	nan	nan	nan	nan	nan	nan	0.520562	nan	0.357385	0.548458	0.543439	0.370986	nan	nan	0.525837	0.545848	0.530111	nan	nan	nan	nan	nan	nan	nan	nan	nan	nan	nan	nan	nan	nan	nan	nan	nan
ACTG1P4	648740	unknown	-1	na	nan	nan	nan	nan	nan	nan	nan	nan	nan	nan	nan	nan	nan	nan	nan	nan	nan	0.515327	nan	0.399421	0.53956	0.535433	0.406973	nan	nan	0.519391	0.538202	0.523653	nan	nan	nan	nan	nan	nan	nan	nan	nan	nan	nan	nan	nan	nan	nan	nan	nan
ACTG1P9	82	unknown	-1	na	nan	nan	nan	nan	nan	nan	nan	nan	nan	nan	nan	nan	nan	nan	nan	nan	nan	0.670865	nan	0.410199	0.781078	0.758108	0.416149	nan	nan	0.706741	0.751994	0.710712	nan	nan	nan	nan	nan	nan	nan	nan	nan	nan	nan	nan	nan	nan	nan	nan	nan
ACTG2	72	unknown	-1	na	0.461646	0.639838	0.670281	0.65611	0.574496	0.755568	0.519529	0.697509	0.689847	0.540694	0.517697	0.576433	0.70388	0.586511	0.583647	0.649822	0.501502	0.591273	0.653854	0.717884	0.616701	0.647943	0.676492	0.463803	0.639638	0.483457	0.646287	0.59287	0.577431	0.701875	0.554092	0.669234	0.618631	0.624127	0.559942	0.60357	0.511702	0.642967	0.869796	0.610356	0.724509	0.790357	0.684825	0.595	0.679762
ACTL10	170487	unknown	-1	na	0.616751	0.578352	0.481348	0.512866	0.52204	0.467556	0.550905	0.584241	0.534849	0.559772	0.556228	0.521851	0.524519	0.598535	0.598987	0.535433	0.582445	0.605815	0.523415	0.472147	0.482231	0.565812	0.490182	0.582926	0.682509	0.561316	0.513606	0.49694	0.614578	0.590836	0.530307	0.496516	0.525808	0.542561	0.592413	0.53021	0.647371	0.567822	0.691443	0.510098	0.549372	0.42253	0.603082	0.530777	0.480611
ACTL6A	86	unknown	-1	na	0.450448	0.378263	0.385996	0.445801	0.390355	0.36677	0.404613	0.359689	0.439058	0.424021	0.399956	0.393618	0.315006	0.352764	0.375665	0.364558	0.397461	0.455534	0.456433	0.379119	0.399212	0.350658	0.389765	0.424926	0.457149	0.420045	0.502966	0.336619	0.463114	0.513152	0.405277	0.398029	0.414837	0.429231	0.439505	0.394048	0.368779	0.346569	0.285486	0.391027	0.35543	0.399687	0.354399	0.418955	0.38962
ACTL6B	51412	unknown	-1	na	0.680571	0.705414	0.684963	0.744674	0.659378	0.745854	0.662842	0.671109	0.749296	0.62174	0.666928	0.648642	0.750174	0.66574	0.72953	0.676977	0.680221	0.756245	0.743973	0.676308	0.669635	0.75533	0.683514	0.605281	0.735838	0.635698	0.750182	0.697849	0.698474	0.699877	0.641832	0.692946	0.669587	0.6715	0.698763	0.65533	0.738544	0.747749	0.831012	0.672357	0.721589	0.673158	0.710456	0.654093	0.680358
ACTL7A	10881	unknown	-1	na	0.564072	0.595438	nan	nan	0.546901	0.71023	0.61731	0.558091	nan	0.603453	0.56697	0.590866	nan	0.594685	0.572783	0.617237	0.539285	0.622531	0.766028	0.425405	0.71292	0.693549	0.42907	0.626681	0.585023	0.604565	0.689566	0.654104	0.637616	0.599319	0.577797	nan	0.57876	0.584418	0.600501	0.533825	0.57948	nan	nan	0.546602	0.587029	0.387383	0.542089	0.582023	nan
ACTL7B	10880	unknown	-1	na	0.548154	0.573094	nan	nan	0.526167	0.725314	0.592637	0.545738	nan	0.588275	0.550985	0.568511	nan	0.58446	0.55566	0.612929	0.518791	0.629948	0.778924	0.403498	0.723887	0.703804	0.410446	0.608002	0.565065	0.594855	0.699444	0.66291	0.629439	0.576253	0.559144	nan	0.559437	0.563933	0.597191	0.516609	0.560533	nan	nan	0.523923	0.566823	0.358158	0.518029	0.561929	nan
ACTL8	81569	unknown	-1	na	0.453016	0.437799	nan	nan	0.466128	0.674051	0.441177	0.565049	nan	0.496462	0.455322	0.433543	nan	0.523227	0.452966	0.586622	0.482517	0.67196	0.60687	0.575382	0.782527	0.759504	0.55635	0.493469	0.444452	0.535032	0.753352	0.711971	0.579653	0.436302	0.447086	nan	0.443342	0.440568	0.577428	0.5323	0.446629	nan	nan	0.536401	0.444934	0.487734	0.480562	0.441051	nan
ACTL9	284382	unknown	-1	na	nan	nan	nan	nan	nan	nan	nan	0.501704	nan	nan	nan	nan	nan	nan	nan	0.696152	nan	0.647369	nan	0.438763	0.748945	0.727412	0.440401	nan	nan	0.67933	0.722236	0.68343	nan	nan	nan	nan	nan	nan	nan	0.512934	nan	nan	nan	nan	nan	0.375444	nan	nan	nan
ACTN1	87	unknown	-1	na	0.293974	0.415532	0.332586	0.215553	0.393569	0.33916	0.389947	0.292203	0.428752	0.260249	0.379449	0.39044	0.473407	0.356982	0.454721	0.428749	0.373746	0.444732	0.441127	0.360111	0.321019	0.417666	0.341842	0.313802	0.465811	0.380104	0.401887	0.392086	0.416422	0.342578	0.39559	0.279576	0.33175	0.282661	0.29026	0.269483	0.465485	0.446743	0.500121	0.333433	0.429742	0.313928	0.465662	0.32008	0.337144
ACTN1-AS1	161159	unknown	-1	na	nan	nan	nan	nan	nan	nan	nan	nan	nan	nan	nan	nan	nan	nan	nan	nan	nan	0.564427	nan	0.43816	0.621759	0.609701	0.43989	nan	nan	0.579665	0.609155	0.583979	nan	nan	nan	nan	nan	nan	nan	nan	nan	nan	nan	nan	nan	nan	nan	nan	nan
ACTN2	88	unknown	-1	na	0.570635	0.68201	0.659711	0.732779	0.623437	0.756225	0.594313	0.730549	0.708031	0.617088	0.598687	0.622011	0.69864	0.670358	0.656182	0.697073	0.598258	0.663575	0.702365	0.689238	0.635264	0.685469	0.666908	0.579883	0.706401	0.574896	0.690075	0.634315	0.671167	0.732629	0.609047	0.663676	0.645825	0.65141	0.683838	0.646564	0.629575	0.679539	0.84521	0.648146	0.72313	0.721825	0.715326	0.631768	0.664063
ACTN3	89	unknown	-1	na	0.56835	0.60141	nan	nan	0.586221	nan	0.623878	nan	nan	0.596789	0.571266	0.596844	nan	0.573095	0.57738	0.556986	0.590097	0.569614	0.58561	0.594858	0.630221	0.617402	0.573055	0.626916	0.590363	0.586654	0.61652	0.590308	nan	0.605479	0.5828	nan	0.583941	0.589904	nan	0.569367	0.58456	nan	nan	0.614565	0.592439	nan	0.603738	0.587406	nan
ACTN4	81	unknown	-1	na	0.368029	0.39676	0.390681	0.338149	0.311034	0.458731	0.320781	0.456844	0.437451	0.358777	0.301405	0.303567	0.410857	0.440276	0.36143	0.412127	0.297443	0.370726	0.281299	0.373973	0.364999	0.429235	0.402402	0.329986	0.447277	0.305668	0.383509	0.3146	0.389094	0.408385	0.311803	0.400374	0.375183	0.389325	0.394981	0.365262	0.380694	0.408132	0.478293	0.320414	0.427305	0.458128	0.362183	0.296369	0.408153
ACTN4P1	344978	unknown	-1	na	nan	nan	nan	nan	nan	nan	nan	nan	nan	nan	nan	nan	nan	nan	nan	nan	nan	0.605306	nan	0.380011	0.686813	0.669304	0.390399	nan	nan	0.629256	0.666257	0.633513	nan	nan	nan	nan	nan	nan	nan	nan	nan	nan	nan	nan	nan	nan	nan	nan	nan
ACTN4P2	391026	unknown	-1	na	nan	nan	nan	nan	nan	nan	nan	nan	nan	nan	nan	nan	nan	nan	nan	nan	nan	0.70245	nan	0.504006	0.821021	0.797079	0.495642	nan	nan	0.742813	0.790031	0.746562	nan	nan	nan	nan	nan	nan	nan	nan	nan	nan	nan	nan	nan	nan	nan	nan	nan
ACTR10	55860	unknown	-1	na	0.349076	0.329702	0.280886	0.295871	0.302545	0.349176	0.331501	0.323338	0.360993	0.274845	0.312235	0.291962	0.347182	0.302057	0.35571	0.267845	0.313858	0.390835	0.30486	0.288743	0.295726	0.33332	0.303436	0.308044	0.398547	0.313565	0.32137	0.356815	0.368085	0.264512	0.304075	0.282955	0.299025	0.275628	0.315303	0.281477	0.336507	0.400627	0.328294	0.275815	0.24594	0.293694	0.300262	0.278892	0.312002
ACTR1A	10121	unknown	-1	na	0.325577	0.286652	0.288253	0.313533	0.320923	0.475892	0.344175	0.332141	0.37072	0.299613	0.327798	0.311136	0.326933	0.316593	0.337934	0.294291	0.32933	0.4123	0.344178	0.320026	0.308084	0.326794	0.342245	0.333188	0.368937	0.329067	0.287776	0.362446	0.436028	0.297234	0.323677	0.289289	0.315187	0.289335	0.433053	0.30247	0.329904	0.40572	0.38453	0.275455	0.261906	0.321268	0.285363	0.296267	0.324195
ACTR1B	10120	unknown	-1	na	0.333707	0.32394	0.342168	0.3563	0.313332	0.354977	0.340847	0.229846	0.346057	0.309225	0.323177	0.303253	0.326724	0.268508	0.342142	0.248364	0.324618	0.371659	0.315113	0.296347	0.288641	0.312275	0.30881	0.303487	0.294995	0.320528	0.348125	0.356339	0.33666	0.273464	0.315931	0.370889	0.32497	0.361266	0.279345	0.314144	0.329109	0.385612	0.363666	0.311581	0.281199	0.33268	0.279838	0.331904	0.311528
ACTR2	10097	unknown	-1	na	0.343204	0.356447	0.345426	0.359149	0.352432	0.30317	0.361469	0.317018	0.47302	0.30391	0.349933	0.348725	0.359122	0.358125	0.358466	0.370885	0.346548	0.352699	0.398045	0.318638	0.327123	0.44939	0.322682	0.333439	0.339997	0.359869	0.390142	0.32826	0.312603	0.403337	0.358878	0.30019	0.336327	0.31249	0.373509	0.304988	0.379871	0.352398	0.32421	0.329244	0.334312	0.316685	0.346332	0.303335	0.308919
ACTR3	10096	unknown	-1	na	0.270235	0.251434	0.296599	0.249034	0.317725	0.234036	0.334933	0.156666	0.316974	0.249508	0.314427	0.309146	0.308522	0.262203	0.32257	0.264424	0.311302	0.300931	0.334915	0.303913	0.287202	0.319562	0.308029	0.277935	0.232043	0.320884	0.285636	0.335085	0.251236	0.211152	0.318173	0.294627	0.292801	0.280547	0.231929	0.262595	0.286988	0.312081	0.200167	0.27036	0.261483	0.300303	0.275886	0.289532	0.303993
ACTR3B	57180	unknown	-1	na	0.450667	0.570672	0.383976	0.498112	0.438613	0.488892	0.457021	0.567311	0.53471	0.424071	0.454615	0.439717	0.524092	0.585621	0.568796	0.556613	0.45678	0.554957	0.451972	0.383745	0.391676	0.538002	0.388257	0.486353	0.689772	0.464288	0.476115	0.402748	0.579673	0.523129	0.449554	0.328052	0.397522	0.361318	0.570586	0.397479	0.590188	0.543602	0.593949	0.406049	0.494697	0.334307	0.547471	0.400916	0.388393
ACTR3BP2	440888	unknown	-1	na	nan	nan	nan	nan	nan	nan	nan	nan	nan	nan	nan	nan	nan	nan	nan	nan	nan	0.740377	nan	0.509846	0.863718	0.840046	0.500589	nan	nan	0.784736	0.832396	0.788153	nan	nan	nan	nan	nan	nan	nan	nan	nan	nan	nan	nan	nan	nan	nan	nan	nan
ACTR3BP4	777774	unknown	-1	na	nan	nan	nan	nan	nan	nan	nan	nan	nan	nan	nan	nan	nan	nan	nan	nan	nan	0.704881	nan	0.543925	0.823933	0.799962	0.529516	nan	nan	0.745547	0.792857	0.749278	nan	nan	nan	nan	nan	nan	nan	nan	nan	nan	nan	nan	nan	nan	nan	nan	nan
ACTR3BP5	399746	unknown	-1	na	nan	nan	nan	nan	nan	nan	nan	nan	nan	nan	nan	nan	nan	nan	nan	nan	nan	0.759724	nan	0.499615	0.883206	0.860238	0.491923	nan	nan	0.80545	0.852506	0.808671	nan	nan	nan	nan	nan	nan	nan	nan	nan	nan	nan	nan	nan	nan	nan	nan	nan
ACTR3BP6	644773	unknown	-1	na	nan	nan	nan	nan	nan	nan	nan	nan	nan	nan	nan	nan	nan	nan	nan	nan	nan	0.749295	nan	0.527317	0.872896	0.849503	0.515405	nan	nan	0.794344	0.841797	0.797673	nan	nan	nan	nan	nan	nan	nan	nan	nan	nan	nan	nan	nan	nan	nan	nan	nan
ACTR3C	653857	unknown	-1	na	0.514385	0.625115	0.43559	0.48746	0.424459	0.544843	0.454549	0.596654	0.429396	0.460981	0.467401	0.426959	0.530653	0.620808	0.598039	0.592392	0.471548	0.577579	0.42078	0.429924	0.454488	0.565639	0.4481	0.470395	0.826363	0.472263	0.485755	0.460185	0.599173	0.48129	0.41963	0.449216	0.466813	0.484299	0.549045	0.469973	0.629139	0.547841	0.728182	0.444858	0.561057	0.425432	0.686972	0.458489	0.441506
ACTR3P2	100129013	unknown	-1	na	nan	nan	nan	nan	nan	nan	nan	nan	nan	nan	nan	nan	nan	nan	nan	nan	nan	0.723435	nan	0.520981	0.845374	0.821393	0.510029	nan	nan	0.766213	0.81394	0.769787	nan	nan	nan	nan	nan	nan	nan	nan	nan	nan	nan	nan	nan	nan	nan	nan	nan
ACTR5	79913	unknown	-1	na	0.520325	0.531704	0.401012	0.573576	0.418637	0.559677	0.447006	0.543081	0.461785	0.4774	0.444217	0.420312	0.478977	0.55567	0.528845	0.501324	0.447252	0.531221	0.529196	0.377764	0.411163	0.47948	0.397368	0.49328	0.667124	0.454474	0.530555	0.425402	0.566753	0.549752	0.434396	0.414909	0.430516	0.443276	0.59515	0.434277	0.533371	0.501639	0.60695	0.421187	0.470536	0.3795	0.488845	0.440828	0.407705
ACTR6	64431	unknown	-1	na	0.472422	0.499048	0.378933	0.532028	0.386316	0.549333	0.406179	0.524798	0.442359	0.449049	0.401292	0.388572	0.401931	0.474002	0.457591	0.419344	0.400414	0.442829	0.494071	0.365394	0.396738	0.394575	0.38046	0.457178	0.632302	0.423645	0.506167	0.398148	0.506504	0.521442	0.402254	0.391453	0.408064	0.422111	0.55537	0.40977	0.439523	0.429455	0.508987	0.393264	0.374839	0.378102	0.414982	0.413409	0.389602
ACTR8	93973	unknown	-1	na	0.496965	0.549495	0.386029	0.513987	0.437369	0.361846	0.451396	0.553261	0.477988	0.497097	0.456249	0.451137	0.438888	0.541398	0.505035	0.463973	0.451608	0.450307	0.419197	0.389174	0.422532	0.40569	0.385429	0.517045	0.707021	0.484256	0.504453	0.392919	0.542006	0.553099	0.460309	0.399038	0.439481	0.454541	0.485391	0.438763	0.51301	0.465337	0.5328	0.448331	0.417631	0.375736	0.481953	0.46465	0.395321
ACTRT1	139741	unknown	-1	na	0.57232	0.606938	nan	nan	0.569084	0.706112	0.629946	0.581136	nan	0.611287	0.575251	0.60238	nan	0.599985	0.581644	0.639038	0.565336	0.682728	0.784988	0.492104	0.796532	0.773067	0.485563	0.636255	0.595309	0.634599	0.766557	0.724295	0.641847	0.611179	0.587438	nan	0.588744	0.594988	0.602223	0.563641	0.58927	nan	nan	0.584489	0.597452	0.390468	0.573479	0.592396	nan
ACTRT2	140625	unknown	-1	na	0.564822	0.596487	nan	nan	0.550161	0.710278	0.618464	0.561972	nan	0.604167	0.567724	0.591916	nan	0.595168	0.573589	0.622203	0.543327	0.637826	0.758479	0.437274	0.735343	0.714565	0.439139	0.627555	0.58596	0.611218	0.709824	0.672218	0.638001	0.600401	0.578675	nan	0.579669	0.585381	0.600657	0.538784	0.580372	nan	nan	0.552917	0.587978	0.383733	0.547011	0.582968	nan
ACTRT3	84517	unknown	-1	na	0.578644	0.587205	0.434834	0.61701	0.468555	0.58509	0.501908	0.571196	0.559217	0.518222	0.502908	0.468373	0.53338	0.619131	0.608847	0.563162	0.512912	0.593561	0.573123	0.40868	0.456065	0.559483	0.429853	0.542132	0.724128	0.512784	0.580691	0.478827	0.623174	0.575767	0.48125	0.4501	0.470705	0.482401	0.638556	0.475583	0.653732	0.568251	0.690396	0.470682	0.548607	0.386782	0.558133	0.482618	0.436832
ACVR1	90	unknown	-1	na	0.483461	0.556327	0.419412	0.581147	0.417909	0.558324	0.430799	0.581649	0.528777	0.472463	0.426913	0.420452	0.493054	0.582574	0.538552	0.557564	0.424964	0.527405	0.451759	0.411734	0.427227	0.516097	0.421977	0.472152	0.682296	0.439993	0.540178	0.416604	0.569296	0.571043	0.429582	0.4315	0.441583	0.454941	0.583156	0.443124	0.555108	0.520217	0.685162	0.427693	0.541216	0.433128	0.53371	0.444724	0.429823
ACVR1B	91	unknown	-1	na	0.485967	0.562607	0.419314	0.582418	0.4222	0.582922	0.43647	0.580384	0.528669	0.478828	0.433845	0.428752	0.484188	0.582368	0.528274	0.556393	0.428287	0.520951	0.52671	0.409278	0.427714	0.512531	0.417343	0.480393	0.691162	0.446464	0.538055	0.429407	0.571926	0.5739	0.437298	0.43145	0.440436	0.453358	0.581419	0.442256	0.557668	0.515265	0.689226	0.429615	0.54288	0.427722	0.534871	0.451405	0.429619
ACVR1C	130399	unknown	-1	na	0.595834	0.656054	0.565013	0.685822	0.5682	0.633863	0.571282	0.632207	0.641323	0.587506	0.576606	0.568938	0.605016	0.614216	0.623218	0.653237	0.580664	0.619126	0.626933	0.564481	0.574212	0.616238	0.563484	0.581839	0.713286	0.574174	0.654323	0.586445	0.636509	0.655927	0.567992	0.575265	0.576689	0.58511	0.676453	0.579567	0.630724	0.64494	0.711448	0.580205	0.616253	0.560785	0.612472	0.579323	0.567271
ACVR2A	92	unknown	-1	na	0.502053	0.490385	0.400717	0.516014	0.396246	0.452149	0.421611	0.528075	0.465148	0.452509	0.414704	0.389762	0.472256	0.527194	0.528483	0.512621	0.422301	0.526134	0.418493	0.37851	0.409511	0.501769	0.404741	0.459483	0.635659	0.42743	0.478879	0.376527	0.54123	0.484483	0.404627	0.414111	0.423202	0.436271	0.562201	0.426923	0.520926	0.494437	0.567258	0.402486	0.453895	0.392363	0.464302	0.416275	0.408693
ACVR2B	93	unknown	-1	na	0.566515	0.607635	0.443205	0.619462	0.483793	0.591403	0.507127	0.592768	0.557194	0.530777	0.511336	0.488418	0.542665	0.623306	0.61535	0.588478	0.517223	0.595484	0.573751	0.431112	0.476169	0.571228	0.440508	0.551102	0.74359	0.529035	0.583361	0.489577	0.6246	0.597548	0.497345	0.45763	0.484649	0.497068	0.634535	0.487376	0.649021	0.565911	0.702825	0.491078	0.572427	0.406041	0.590116	0.500447	0.446795
ACVR2B-AS1	100128640	unknown	-1	na	nan	nan	nan	nan	nan	nan	nan	nan	nan	nan	nan	nan	nan	nan	nan	nan	nan	0.522339	nan	0.452305	0.551474	0.546154	0.451875	nan	nan	0.528026	0.548441	0.532303	nan	nan	nan	nan	nan	nan	nan	nan	nan	nan	nan	nan	nan	nan	nan	nan	nan
ACVRL1	94	unknown	-1	na	0.501528	0.53113	0.473535	0.584761	0.489755	0.466673	0.485247	0.557405	0.535057	0.530775	0.489743	0.501014	0.49804	0.553817	0.525804	0.531146	0.482369	0.496457	0.476802	0.489919	0.482255	0.493033	0.477195	0.525787	0.610836	0.496846	0.555406	0.444774	0.527998	0.590987	0.500881	0.484132	0.503828	0.517162	0.512093	0.502768	0.522947	0.492589	0.606495	0.50772	0.55313	0.506915	0.563018	0.516497	0.483479
ACY1	95	unknown	-1	na	0.406274	0.452868	0.453196	0.435483	0.445133	0.622314	0.440984	0.439881	0.444583	0.443187	0.429936	0.452544	0.403266	0.406845	0.391372	0.486357	0.414658	0.431187	0.439044	0.430672	0.480769	0.453756	0.429925	0.440786	0.3851	0.451824	0.460578	0.461074	0.402807	0.467797	0.447121	0.44703	0.447166	0.434408	0.599548	0.441877	0.452631	0.427189	0.405147	0.44635	0.4812	0.468091	0.301743	0.445626	0.454455
ACY3	91703	unknown	-1	na	0.58517	0.682402	0.654722	0.735556	0.636134	0.75014	0.607096	0.721642	0.703001	0.628131	0.61348	0.633566	0.70234	0.641023	0.645392	0.691722	0.617486	0.670002	0.658833	0.689576	0.64834	0.690855	0.666205	0.597734	0.708743	0.600962	0.700395	0.646281	0.660614	0.737249	0.621842	0.659497	0.654369	0.660799	0.694705	0.654338	0.576312	0.673734	0.776596	0.662351	0.70279	0.707595	0.72031	0.640937	0.658269
ACYP1	97	unknown	-1	na	0.488945	0.548885	0.407589	0.550569	0.4106	0.425158	0.428557	0.571196	0.502585	0.46788	0.424473	0.412736	0.500218	0.575183	0.536516	0.552846	0.423738	0.533288	0.447296	0.39458	0.422289	0.519936	0.408408	0.472372	0.676571	0.442032	0.526139	0.379835	0.56407	0.552294	0.42387	0.420198	0.431724	0.445007	0.522631	0.433871	0.549277	0.516759	0.627943	0.418043	0.533601	0.407775	0.521304	0.436634	0.417287
ACYP2	98	unknown	-1	na	0.452736	0.527643	0.441696	0.558999	0.39277	0.429354	0.407886	0.583325	0.481456	0.442447	0.395912	0.383114	0.519992	0.560144	0.524618	0.553005	0.398965	0.541352	0.39417	0.420845	0.440595	0.545771	0.403146	0.426678	0.625298	0.406742	0.562301	0.435394	0.554813	0.558775	0.393329	0.453122	0.436464	0.44838	0.486657	0.44063	0.526788	0.532268	0.742833	0.400383	0.52965	0.460698	0.489671	0.416741	0.452283
ADA	100	positive	36	na	0.193277	0.571565	0.489311	0.29852	0.560152	0.25474	0.484657	0.487133	0.483323	0.488147	0.469776	0.555604	0.481841	0.371	0.464184	0.244612	0.48757	0.39	0.79	0.487654	0.486673	0.460573	0.492517	0.47071	0.547603	0.570876	0.486162	0.445931	0.269837	0.305394	0.56001	0.467468	0.394408	0.562533	0.482	0.546903	0.467751	0.472426	0.568	0.474993	0.37	0.488102	0.486062	0.491119	0.470042
ADAD1	132612	unknown	-1	na	0.544919	0.568532	nan	nan	0.532334	0.48749	0.587581	0.558393	nan	0.585182	0.547736	0.563949	nan	0.582382	0.552176	0.621372	0.52861	0.662003	0.591784	0.448017	0.769193	0.746693	0.448243	0.604176	0.560995	0.604852	0.740911	0.70048	0.627775	0.57154	0.555346	nan	0.555501	0.559758	0.59652	0.53229	0.556675	nan	nan	0.543272	0.562704	0.369417	0.530373	0.557834	nan
ADAD1P2	100422407	unknown	-1	na	nan	nan	nan	nan	nan	nan	nan	nan	nan	nan	nan	nan	nan	nan	nan	nan	nan	0.715785	nan	0.639946	0.836703	0.812682	0.612101	nan	nan	0.757739	0.805356	0.76138	nan	nan	nan	nan	nan	nan	nan	nan	nan	nan	nan	nan	nan	nan	nan	nan	nan
ADAD2	161931	unknown	-1	na	0.654315	0.697456	0.544162	0.620316	0.562168	0.643193	0.5732	0.644181	0.55874	0.57552	0.598964	0.541014	0.633833	0.717142	0.703653	0.659359	0.62273	0.669854	0.566974	0.502295	0.530488	0.644088	0.530056	0.575551	0.87533	0.573237	0.568504	0.55717	0.69176	0.539152	0.554653	0.557128	0.54761	0.554873	0.71001	0.560039	0.736541	0.651726	0.774191	0.563584	0.64878	0.49981	0.751035	0.567635	0.542824
ADAL	161823	unknown	-1	na	0.508329	0.56502	0.420614	0.589727	0.448063	0.561166	0.465579	0.584662	0.537167	0.500346	0.46631	0.452794	0.514025	0.601484	0.577377	0.559487	0.46834	0.55344	0.548319	0.414316	0.447745	0.536428	0.421825	0.513286	0.715323	0.486813	0.555754	0.453181	0.58445	0.582165	0.462229	0.433953	0.458987	0.472566	0.599527	0.460321	0.596728	0.537502	0.682027	0.448569	0.547248	0.407712	0.562348	0.469986	0.419753
ADAM10	102	unknown	-1	na	0.340329	0.388394	0.32379	0.337541	0.385186	0.383799	0.399714	0.243269	0.335293	0.326666	0.393603	0.387612	0.399225	0.359697	0.459131	0.385188	0.389653	0.507226	0.481232	0.292113	0.316366	0.493711	0.298836	0.373926	0.395144	0.411826	0.399448	0.400893	0.360354	0.326166	0.398801	0.292297	0.31906	0.288993	0.431251	0.31399	0.439088	0.453544	0.355023	0.342378	0.408472	0.22734	0.402227	0.356812	0.29488
ADAM11	4185	unknown	-1	na	0.599837	0.587737	0.53191	0.662601	0.548339	0.528321	0.559564	0.557149	0.625629	0.574004	0.564479	0.547359	0.550216	0.591779	0.572146	0.588443	0.573083	0.551714	0.550671	0.527218	0.536077	0.537014	0.532237	0.57809	0.65459	0.557755	0.629946	0.533676	0.570142	0.641061	0.549954	0.544073	0.555143	0.564966	0.594885	0.558613	0.561664	0.584267	0.574123	0.559679	0.552109	0.52048	0.55203	0.558046	0.53347
ADAM12	8038	unknown	-1	na	0.57599	0.599167	0.616559	0.61443	0.568945	0.714998	0.567757	0.576596	0.60329	0.585144	0.569024	0.573474	0.63854	0.593859	0.57063	0.6142	0.558956	0.594637	0.667549	0.600403	0.604922	0.60141	0.600092	0.55728	0.607035	0.55567	0.585781	0.611987	0.627867	0.668319	0.568063	0.623288	0.584084	0.587621	0.650287	0.588601	0.570164	0.613893	0.742581	0.57296	0.658423	0.625517	0.576938	0.588285	0.620303
ADAM15	8751	unknown	-1	na	0.433985	0.462944	0.413429	0.532111	0.433668	0.370209	0.433336	0.500516	0.519256	0.489615	0.435162	0.448249	0.428689	0.502575	0.512161	0.409474	0.423741	0.391167	0.485802	0.426969	0.426875	0.388906	0.416455	0.489182	0.5419	0.45233	0.527632	0.359651	0.469449	0.595612	0.452058	0.424446	0.44976	0.464727	0.465201	0.447504	0.521389	0.418728	0.430708	0.449338	0.475908	0.449114	0.51246	0.467502	0.426664
ADAM17	6868	unknown	-1	na	0.496463	0.555644	0.404637	0.569289	0.420481	0.519093	0.437579	0.5732	0.509714	0.476483	0.435236	0.423116	0.500397	0.585529	0.547809	0.55736	0.43658	0.537425	0.500966	0.396916	0.425039	0.521468	0.407668	0.485512	0.693194	0.455307	0.533165	0.40423	0.576074	0.564453	0.43419	0.417528	0.438571	0.452521	0.57401	0.439852	0.573347	0.523343	0.658652	0.430049	0.538438	0.402465	0.537163	0.444457	0.413751
ADAM18	8749	unknown	-1	na	0.570526	0.604442	nan	nan	0.57397	nan	0.627208	0.590304	nan	0.609585	0.573451	0.59988	nan	0.598832	0.579717	0.646253	0.572733	0.708441	0.588227	0.524764	0.828155	0.804154	0.513238	0.63418	0.593075	0.642894	0.796972	0.753244	0.640927	0.608605	0.585342	nan	0.586574	0.592692	0.601848	0.574915	0.587143	nan	nan	0.598362	0.595188	0.393822	0.582623	0.590143	nan
ADAM19	8728	unknown	-1	na	0.525724	0.58661	0.491313	0.595786	0.487283	0.635872	0.492499	0.576399	0.538666	0.525988	0.492839	0.491047	0.519989	0.58439	0.53483	0.556682	0.490468	0.537761	0.583387	0.489184	0.492563	0.497834	0.491297	0.519059	0.597763	0.49438	0.531086	0.497861	0.549494	0.479783	0.493903	0.502326	0.505257	0.516423	0.622666	0.507247	0.566527	0.525151	0.644267	0.498786	0.54346	0.507623	0.540452	0.50971	0.498908
ADAM1A	8759	unknown	-1	na	nan	nan	nan	nan	nan	nan	nan	nan	nan	nan	nan	nan	nan	nan	nan	nan	nan	0.480648	nan	0.338696	0.480297	0.482168	0.354854	nan	nan	0.476662	0.487304	0.480809	nan	nan	nan	nan	nan	nan	nan	nan	nan	nan	nan	nan	nan	nan	nan	nan	nan
ADAM1B	100420505	unknown	-1	na	nan	nan	nan	nan	nan	nan	nan	nan	nan	nan	nan	nan	nan	nan	nan	nan	nan	0.562357	nan	0.373624	0.618366	0.606618	0.384931	nan	nan	0.577135	0.606207	0.58145	nan	nan	nan	nan	nan	nan	nan	nan	nan	nan	nan	nan	nan	nan	nan	nan	nan
ADAM2	2515	unknown	-1	na	0.545913	0.569934	nan	nan	0.541108	0.733179	0.589135	0.570074	nan	0.586132	0.548734	0.565351	nan	0.58302	0.553246	0.629372	0.539965	0.686732	0.776568	0.48541	0.801626	0.778029	0.479897	0.605352	0.562245	0.615152	0.771398	0.728847	0.628286	0.572989	0.556513	nan	0.55671	0.561041	0.596726	0.547098	0.55786	nan	nan	0.561849	0.56397	0.379525	0.544272	0.559092	nan
ADAM20	8748	unknown	-1	na	0.673453	0.571404	0.498663	0.676155	0.531051	0.62855	0.584837	0.549272	0.612583	0.573079	0.588108	0.530907	0.539085	0.606918	0.63736	0.559035	0.598576	0.641	0.633956	0.441085	0.516289	0.598572	0.475279	0.606574	0.659516	0.583279	0.646628	0.560523	0.647953	0.587471	0.542689	0.515801	0.514524	0.5208	0.701106	0.527709	0.706883	0.588594	0.660331	0.521978	0.543632	0.393171	0.539285	0.537894	0.491799
ADAM20P1	317760	unknown	-1	na	nan	nan	nan	nan	nan	nan	nan	nan	nan	nan	nan	nan	nan	nan	nan	nan	nan	0.537792	nan	0.357423	0.577561	0.569672	0.371018	nan	nan	0.54703	0.570901	0.551332	nan	nan	nan	nan	nan	nan	nan	nan	nan	nan	nan	nan	nan	nan	nan	nan	nan
ADAM21	8747	unknown	-1	na	0.686254	0.623664	0.469593	0.577601	0.497073	0.579797	0.542084	0.549247	0.500774	0.522551	0.581314	0.481682	0.545056	0.616882	0.652115	0.559311	0.611106	0.633634	0.499659	0.40816	0.485268	0.596077	0.457559	0.562394	0.793712	0.556134	0.537674	0.523259	0.645603	0.458227	0.485444	0.486463	0.483063	0.493259	0.687732	0.497816	0.733962	0.585571	0.695331	0.521501	0.546899	0.382919	0.635779	0.504128	0.465632
ADAM21P1	145241	unknown	-1	na	nan	nan	nan	nan	nan	nan	nan	nan	nan	nan	nan	nan	nan	nan	nan	nan	nan	0.643237	nan	0.401395	0.743094	0.721876	0.408655	nan	nan	0.674465	0.716885	0.678585	nan	nan	nan	nan	nan	nan	nan	nan	nan	nan	nan	nan	nan	nan	nan	nan	nan
ADAM22	53616	unknown	-1	na	0.559741	0.61204	0.497163	0.605238	0.512607	0.581219	0.522014	0.596588	0.522379	0.548019	0.525683	0.516199	0.561019	0.605362	0.594713	0.594879	0.528104	0.57214	0.594435	0.494822	0.512528	0.511854	0.496932	0.550597	0.663394	0.531876	0.601798	0.509895	0.608797	0.561975	0.519379	0.509247	0.522043	0.53319	0.63385	0.524189	0.612867	0.565464	0.68652	0.524095	0.578644	0.491663	0.572061	0.529889	0.502032
ADAM23	8745	unknown	-1	na	0.561507	0.59442	0.508514	0.636143	0.520226	0.538628	0.525102	0.617545	0.60118	0.54985	0.52805	0.51907	0.592686	0.60232	0.617262	0.6142	0.535247	0.594836	0.609626	0.51366	0.517342	0.575659	0.515289	0.549157	0.701701	0.529832	0.608582	0.503706	0.614281	0.603019	0.521776	0.520181	0.535466	0.547238	0.540742	0.537136	0.607361	0.579567	0.699264	0.535939	0.592067	0.516007	0.615804	0.533463	0.513258
ADAM24P	646479	unknown	-1	na	nan	nan	nan	nan	nan	nan	nan	nan	nan	nan	nan	nan	nan	nan	nan	nan	nan	0.741606	nan	0.602475	0.865003	0.841364	0.579612	nan	nan	0.786066	0.833705	0.789471	nan	nan	nan	nan	nan	nan	nan	nan	nan	nan	nan	nan	nan	nan	nan	nan	nan
ADAM28	10863	unknown	-1	na	0.508731	0.575029	0.508118	0.635518	0.500009	0.50708	0.492964	0.633092	0.586508	0.533098	0.494331	0.504898	0.534415	0.577063	0.548241	0.601584	0.489647	0.541003	0.493459	0.521277	0.524253	0.567394	0.513187	0.517907	0.663678	0.507966	0.612341	0.491767	0.549542	0.641392	0.504048	0.517566	0.522334	0.534236	0.526792	0.522522	0.544877	0.570225	0.693219	0.517651	0.585959	0.538651	0.574171	0.523289	0.517296
ADAM29	11086	unknown	-1	na	0.686148	0.630897	0.580381	0.638149	0.590139	0.609918	0.622362	0.570094	0.663884	0.606611	0.625608	0.58014	0.633257	0.638408	0.711054	0.652715	0.643152	0.691662	0.653195	0.547123	0.594727	0.671764	0.571697	0.621026	0.640444	0.617509	0.683442	0.586363	0.709848	0.637753	0.585164	0.594278	0.588578	0.59417	0.693351	0.600197	0.754831	0.653899	0.621568	0.594068	0.549982	0.505485	0.635321	0.586939	0.573198
ADAM30	11085	unknown	-1	na	0.556766	0.585206	nan	nan	0.548011	0.720764	0.60603	0.567835	nan	0.596497	0.559635	0.580626	nan	0.589992	0.564927	0.633253	0.544193	0.684806	0.778124	0.465911	0.799184	0.775648	0.463395	0.618139	0.575879	0.623058	0.769075	0.72666	0.633865	0.58876	0.569243	nan	0.5699	0.575029	0.59898	0.545316	0.570793	nan	nan	0.56063	0.577769	0.362723	0.548672	0.572812	nan
ADAM32	203102	unknown	-1	na	0.572235	0.516207	0.46538	0.592452	0.41857	0.642162	0.461497	0.551562	0.518563	0.461692	0.447264	0.395495	0.542579	0.542076	0.55855	0.506087	0.468379	0.582171	0.498686	0.410307	0.456856	0.578465	0.465541	0.463038	0.603096	0.442927	0.570646	0.487866	0.585129	0.533272	0.412315	0.480088	0.454642	0.463515	0.642598	0.464904	0.582317	0.547217	0.705018	0.414726	0.482168	0.424836	0.458946	0.426098	0.466892
ADAM33	80332	unknown	-1	na	0.520267	0.594656	0.533859	0.635905	0.537225	0.537021	0.519115	0.585044	0.607875	0.559385	0.524078	0.54103	0.505823	0.526023	0.490181	0.579943	0.52314	0.474751	0.525566	0.566025	0.519714	0.49533	0.547184	0.54268	0.667136	0.512805	0.581445	0.483873	0.547912	0.650926	0.536713	0.542365	0.55839	0.571304	0.541534	0.557562	0.522056	0.570712	0.64352	0.562674	0.549059	0.594878	0.555761	0.555168	0.542365
ADAM3A	1587	unknown	-1	na	0.488188	0.487853	nan	nan	0.494289	nan	0.497447	0.566679	nan	0.530543	0.49071	0.4834	nan	0.545903	0.490963	0.612919	0.503969	0.710233	0.488463	0.540373	0.830261	0.806249	0.526495	0.53603	0.489094	0.577769	0.79903	0.755235	0.598323	0.488091	0.488529	nan	0.486252	0.48617	0.584773	0.537338	0.488759	nan	nan	0.545502	0.490043	0.407319	0.504296	0.485726	nan
ADAM3B	1596	unknown	-1	na	nan	nan	nan	nan	nan	nan	nan	nan	nan	nan	nan	nan	nan	nan	nan	nan	nan	0.659735	nan	0.537418	0.766104	0.743739	0.523984	nan	nan	0.693813	0.738046	0.697849	nan	nan	nan	nan	nan	nan	nan	nan	nan	nan	nan	nan	nan	nan	nan	nan	nan
ADAM5	255926	unknown	-1	na	0.530675	0.548374	nan	nan	0.526211	nan	0.565178	0.565462	nan	0.571525	0.533425	0.5438	nan	0.57323	0.536826	0.627633	0.527033	0.701392	0.540087	0.487657	0.819746	0.795819	0.481799	0.58723	0.543017	0.60853	0.788796	0.745378	0.620433	0.550706	0.538601	nan	0.538148	0.541333	0.59357	0.539783	0.539659	nan	nan	0.551674	0.544524	0.365597	0.529496	0.539773	nan
ADAM6	8755	unknown	-1	na	0.301322	0.234864	nan	nan	0.302777	nan	0.217326	nan	nan	0.245393	0.302515	0.232192	nan	0.294993	0.290402	0.334406	0.329818	0.722027	0.266716	0.520752	0.843796	0.819803	0.509835	0.188205	0.260363	0.435582	0.812372	0.768245	nan	0.228002	0.272503	nan	0.264045	0.252231	nan	0.289219	0.269611	nan	nan	0.327636	0.257519	nan	0.306167	0.255877	nan
ADAM7	8756	unknown	-1	na	0.550414	0.576278	nan	nan	0.57244	0.560311	0.596162	0.610705	nan	0.590435	0.553256	0.571695	nan	0.585912	0.558093	0.636914	0.579838	0.705106	0.762493	0.614423	0.824202	0.800228	0.589927	0.610669	0.567908	0.625678	0.793119	0.749529	0.630601	0.579541	0.561796	nan	0.562185	0.566848	0.59766	0.598048	0.563228	nan	nan	0.625814	0.569699	0.491088	0.592497	0.564787	nan
ADAM8	101	unknown	-1	na	0.509527	0.54589	0.492271	0.569359	0.502075	0.430702	0.502637	0.499581	0.55706	0.530372	0.505285	0.505126	0.451171	0.545735	0.471389	0.482447	0.506653	0.504633	0.589867	0.502173	0.496389	0.426254	0.498722	0.525859	0.528003	0.506985	0.578169	0.477063	0.476743	0.537167	0.506926	0.503391	0.5192	0.531782	0.466652	0.514327	0.525291	0.507158	0.464844	0.502767	0.481646	0.515487	0.482264	0.521117	0.485123
ADAM9	8754	unknown	-1	na	0.424041	0.364773	0.405854	0.505949	0.370851	0.515397	0.382919	0.488152	0.429981	0.42764	0.372581	0.365804	0.371837	0.421384	0.479139	0.389896	0.372255	0.370991	0.41103	0.393274	0.401605	0.362109	0.413775	0.415695	0.479197	0.383507	0.450561	0.39971	0.417846	0.502864	0.37655	0.417149	0.412912	0.42652	0.486875	0.414972	0.482174	0.435235	0.496701	0.38127	0.4334	0.438657	0.361349	0.399047	0.418811
ADAMDEC1	27299	unknown	-1	na	0.557618	0.698877	0.69518	0.709723	0.637288	0.701988	0.604825	0.746868	0.728485	0.631852	0.609139	0.647861	0.731798	0.677459	0.659863	0.72567	0.592332	0.682267	0.695064	0.718524	0.686873	0.723524	0.685333	0.582925	0.716309	0.597647	0.719612	0.62872	0.673711	0.73871	0.628285	0.696771	0.656833	0.659217	0.67264	0.656411	0.61627	0.695348	0.819618	0.656424	0.753577	0.751546	0.731757	0.655727	0.700131
ADAMTS1	9510	unknown	-1	na	0.407525	0.533179	0.507732	0.55817	0.435983	0.568711	0.428125	0.619054	0.385398	0.472865	0.41757	0.431353	0.561748	0.560395	0.520217	0.57638	0.41022	0.479913	0.508444	0.436547	0.46785	0.527048	0.426479	0.434276	0.606554	0.403233	0.444903	0.465557	0.520213	0.385088	0.433171	0.515308	0.41583	0.426111	0.565559	0.486957	0.507084	0.55187	0.568264	0.448658	0.572983	0.441355	0.507075	0.464639	0.473681
ADAMTS10	81794	unknown	-1	na	0.490483	0.536071	0.423891	0.595468	0.426902	0.577003	0.443782	0.581074	0.536221	0.479819	0.44033	0.427607	0.512753	0.579662	0.553443	0.555572	0.441715	0.536042	0.525688	0.412387	0.42916	0.521863	0.42589	0.483468	0.685172	0.449181	0.54659	0.436547	0.575282	0.575075	0.437703	0.436592	0.447955	0.460974	0.595353	0.450293	0.568737	0.533254	0.696653	0.426352	0.537773	0.428915	0.533003	0.450506	0.424438
ADAMTS12	81792	unknown	-1	na	0.572801	0.593623	0.519146	0.650401	0.533497	0.548752	0.542574	0.605048	0.607846	0.566555	0.548294	0.540984	0.595388	0.642985	0.629428	0.591261	0.546295	0.56827	0.534886	0.512826	0.535628	0.570475	0.512078	0.567659	0.700586	0.552939	0.61951	0.520942	0.638262	0.639222	0.542096	0.530695	0.536695	0.546184	0.547083	0.539471	0.59736	0.61095	0.629252	0.542068	0.615829	0.506006	0.592691	0.552239	0.523168
ADAMTS13	11093	unknown	-1	na	0.556238	0.608962	0.454825	0.624606	0.486699	0.60091	0.504322	0.603131	0.545478	0.530892	0.507878	0.490823	0.550602	0.603627	0.6091	0.579377	0.512596	0.557056	0.575791	0.448113	0.471802	0.563984	0.454584	0.544723	0.722585	0.515479	0.561326	0.485188	0.602963	0.60368	0.497956	0.468466	0.492335	0.504808	0.627293	0.494529	0.601704	0.547095	0.701511	0.496482	0.55853	0.438577	0.595693	0.504225	0.459531
ADAMTS14	140766	unknown	-1	na	0.598047	0.620175	0.556455	0.619993	0.546807	0.652648	0.562921	0.58235	0.600528	0.576113	0.566125	0.552205	0.589112	0.600572	0.570758	0.61565	0.562311	0.585605	0.591077	0.530202	0.556293	0.551869	0.539039	0.571756	0.667687	0.557608	0.6103	0.56255	0.596845	0.610639	0.55341	0.567356	0.549109	0.555006	0.675476	0.55522	0.571628	0.613441	0.633261	0.54685	0.575536	0.53088	0.558751	0.564664	0.558255
ADAMTS15	170689	unknown	-1	na	0.564881	0.540288	0.536506	0.654027	0.518634	0.572959	0.525069	0.554403	0.591497	0.544428	0.524113	0.512681	0.591262	0.567956	0.601436	0.605008	0.530975	0.551422	0.616327	0.529665	0.519198	0.541569	0.539545	0.533533	0.607388	0.509053	0.582239	0.536577	0.569049	0.605462	0.515638	0.547129	0.540857	0.550257	0.579498	0.544781	0.552624	0.541495	0.659075	0.530056	0.528997	0.55247	0.576125	0.531235	0.540777
ADAMTS16	170690	unknown	-1	na	0.617972	0.659583	0.635187	0.714193	0.599896	0.647064	0.603277	0.662015	0.686851	0.609073	0.606305	0.600573	0.681103	0.65509	0.668733	0.66789	0.603922	0.684305	0.621273	0.61779	0.625582	0.674338	0.621009	0.58893	0.686183	0.588773	0.702141	0.623245	0.685227	0.688146	0.595609	0.64277	0.60974	0.612939	0.635992	0.615031	0.668349	0.683322	0.761034	0.604417	0.66474	0.628406	0.638782	0.611408	0.635737
ADAMTS17	170691	unknown	-1	na	0.561747	0.595742	0.438922	0.594832	0.47557	0.420357	0.497116	0.593423	0.556975	0.52002	0.499061	0.473968	0.536212	0.618879	0.606687	0.581899	0.511148	0.589953	0.467751	0.431681	0.465702	0.563771	0.444108	0.538939	0.730361	0.514137	0.584643	0.462886	0.619683	0.596266	0.484295	0.453355	0.484553	0.497994	0.543834	0.4867	0.641286	0.563628	0.727564	0.486625	0.563657	0.413438	0.579579	0.488279	0.442729
ADAMTS18	170692	unknown	-1	na	0.628355	0.63921	0.608262	0.726231	0.575454	0.70885	0.585731	0.677719	0.674026	0.583844	0.584882	0.561532	0.677833	0.647865	0.674132	0.643725	0.599145	0.69643	0.663896	0.590577	0.601361	0.659028	0.608565	0.570198	0.707985	0.570386	0.690398	0.626495	0.678951	0.659088	0.562728	0.618028	0.595883	0.601195	0.687188	0.602498	0.677856	0.682294	0.80047	0.584406	0.647913	0.594704	0.615171	0.576714	0.607224
ADAMTS19	171019	unknown	-1	na	0.632576	0.575425	0.647055	0.70494	0.60967	0.667774	0.608918	0.637268	0.681752	0.607203	0.609979	0.596623	0.617913	0.59238	0.621335	0.613624	0.623044	0.635645	0.664523	0.641524	0.632322	0.638609	0.65026	0.586125	0.624406	0.58763	0.670449	0.65374	0.653492	0.666795	0.592652	0.654825	0.630777	0.63486	0.640363	0.635692	0.605061	0.63898	0.692622	0.623701	0.641729	0.653372	0.614745	0.608936	0.646182
ADAMTS19-AS1	103689846	unknown	-1	na	nan	nan	nan	nan	nan	nan	nan	nan	nan	nan	nan	nan	nan	nan	nan	nan	nan	0.620205	nan	0.70747	0.709446	0.690309	0.671953	nan	nan	0.647122	0.686448	0.651335	nan	nan	nan	nan	nan	nan	nan	nan	nan	nan	nan	nan	nan	nan	nan	nan	nan
ADAMTS2	9509	unknown	-1	na	0.533914	0.586639	0.476162	0.614619	0.486644	0.574026	0.495289	0.588356	0.573108	0.527467	0.496971	0.490879	0.47788	0.615555	0.555383	0.566712	0.497065	0.54584	0.521936	0.474589	0.476508	0.536445	0.47708	0.528052	0.632699	0.496127	0.582297	0.461331	0.586112	0.596723	0.49503	0.488123	0.500476	0.512432	0.602097	0.502244	0.598417	0.525943	0.638321	0.498452	0.540757	0.487457	0.563365	0.507572	0.483036
ADAMTS20	80070	unknown	-1	na	0.698068	0.598227	0.547173	0.697447	0.573332	0.599016	0.617687	0.57078	0.657386	0.598	0.620924	0.563713	0.594518	0.617983	0.711017	0.621766	0.640722	0.662229	0.65874	0.504812	0.581107	0.603112	0.53599	0.625535	0.662285	0.6273	0.705367	0.589255	0.706764	0.633512	0.572235	0.563363	0.565186	0.571515	0.674429	0.579325	0.760738	0.608021	0.553593	0.575	0.5409	0.438634	0.597354	0.569125	0.537973
ADAMTS3	9508	unknown	-1	na	0.592034	0.57827	0.483951	0.630506	0.515721	0.550222	0.537078	0.564873	0.587513	0.553553	0.54185	0.517631	0.528793	0.598222	0.571421	0.562202	0.549872	0.589004	0.565639	0.470941	0.505113	0.550274	0.480836	0.568987	0.672558	0.548013	0.609341	0.499585	0.600917	0.613773	0.524153	0.497959	0.517037	0.527991	0.609176	0.520854	0.632775	0.543033	0.657307	0.523385	0.525425	0.449788	0.556418	0.528502	0.485693
ADAMTS4	9507	unknown	-1	na	0.480561	0.534893	0.546186	0.564157	0.458871	0.659069	0.471402	0.59786	0.528389	0.488487	0.456597	0.443479	0.545832	0.58814	0.52294	0.539833	0.460182	0.544947	0.541711	0.51196	0.489542	0.578489	0.543518	0.456238	0.52518	0.425543	0.495363	0.498422	0.564292	0.508841	0.449928	0.555123	0.504523	0.510988	0.634248	0.512269	0.530045	0.56878	0.642793	0.459358	0.538159	0.581361	0.466446	0.476356	0.552742
ADAMTS5	11096	unknown	-1	na	0.564668	0.618336	0.554527	0.643256	0.542743	0.529519	0.542793	0.630739	0.635856	0.566106	0.545392	0.544071	0.621643	0.611522	0.626041	0.638482	0.545285	0.600765	0.589909	0.554062	0.544961	0.595655	0.553039	0.553183	0.665816	0.534111	0.636305	0.507657	0.628618	0.657393	0.543052	0.564038	0.558208	0.566887	0.610699	0.560948	0.607639	0.612334	0.684894	0.554761	0.607295	0.572424	0.624093	0.558664	0.55922
ADAMTS6	11174	unknown	-1	na	0.579477	0.577937	0.483794	0.646675	0.503151	0.625047	0.523138	0.578104	0.582755	0.541032	0.525248	0.502289	0.552753	0.625097	0.580005	0.586906	0.533787	0.60609	0.594327	0.470333	0.503416	0.565193	0.482859	0.551433	0.672366	0.533227	0.613354	0.520045	0.617333	0.573878	0.509355	0.497363	0.511196	0.522205	0.648847	0.514983	0.616926	0.56133	0.70452	0.511136	0.537392	0.456528	0.55256	0.516378	0.486536
ADAMTS7	11173	unknown	-1	na	0.570082	0.568011	0.481755	0.617897	0.498633	0.578038	0.51561	0.599831	0.562736	0.535889	0.517094	0.496641	0.555937	0.61651	0.587933	0.590072	0.526264	0.588073	0.514287	0.472727	0.484871	0.542012	0.484066	0.543966	0.684492	0.514487	0.586722	0.479257	0.607649	0.594076	0.503505	0.49503	0.510341	0.521921	0.609553	0.513613	0.59503	0.555965	0.676573	0.508803	0.547818	0.472265	0.5522	0.511832	0.485317
ADAMTS7P3	400406	unknown	-1	na	nan	nan	nan	nan	nan	nan	nan	nan	nan	nan	nan	nan	nan	nan	nan	nan	nan	nan	nan	nan	nan	nan	nan	nan	nan	nan	nan	nan	nan	nan	nan	nan	nan	nan	nan	nan	nan	nan	nan	nan	nan	nan	nan	nan	nan
ADAMTS8	11095	unknown	-1	na	0.575124	0.640881	0.561333	0.66271	0.558662	0.564755	0.555368	0.628841	0.640598	0.576943	0.559458	0.557718	0.611592	0.62077	0.621365	0.638662	0.563955	0.61309	0.560104	0.569693	0.555961	0.608916	0.565728	0.566019	0.684255	0.549331	0.637522	0.541791	0.631028	0.664405	0.556073	0.570887	0.573989	0.583466	0.586436	0.575929	0.61738	0.626386	0.727334	0.574835	0.614672	0.581688	0.629055	0.570261	0.565288
ADAMTS9	56999	unknown	-1	na	0.501632	0.568104	0.474648	0.512954	0.500599	0.611991	0.500411	0.606275	0.481	0.538891	0.505771	0.508215	0.509442	0.605587	0.559495	0.58619	0.504913	0.547957	0.543959	0.489553	0.487811	0.526129	0.48073	0.540292	0.660794	0.512923	0.460085	0.489642	0.562913	0.546915	0.509642	0.486197	0.512311	0.525855	0.620605	0.511742	0.577222	0.53448	0.660795	0.518874	0.568088	0.4952	0.592353	0.521784	0.482518
ADAMTS9-AS1	101929335	unknown	-1	na	nan	nan	nan	nan	nan	nan	nan	nan	nan	nan	nan	nan	nan	nan	nan	nan	nan	0.518028	nan	0.592501	0.544154	0.539565	0.571029	nan	nan	0.522718	0.542149	0.526986	nan	nan	nan	nan	nan	nan	nan	nan	nan	nan	nan	nan	nan	nan	nan	nan	nan
ADAMTS9-AS2	100507098	unknown	-1	na	nan	nan	nan	nan	nan	nan	nan	nan	nan	nan	nan	nan	nan	nan	nan	nan	nan	0.533163	nan	0.529027	0.569776	0.562646	0.516856	nan	nan	0.541342	0.564191	0.545638	nan	nan	nan	nan	nan	nan	nan	nan	nan	nan	nan	nan	nan	nan	nan	nan	nan
ADAMTSL1	92949	unknown	-1	na	0.548083	0.578925	0.521733	0.622359	0.530248	0.616802	0.52637	0.616141	0.578185	0.556717	0.530482	0.53175	0.579732	0.62281	0.566085	0.591617	0.53377	0.584533	0.597176	0.536466	0.53445	0.579397	0.529857	0.549758	0.653101	0.536002	0.619544	0.537537	0.594829	0.632773	0.531417	0.532124	0.546803	0.558708	0.610333	0.547321	0.556233	0.574065	0.674432	0.549147	0.611069	0.542279	0.598482	0.545628	0.527842
ADAMTSL2	9719	unknown	-1	na	0.565982	0.564046	0.534009	0.636005	0.539029	0.629927	0.539196	0.590751	0.608212	0.56338	0.542934	0.538663	0.600437	0.585355	0.609629	0.619351	0.548048	0.553041	0.628782	0.541563	0.52666	0.536246	0.539476	0.557303	0.614409	0.532355	0.573896	0.527674	0.59157	0.633454	0.538953	0.544593	0.554119	0.564856	0.633365	0.555887	0.559879	0.55658	0.640056	0.555162	0.554585	0.554246	0.622911	0.552105	0.538591
ADAMTSL3	57188	unknown	-1	na	0.521867	0.560986	0.509085	0.540378	0.471804	0.613011	0.481814	0.620965	0.504766	0.505496	0.475574	0.462543	0.566067	0.605509	0.56369	0.571758	0.481513	0.578369	0.565461	0.49387	0.498694	0.581177	0.512641	0.489749	0.638483	0.471661	0.492642	0.498369	0.597263	0.513601	0.468739	0.519899	0.504203	0.514041	0.632222	0.508892	0.568002	0.582808	0.687454	0.471526	0.551877	0.524236	0.527948	0.488282	0.507599
ADAMTSL4	54507	unknown	-1	na	0.502268	0.551065	0.490547	0.563808	0.467441	0.542006	0.470017	0.583049	0.555957	0.507576	0.467195	0.469478	0.524305	0.549617	0.505931	0.55931	0.462453	0.521506	0.493039	0.486756	0.472671	0.490227	0.491044	0.492177	0.624126	0.45916	0.450245	0.441256	0.525234	0.490318	0.472458	0.500729	0.493586	0.504527	0.501146	0.495952	0.524356	0.495971	0.631343	0.478628	0.542232	0.52667	0.551746	0.492741	0.499882
ADAMTSL4-AS1	574406	unknown	-1	na	0.666351	0.586428	0.59441	0.644153	0.613949	0.587844	0.607881	0.612529	0.606168	0.617318	0.630528	0.586531	0.620235	0.686676	0.643155	0.610685	0.654629	0.623029	0.621168	0.537878	0.566225	0.594226	0.563521	0.600811	0.751168	0.600979	0.598015	0.590723	0.687144	0.557172	0.60799	0.605206	0.574013	0.575887	0.594823	0.582059	0.678935	0.656252	0.671289	0.602899	0.597748	0.546724	0.620108	0.612796	0.592661
ADAMTSL5	339366	unknown	-1	na	0.551684	0.585677	0.513266	0.614297	0.520941	0.533689	0.527244	0.627634	0.607138	0.551073	0.529948	0.520683	0.59321	0.624232	0.621879	0.610083	0.535364	0.598641	0.570615	0.514016	0.513469	0.577883	0.516788	0.549397	0.705774	0.525459	0.614766	0.466989	0.631818	0.618793	0.523278	0.524809	0.535098	0.546113	0.60394	0.537375	0.60849	0.600639	0.662999	0.525528	0.599663	0.521363	0.603175	0.535248	0.50982
ADAP1	11033	unknown	-1	na	0.473058	0.519725	0.483563	0.605317	0.456632	0.642025	0.456512	0.578952	0.546407	0.493314	0.451311	0.450448	0.505794	0.53824	0.506384	0.564439	0.455034	0.521176	0.554161	0.487567	0.506211	0.521865	0.495451	0.476248	0.595148	0.474595	0.51795	0.500465	0.539472	0.511169	0.455098	0.493901	0.492876	0.505683	0.60061	0.494512	0.51516	0.496759	0.640556	0.473458	0.523609	0.507268	0.529517	0.476625	0.49319
ADAP2	55803	unknown	-1	na	0.490134	0.565124	0.434386	0.576967	0.460163	0.418685	0.470958	0.575241	0.53446	0.509348	0.472981	0.467011	0.511666	0.576671	0.565477	0.578941	0.472408	0.543606	0.448636	0.435869	0.457977	0.523235	0.436961	0.517461	0.704788	0.490804	0.565632	0.43508	0.566755	0.597932	0.473498	0.447042	0.472018	0.485732	0.510305	0.472424	0.581637	0.531666	0.713369	0.472835	0.545302	0.435138	0.573088	0.48358	0.442647
ADAR	103	unknown	-1	na	0.28168	0.292137	0.313991	0.288863	0.299962	0.314597	0.326867	0.251892	0.238771	0.23879	0.305205	0.289328	0.347278	0.269553	0.338238	0.264001	0.305762	0.404118	0.303225	0.255043	0.267347	0.34494	0.286398	0.269515	0.331166	0.303633	0.298782	0.355895	0.405924	0.180623	0.29976	0.288792	0.263894	0.239897	0.212024	0.250083	0.336719	0.42293	0.374404	0.263646	0.282922	0.22548	0.2854	0.252404	0.282524
ADARB1	104	unknown	-1	na	0.505833	0.567999	0.423549	0.582337	0.448371	0.550125	0.456915	0.593824	0.533328	0.495823	0.456953	0.449115	0.512459	0.590355	0.562331	0.562924	0.46284	0.536461	0.509656	0.43175	0.437594	0.522794	0.435119	0.503542	0.706655	0.470004	0.55051	0.42976	0.579481	0.596078	0.457283	0.436253	0.468363	0.483591	0.597724	0.467958	0.578662	0.533008	0.67808	0.46567	0.548515	0.439966	0.566041	0.467877	0.432293
ADARB2	105	unknown	-1	na	0.603058	0.599244	0.559169	0.653435	0.558982	0.562533	0.570173	0.557442	0.646966	0.583043	0.57457	0.561101	0.561734	0.588889	0.56577	0.595319	0.576472	0.551995	0.643936	0.545092	0.569699	0.556747	0.550328	0.58017	0.625598	0.572736	0.658815	0.537205	0.551818	0.650063	0.561771	0.570105	0.563793	0.571094	0.622498	0.568407	0.564535	0.591973	0.524672	0.565134	0.546602	0.537477	0.546098	0.572093	0.560635
ADARB2-AS1	642394	unknown	-1	na	nan	nan	nan	nan	nan	nan	nan	nan	nan	nan	nan	nan	nan	nan	nan	nan	nan	0.656792	nan	0.593839	0.762069	0.739887	0.572179	nan	nan	0.690377	0.734312	0.694429	nan	nan	nan	nan	nan	nan	nan	nan	nan	nan	nan	nan	nan	nan	nan	nan	nan
ADAT1	23536	unknown	-1	na	0.477491	0.509257	0.379911	0.495886	0.400897	0.348343	0.418653	0.519117	0.441777	0.463125	0.416271	0.406851	0.404888	0.477969	0.466527	0.410462	0.414042	0.44868	0.440448	0.372204	0.411159	0.406751	0.381041	0.474848	0.641433	0.446788	0.525706	0.355145	0.507815	0.547669	0.419322	0.3925	0.416969	0.431448	0.46001	0.417645	0.455996	0.426916	0.434322	0.409047	0.378796	0.373243	0.430642	0.428363	0.390387
ADAT2	134637	unknown	-1	na	0.521355	0.592473	0.426652	0.604102	0.454413	0.579691	0.472809	0.585197	0.542438	0.509119	0.475192	0.46517	0.52236	0.611525	0.581279	0.576261	0.470549	0.557539	0.556206	0.416253	0.452047	0.541236	0.420555	0.521608	0.727701	0.493376	0.564733	0.456724	0.596767	0.588132	0.472958	0.439805	0.458831	0.471485	0.607419	0.460819	0.605304	0.541896	0.696474	0.460421	0.564079	0.40919	0.571881	0.480837	0.434168
ADAT3	113179	unknown	-1	na	0.625794	0.692556	0.600316	0.642606	0.610414	0.674365	0.59529	0.720731	0.601758	0.613564	0.610137	0.585527	0.673946	0.716481	0.701908	0.675791	0.628381	0.702724	0.616943	0.5944	0.578778	0.662431	0.604785	0.583981	0.84949	0.619344	0.608977	0.602226	0.687332	0.615778	0.606511	0.609657	0.60141	0.608888	0.721738	0.616635	0.705076	0.655276	0.797059	0.594232	0.657582	0.590612	0.745014	0.613926	0.600889
ADCK1	57143	unknown	-1	na	0.523051	0.558999	0.40173	0.57131	0.447345	0.551984	0.466831	0.560865	0.471088	0.50284	0.47004	0.455188	0.483412	0.561125	0.550362	0.49783	0.471793	0.518872	0.534219	0.397283	0.42914	0.490611	0.401874	0.523869	0.69303	0.489296	0.527565	0.436906	0.561416	0.569773	0.465701	0.415509	0.45133	0.465583	0.595387	0.452122	0.542584	0.482392	0.58679	0.45674	0.484159	0.384249	0.538279	0.469262	0.408704
ADCK2	90956	unknown	-1	na	0.474029	0.478204	0.39039	0.507841	0.382742	0.548831	0.408935	0.532123	0.43162	0.444731	0.401958	0.381396	0.441126	0.50672	0.473953	0.441683	0.402658	0.453615	0.485246	0.364013	0.392487	0.403647	0.388419	0.450555	0.634376	0.411747	0.449687	0.401654	0.545088	0.480654	0.396049	0.403354	0.406515	0.419201	0.572458	0.410695	0.477298	0.464755	0.542357	0.376481	0.387804	0.384578	0.399166	0.40854	0.391488
ADCK3	56997	unknown	-1	na	0.443577	0.518964	0.447679	0.546596	0.453128	0.39162	0.444501	0.582652	0.543746	0.497054	0.444573	0.458887	0.506035	0.54173	0.511617	0.538478	0.440702	0.480698	0.472657	0.471513	0.454859	0.483219	0.461277	0.487054	0.656564	0.457174	0.553209	0.387381	0.53311	0.617441	0.460784	0.45795	0.480724	0.496366	0.467025	0.478456	0.536788	0.474609	0.570557	0.459402	0.547747	0.501573	0.558642	0.480249	0.446059
ADCK4	79934	unknown	-1	na	0.476929	0.493991	0.384846	0.514666	0.393251	0.479322	0.411509	0.51162	0.449912	0.453341	0.406811	0.393909	0.360257	0.449034	0.406549	0.402164	0.408149	0.412881	0.479816	0.3745	0.393651	0.366642	0.389075	0.461033	0.607141	0.421942	0.500675	0.374203	0.518429	0.539369	0.407126	0.397448	0.416533	0.430805	0.481924	0.417939	0.414926	0.391516	0.415376	0.402259	0.367252	0.392431	0.393242	0.418471	0.395221
ADCK5	203054	unknown	-1	na	0.52218	0.5763	0.418838	0.593779	0.443765	0.563138	0.464817	0.574837	0.533865	0.498668	0.46522	0.450105	0.514418	0.562977	0.577036	0.522753	0.464899	0.518677	0.545083	0.405955	0.432989	0.520814	0.41559	0.512317	0.683532	0.476388	0.550471	0.442891	0.565095	0.573053	0.46011	0.432297	0.452121	0.465044	0.592646	0.454494	0.577586	0.504046	0.650563	0.449843	0.520413	0.405581	0.554908	0.467505	0.425988
ADCY1	107	unknown	-1	na	0.582628	0.591265	0.524961	0.568635	0.529751	0.557374	0.540608	0.466582	0.621221	0.496491	0.542996	0.527639	0.609867	0.563685	0.636516	0.516168	0.550318	0.589323	0.624145	0.51807	0.527844	0.579422	0.525622	0.490485	0.601722	0.538614	0.62849	0.532774	0.570568	0.582198	0.530949	0.536796	0.542013	0.551894	0.531476	0.493875	0.600218	0.620817	0.66032	0.5404	0.617937	0.519092	0.577749	0.541674	0.527856
ADCY10	55811	unknown	-1	na	0.659408	0.647901	0.551912	0.702608	0.559844	0.658384	0.596224	0.630298	0.655759	0.589601	0.599659	0.559556	0.642876	0.671868	0.693783	0.641983	0.605993	0.700166	0.663426	0.506582	0.562091	0.665574	0.530719	0.603732	0.746245	0.591259	0.673714	0.597015	0.697424	0.623572	0.565497	0.565925	0.5517	0.556745	0.686449	0.562792	0.72885	0.669102	0.751214	0.554897	0.632475	0.475802	0.619322	0.56814	0.54745
ADCY10P1	221442	unknown	-1	na	nan	nan	nan	nan	nan	nan	nan	nan	nan	nan	nan	nan	nan	nan	nan	nan	nan	0.49187	nan	0.359835	0.499501	0.499425	0.373093	nan	nan	0.490487	0.503803	0.494678	nan	nan	nan	nan	nan	nan	nan	nan	nan	nan	nan	nan	nan	nan	nan	nan	nan
ADCY2	108	unknown	-1	na	0.541491	0.627343	0.577105	0.645523	0.56519	0.652152	0.546697	0.648257	0.617632	0.579977	0.55157	0.568878	0.623576	0.620082	0.614362	0.618733	0.548332	0.591097	0.644684	0.601341	0.582843	0.612288	0.583296	0.556975	0.673663	0.552851	0.599676	0.542898	0.607959	0.65964	0.562408	0.584235	0.584419	0.594168	0.637404	0.584525	0.596775	0.598761	0.669078	0.586591	0.597231	0.61955	0.636917	0.581638	0.583867
ADCY3	109	unknown	-1	na	0.461739	0.504373	0.414539	0.500843	0.379106	0.555633	0.393006	0.547357	0.438455	0.432566	0.382282	0.370546	0.466163	0.501035	0.497776	0.534518	0.386169	0.498953	0.473009	0.400835	0.405721	0.49155	0.4246	0.42175	0.608501	0.388215	0.450012	0.396631	0.538164	0.48929	0.381828	0.426218	0.422401	0.435935	0.565479	0.42515	0.504407	0.494085	0.656338	0.390043	0.507301	0.445409	0.441837	0.403491	0.426168
ADCY4	196883	unknown	-1	na	0.501664	0.598133	0.445133	0.589936	0.468643	0.568235	0.471046	0.609236	0.548338	0.514756	0.474092	0.477235	0.533665	0.612179	0.575009	0.586733	0.471025	0.545897	0.542676	0.45694	0.456462	0.535653	0.450683	0.517115	0.725786	0.483837	0.542003	0.431767	0.585574	0.609691	0.480797	0.456886	0.483099	0.49733	0.598798	0.482284	0.584309	0.544221	0.689501	0.485475	0.582396	0.469205	0.597366	0.493685	0.454761
ADCY5	111	unknown	-1	na	0.52311	0.614359	0.500072	0.638969	0.517993	0.631056	0.508639	0.641462	0.58837	0.548229	0.513992	0.523013	0.574903	0.596886	0.585958	0.610033	0.514553	0.572256	0.583415	0.525882	0.504622	0.564804	0.511961	0.541787	0.70011	0.515435	0.573233	0.504647	0.605622	0.649159	0.521813	0.510375	0.535155	0.548979	0.618709	0.53404	0.595008	0.575963	0.727462	0.54111	0.616276	0.540494	0.634245	0.536835	0.508326
ADCY6	112	unknown	-1	na	0.489033	0.590015	0.441364	0.581714	0.467648	0.575147	0.466002	0.586238	0.534562	0.514905	0.470195	0.479495	0.509845	0.587513	0.556814	0.550968	0.463742	0.509772	0.533178	0.458558	0.453162	0.520407	0.446943	0.515805	0.698037	0.481	0.534254	0.436782	0.562971	0.612891	0.481647	0.452693	0.481356	0.496018	0.586972	0.479571	0.554011	0.510527	0.673428	0.486057	0.559526	0.473721	0.597134	0.495476	0.452188
ADCY7	113	unknown	-1	na	0.449961	0.571479	0.414773	0.378391	0.448885	0.546001	0.455932	0.46657	0.41484	0.378413	0.452571	0.449453	0.53865	0.503237	0.555912	0.509341	0.45134	0.552119	0.542662	0.389405	0.420123	0.560319	0.419303	0.41945	0.532382	0.465874	0.48238	0.472467	0.487465	0.420527	0.455218	0.362292	0.415001	0.384029	0.482006	0.375607	0.555959	0.547512	0.63943	0.4241	0.510429	0.35667	0.541642	0.415162	0.369432
ADCY8	114	unknown	-1	na	0.679894	0.685571	0.664202	0.742359	0.63904	0.739849	0.651464	0.681641	0.72655	0.6372	0.654927	0.630624	0.717529	0.675371	0.69879	0.67761	0.665174	0.743154	0.729807	0.642544	0.656528	0.741412	0.655283	0.627744	0.659518	0.630384	0.740249	0.676785	0.693867	0.692669	0.626677	0.673275	0.645432	0.647611	0.737204	0.653689	0.706936	0.693937	0.758805	0.645977	0.689629	0.631135	0.675651	0.637266	0.659189
ADCY9	115	unknown	-1	na	0.506516	0.579187	0.440097	0.568072	0.455909	0.554289	0.464775	0.598353	0.53299	0.504291	0.465337	0.461522	0.527868	0.596705	0.569886	0.567942	0.46411	0.543738	0.489304	0.441597	0.45189	0.537772	0.443453	0.507622	0.710858	0.476327	0.554091	0.418405	0.586627	0.597021	0.467591	0.452307	0.472011	0.485543	0.508672	0.47259	0.579827	0.542124	0.661505	0.468895	0.567257	0.452627	0.576418	0.480102	0.44903
ADCYAP1	116	unknown	-1	na	0.598098	0.665136	0.570417	0.552014	0.574897	0.573717	0.579685	0.659707	0.560494	0.597148	0.586815	0.582161	0.646546	0.663376	0.661744	0.657145	0.583606	0.656826	0.583076	0.563079	0.576144	0.649383	0.559326	0.591838	0.754221	0.580746	0.551359	0.56312	0.665408	0.645711	0.580024	0.580406	0.575591	0.582617	0.604234	0.579032	0.671804	0.647992	0.786087	0.582305	0.663231	0.559981	0.655497	0.590721	0.572659
ADCYAP1R1	117	unknown	-1	na	0.556728	0.539711	0.59029	0.673883	0.586614	0.699001	0.578154	0.551776	0.605758	0.601259	0.585111	0.592315	0.654107	0.552575	0.640347	0.539923	0.581912	0.52793	0.601814	0.599665	0.585716	0.524417	0.586963	0.586124	0.638376	0.573923	0.626646	0.592235	0.544606	0.673806	0.586931	0.598375	0.595084	0.602716	0.675222	0.596501	0.542232	0.516789	0.610594	0.600847	0.534522	0.61127	0.549619	0.601413	0.594155
ADD1	118	unknown	-1	na	0.292172	0.312757	0.27633	0.239536	0.310136	0.3095	0.329734	0.249421	0.237418	0.266275	0.31254	0.301787	0.306069	0.2661	0.283923	0.26719	0.311601	0.324835	0.384715	0.259636	0.266778	0.304111	0.281166	0.294991	0.268692	0.314425	0.299648	0.328759	0.357524	0.224151	0.313117	0.283132	0.268174	0.245457	0.29202	0.27359	0.290445	0.400453	0.237364	0.285731	0.25592	0.22371	0.26192	0.287959	0.278122
ADD2	119	unknown	-1	na	0.556423	0.579067	0.469671	0.563971	0.537478	0.601796	0.546797	0.480755	0.57247	0.515973	0.54896	0.53904	0.617439	0.533736	0.619848	0.517221	0.549147	0.557867	0.630203	0.534115	0.558027	0.573996	0.540212	0.50382	0.655505	0.550767	0.647058	0.56919	0.555214	0.588033	0.540208	0.558147	0.548308	0.556079	0.557188	0.511759	0.595013	0.589998	0.549557	0.544033	0.594102	0.53488	0.555693	0.55347	0.550857
ADD3	120	unknown	-1	na	0.322887	0.301972	0.36138	0.30958	0.33025	0.329843	0.346795	0.336492	0.268077	0.281979	0.326878	0.320418	0.407447	0.361013	0.405212	0.310247	0.325289	0.35903	0.380334	0.289344	0.331165	0.396937	0.310726	0.305772	0.316582	0.331099	0.313039	0.332104	0.365948	0.212947	0.329644	0.314332	0.292269	0.260291	0.37358	0.296952	0.361966	0.40491	0.276434	0.292967	0.354878	0.25889	0.36487	0.304856	0.307022
ADGB	79747	unknown	-1	na	0.667392	0.559393	0.637639	0.704286	0.620061	0.670422	0.631317	0.547225	0.681156	0.620703	0.634146	0.607805	0.566382	0.555124	0.568425	0.548774	0.649839	0.615338	0.686421	0.622436	0.64348	0.650222	0.636394	0.61371	0.46663	0.622805	0.708977	0.671834	0.585634	0.693483	0.606407	0.64753	0.630926	0.635002	0.611063	0.638012	0.618062	0.586838	0.532683	0.630392	0.569778	0.603898	0.542288	0.616321	0.633452
ADH1A	124	unknown	-1	na	0.592458	0.663482	0.663325	0.744776	0.609123	0.746234	0.605898	0.70551	0.718276	0.615599	0.608646	0.614938	0.719207	0.650513	0.654323	0.690503	0.59734	0.686432	0.678916	0.646369	0.630022	0.696651	0.642761	0.584127	0.705765	0.575097	0.700387	0.642781	0.662997	0.698876	0.605379	0.668732	0.620812	0.622078	0.706509	0.625385	0.604085	0.697846	0.792643	0.603604	0.688158	0.679302	0.67606	0.625838	0.658246
ADH1B	125	unknown	-1	na	0.433614	0.599932	0.585266	0.594397	0.521962	0.679681	0.487541	0.675769	0.566803	0.541819	0.48689	0.532186	0.616163	0.591709	0.536677	0.622925	0.465019	0.52363	0.602312	0.612282	0.547386	0.565716	0.583166	0.48983	0.636596	0.467484	0.540626	0.530045	0.585516	0.674962	0.520454	0.588324	0.557377	0.565702	0.565191	0.557337	0.504702	0.576949	0.768132	0.543304	0.644334	0.682493	0.618845	0.553587	0.597266
ADH1C	126	unknown	-1	na	0.483366	0.480975	nan	nan	0.509236	nan	0.48972	nan	nan	0.482054	0.48586	0.476543	nan	0.48441	0.485753	0.487037	0.526238	0.456092	0.482599	0.633026	0.43841	0.444483	0.606068	0.478176	0.482965	0.472201	0.451224	0.45049	nan	0.480972	0.482842	nan	0.480361	0.479906	nan	0.479639	0.482977	nan	nan	0.559048	0.483852	nan	0.531973	0.47959	nan
ADH4	127	unknown	-1	na	0.599207	0.636506	0.713791	0.728444	0.57723	0.822228	0.583237	0.714659	0.73999	0.574449	0.570681	0.565081	0.763281	0.644742	0.662913	0.690222	0.566343	0.718449	0.601116	0.670586	0.649499	0.740048	0.695385	0.520123	0.640075	0.520978	0.696782	0.672101	0.688062	0.658228	0.556106	0.717392	0.620485	0.6178	0.717505	0.62866	0.630523	0.726299	0.875912	0.575452	0.701208	0.738742	0.607187	0.589063	0.714794
ADH5	128	unknown	-1	na	0.390218	0.362633	0.391323	0.383521	0.366479	0.478107	0.375231	0.342704	0.445765	0.352843	0.365253	0.364869	0.388731	0.378008	0.446596	0.329332	0.360603	0.361927	0.416548	0.368541	0.373645	0.37639	0.395921	0.342235	0.392841	0.372673	0.442676	0.387005	0.380866	0.426175	0.374494	0.394955	0.393329	0.404345	0.357657	0.350077	0.443017	0.399557	0.468882	0.370979	0.412063	0.413261	0.398753	0.342354	0.373352
ADH5P2	343296	unknown	-1	na	nan	nan	nan	nan	nan	nan	nan	nan	nan	nan	nan	nan	nan	nan	nan	nan	nan	0.731086	nan	0.620924	0.853805	0.829926	0.595556	nan	nan	0.77462	0.822371	0.778125	nan	nan	nan	nan	nan	nan	nan	nan	nan	nan	nan	nan	nan	nan	nan	nan	nan
ADH5P3	100131810	unknown	-1	na	nan	nan	nan	nan	nan	nan	nan	nan	nan	nan	nan	nan	nan	nan	nan	nan	nan	0.678537	nan	0.526205	0.791134	0.767825	0.514461	nan	nan	0.71559	0.76145	0.719512	nan	nan	nan	nan	nan	nan	nan	nan	nan	nan	nan	nan	nan	nan	nan	nan	nan
ADH5P4	642443	unknown	-1	na	nan	nan	nan	nan	nan	nan	nan	nan	nan	nan	nan	nan	nan	nan	nan	nan	nan	0.551873	nan	0.374442	0.60107	0.590929	0.385632	nan	nan	0.564307	0.591209	0.568621	nan	nan	nan	nan	nan	nan	nan	nan	nan	nan	nan	nan	nan	nan	nan	nan	nan
ADH6	130	unknown	-1	na	0.592071	0.676742	0.675861	0.745324	0.631343	0.698334	0.614578	0.708857	0.723273	0.631168	0.61949	0.638933	0.712199	0.671624	0.671562	0.690544	0.60823	0.681169	0.648696	0.680708	0.664424	0.706051	0.662668	0.596013	0.720132	0.602506	0.71494	0.637209	0.687619	0.719922	0.625554	0.67994	0.643879	0.646308	0.62959	0.645294	0.644477	0.684815	0.808639	0.642821	0.734582	0.704293	0.695364	0.646836	0.678786
ADH7	131	unknown	-1	na	0.684923	0.738733	0.764995	0.822223	0.706425	0.826536	0.701049	0.767924	0.802299	0.684714	0.7045	0.705362	0.813839	0.7225	0.755191	0.752578	0.705059	0.782237	0.78844	0.758415	0.735525	0.79775	0.754372	0.652847	0.745095	0.658632	0.789025	0.751261	0.757828	0.766122	0.685841	0.76961	0.7179	0.716165	0.772454	0.720894	0.73809	0.789732	0.884187	0.719387	0.780666	0.77445	0.752919	0.708074	0.761771
ADHFE1	137872	unknown	-1	na	0.431875	0.621419	0.445732	0.506821	0.415231	0.573062	0.429076	0.604571	0.418361	0.453801	0.426393	0.424314	0.512364	0.609489	0.548091	0.587021	0.416234	0.530174	0.408701	0.441024	0.413784	0.528823	0.44831	0.438049	0.809161	0.413712	0.446843	0.422	0.568286	0.489689	0.414687	0.457072	0.454456	0.47035	0.596034	0.456783	0.570067	0.531926	0.733089	0.427955	0.577803	0.471978	0.691775	0.460967	0.45623
ADI1	55256	unknown	-1	na	0.379636	0.45163	0.372441	0.463407	0.362407	0.401441	0.375309	0.512683	0.410171	0.363189	0.361852	0.356644	0.476279	0.497755	0.488791	0.409165	0.358638	0.473976	0.378851	0.367189	0.357778	0.47302	0.377724	0.395578	0.421512	0.371202	0.452398	0.35513	0.470696	0.492679	0.366308	0.322094	0.350264	0.32051	0.469783	0.360202	0.486285	0.478572	0.478127	0.328824	0.435842	0.36361	0.451626	0.336595	0.379045
ADIG	149685	unknown	-1	na	nan	nan	nan	nan	nan	nan	nan	0.609735	nan	nan	nan	nan	nan	nan	nan	0.709144	nan	0.668624	nan	0.616433	0.7781	0.75524	0.591666	nan	nan	0.704147	0.749208	0.708131	nan	nan	nan	nan	nan	nan	nan	0.647767	nan	nan	nan	nan	nan	0.535567	nan	nan	nan
ADIPOQ	9370	unknown	-1	na	0.628993	0.728342	0.769075	0.807118	0.690823	0.840059	0.668092	0.782168	0.79605	0.668228	0.67069	0.694503	0.810635	0.70691	0.721033	0.750846	0.663729	0.7397	0.771721	0.780696	0.720308	0.764224	0.760453	0.618166	0.728807	0.617206	0.757256	0.7217	0.728071	0.774059	0.668282	0.771039	0.712496	0.710952	0.744273	0.712381	0.678802	0.766921	0.904563	0.710924	0.789059	0.821738	0.756961	0.699301	0.769799
ADIPOQ-AS1	100874095	unknown	-1	na	nan	nan	nan	nan	nan	nan	nan	nan	nan	nan	nan	nan	nan	nan	nan	nan	nan	0.539022	nan	0.777051	0.579626	0.571536	0.736251	nan	nan	0.548541	0.572682	0.552845	nan	nan	nan	nan	nan	nan	nan	nan	nan	nan	nan	nan	nan	nan	nan	nan	nan
ADIPOR1	51094	unknown	-1	na	0.343549	0.330806	0.285969	0.336949	0.318946	0.357954	0.338116	0.418733	0.364206	0.316412	0.321274	0.307747	0.3355	0.355686	0.324571	0.343442	0.324329	0.395203	0.315353	0.326521	0.300379	0.333096	0.314453	0.349477	0.402505	0.322519	0.317775	0.353272	0.479891	0.353575	0.319593	0.287767	0.314027	0.29162	0.39697	0.321008	0.329894	0.418793	0.362427	0.296074	0.284352	0.329307	0.304531	0.293265	0.347745
ADIPOR1P2	390503	unknown	-1	na	nan	nan	nan	nan	nan	nan	nan	nan	nan	nan	nan	nan	nan	nan	nan	nan	nan	0.683967	nan	0.60728	0.798115	0.774607	0.583756	nan	nan	0.72182	0.768059	0.725705	nan	nan	nan	nan	nan	nan	nan	nan	nan	nan	nan	nan	nan	nan	nan	nan	nan
ADIPOR2	79602	unknown	-1	na	0.413625	0.355354	0.326025	0.365467	0.347998	0.449863	0.368657	0.352718	0.373767	0.373831	0.354055	0.338785	0.38761	0.375706	0.437244	0.355214	0.355491	0.486132	0.351432	0.312404	0.374961	0.484275	0.329145	0.357573	0.430522	0.356209	0.400181	0.388997	0.380108	0.386961	0.350884	0.414075	0.329127	0.349324	0.483145	0.373364	0.412706	0.453812	0.324897	0.353767	0.449991	0.29805	0.334529	0.37532	0.349106
ADIRF	10974	unknown	-1	na	0.411729	0.38876	0.483516	0.536191	0.41158	0.510213	0.403989	0.485124	0.410957	0.453393	0.391926	0.406744	0.427644	0.436363	0.367527	0.437072	0.384712	0.375108	0.514883	0.414423	0.445383	0.417572	0.405562	0.415272	0.392725	0.381564	0.472813	0.427316	0.440335	0.446992	0.40973	0.491448	0.395436	0.407523	0.51968	0.465649	0.425018	0.424532	0.31938	0.425102	0.4646	0.423113	0.383426	0.442475	0.429967
ADK	132	unknown	-1	na	0.451425	0.403517	0.409242	0.439364	0.396185	0.43641	0.403363	0.36044	0.471082	0.391601	0.397579	0.398785	0.391646	0.359696	0.487656	0.320729	0.392784	0.390304	0.412505	0.406586	0.422805	0.388284	0.414793	0.378607	0.374147	0.419555	0.50409	0.39112	0.373272	0.46962	0.407314	0.42041	0.427612	0.441683	0.37724	0.379929	0.492631	0.423459	0.451651	0.408216	0.451884	0.436269	0.420984	0.426793	0.422341
ADM	133	unknown	-1	na	0.451112	0.46347	0.463795	0.542861	0.413754	0.479719	0.421014	0.459852	0.476815	0.452131	0.410595	0.406127	0.401097	0.436629	0.423945	0.443588	0.411037	0.429586	0.424805	0.451282	0.434945	0.467666	0.470432	0.430184	0.428599	0.401318	0.50485	0.405305	0.464494	0.5139	0.413545	0.474248	0.456954	0.468726	0.430654	0.455035	0.414909	0.419883	0.473785	0.423928	0.464916	0.509819	0.390389	0.438585	0.474823
ADM2	79924	unknown	-1	na	0.598577	0.651559	0.597118	0.687462	0.602124	0.703663	0.591623	0.670114	0.616334	0.609297	0.598996	0.600684	0.668264	0.63388	0.667121	0.629421	0.605888	0.634503	0.658872	0.615935	0.597247	0.623222	0.604528	0.597352	0.740533	0.589034	0.614447	0.606855	0.629579	0.680494	0.595987	0.605652	0.613573	0.62223	0.687731	0.61455	0.636862	0.627792	0.771037	0.621841	0.643463	0.61905	0.657101	0.608568	0.599518
ADM5	199800	unknown	-1	na	0.602636	0.56897	0.447031	0.513734	0.468847	0.409728	0.50326	0.564275	0.472529	0.500289	0.528741	0.460867	0.506027	0.536226	0.572331	0.460949	0.546989	0.53678	0.469065	0.39802	0.427503	0.515571	0.455697	0.519265	0.624952	0.483372	0.494576	0.470594	0.556388	0.395846	0.46055	0.464339	0.476413	0.510844	0.520587	0.491951	0.608653	0.52286	0.676066	0.488484	0.480927	0.402371	0.572559	0.492138	0.448307
ADNP	23394	unknown	-1	na	0.40819	0.429961	0.371108	0.367754	0.344253	0.428267	0.370044	0.387687	0.438314	0.36141	0.358759	0.337924	0.374976	0.336594	0.420337	0.335492	0.360312	0.453823	0.426869	0.346242	0.360412	0.390391	0.371253	0.355467	0.53613	0.367429	0.375527	0.354198	0.424932	0.375866	0.353042	0.388122	0.376258	0.39452	0.356447	0.350367	0.381003	0.411795	0.457945	0.339605	0.342886	0.379833	0.345528	0.371033	0.378948
ADNP2	22850	unknown	-1	na	0.511411	0.560463	0.408699	0.58527	0.426563	0.572974	0.449616	0.563111	0.498708	0.484674	0.448114	0.432091	0.500351	0.579037	0.556556	0.558638	0.4469	0.531886	0.534746	0.391527	0.423963	0.51792	0.404514	0.497078	0.688516	0.462356	0.532837	0.43246	0.581377	0.55625	0.443534	0.422047	0.437527	0.450387	0.599452	0.440377	0.583791	0.519394	0.682365	0.430793	0.539642	0.393665	0.537818	0.451818	0.416531
ADO	84890	unknown	-1	na	0.458782	0.475342	0.39161	0.420544	0.387152	0.499659	0.412804	0.536548	0.439652	0.445217	0.405553	0.380767	0.443821	0.502356	0.478515	0.437379	0.412739	0.456119	0.474657	0.369274	0.396622	0.407985	0.395879	0.452677	0.632317	0.416448	0.438621	0.384338	0.545458	0.475832	0.396254	0.404909	0.414888	0.428171	0.5307	0.418502	0.482924	0.469515	0.505207	0.384359	0.385392	0.386646	0.400742	0.407833	0.391813
ADORA1	134	positive	0	na	0.535904	0.531556	0.52544	0.585532	0.489831	0.519294	0.547808	0.570948	0.514847	0.573033	0.491663	0.484747	0.510946	0.490436	0.558774	0.49178	0.515252	0.514933	nan	0.521067	0.592785	0.551458	0.60232	0.507764	0.722	0.567707	0.560756	0.531787	0.539959	0.882	0.523802	0.520291	0.56815	0.580943	0.58497	0.585279	0.544443	0.551281	nan	0.517527	0.802	0.516279	0.525066	0.602809	0.622591
ADORA2A	135	positive	0	na	nan	0.829	0.510003	nan	0.51561	0.44041	nan	nan	0.434291	0.527041	0.519096	0.437013	0.434705	0.514886	nan	nan	0.434817	0.513547	0.4403	0.443052	0.442551	0.437185	0.446128	0.508482	0.51418	nan	0.520633	0.516267	0.515684	0.437725	0.520121	0.437792	0.44417	0.515131	0.52162	0.433344	0.502024	0.44253	0.932	nan	0.748	0.435444	nan	0.505866	0.426105
ADORA2A-AS1	646023	unknown	-1	na	nan	nan	nan	nan	nan	nan	nan	nan	nan	nan	nan	nan	nan	nan	nan	nan	nan	0.544384	nan	0.477507	0.588603	0.579647	0.473208	nan	nan	0.555124	0.58043	0.559433	nan	nan	nan	nan	nan	nan	nan	nan	nan	nan	nan	nan	nan	nan	nan	nan	nan
ADORA2B	136	unknown	-1	na	0.563913	0.611142	0.477365	0.57678	0.514864	0.466565	0.525002	0.616256	0.555808	0.552626	0.531956	0.520978	0.558375	0.630697	0.608385	0.609878	0.535766	0.595022	0.50682	0.480792	0.499564	0.558796	0.478951	0.563823	0.726409	0.540556	0.570355	0.482899	0.620022	0.555977	0.524621	0.490368	0.518141	0.530625	0.555644	0.519265	0.628709	0.563243	0.740024	0.528642	0.576081	0.467044	0.604269	0.531382	0.481875
ADORA2BP1	137	unknown	-1	na	nan	nan	nan	nan	nan	nan	nan	nan	nan	nan	nan	nan	nan	nan	nan	nan	nan	0.593106	nan	0.54883	0.66782	0.651796	0.53369	nan	nan	0.614535	0.649457	0.618819	nan	nan	nan	nan	nan	nan	nan	nan	nan	nan	nan	nan	nan	nan	nan	nan	nan
ADORA3	140	unknown	-1	na	0.53349	0.571357	0.485058	0.500995	0.504548	0.60123	0.508721	0.507164	0.445159	0.544973	0.514243	0.515891	0.454511	0.522907	0.509756	0.506527	0.507998	0.475818	0.565006	0.488405	0.507817	0.47333	0.481619	0.545471	0.490967	0.527448	0.451653	0.507878	0.480553	0.490993	0.516906	0.496485	0.510921	0.522481	0.617878	0.511691	0.522283	0.537916	0.526492	0.516735	0.50989	0.486847	0.492595	0.529034	0.492332
ADPGK	83440	unknown	-1	na	0.397286	0.40906	0.361332	0.419994	0.363315	0.454159	0.382356	0.344202	0.431775	0.315159	0.369932	0.357313	0.407961	0.369786	0.462517	0.427087	0.368686	0.480746	0.464454	0.318913	0.338384	0.44263	0.363383	0.349363	0.398143	0.373121	0.377678	0.387925	0.434301	0.377565	0.368863	0.316378	0.344633	0.318345	0.438128	0.316263	0.482434	0.46501	0.504624	0.334603	0.421702	0.313203	0.389926	0.336893	0.323937
ADPGK-AS1	100287559	unknown	-1	na	nan	nan	nan	nan	nan	nan	nan	nan	nan	nan	nan	nan	nan	nan	nan	nan	nan	0.523032	nan	0.344452	0.552649	0.547212	0.359833	nan	nan	0.528878	0.549452	0.533157	nan	nan	nan	nan	nan	nan	nan	nan	nan	nan	nan	nan	nan	nan	nan	nan	nan
ADPRH	141	unknown	-1	na	0.526389	0.602901	0.442587	0.602007	0.475271	0.553042	0.48549	0.602428	0.551574	0.522042	0.489514	0.483078	0.534541	0.550392	0.589901	0.517517	0.48953	0.514154	0.542956	0.446047	0.465174	0.546758	0.444837	0.532106	0.682847	0.504095	0.569674	0.457169	0.553846	0.608563	0.488581	0.455405	0.483515	0.497121	0.611382	0.483845	0.563885	0.496024	0.630419	0.488654	0.532927	0.441633	0.593872	0.497328	0.449975
ADPRHL1	113622	unknown	-1	na	0.523032	0.634839	0.550522	0.596431	0.538429	0.632206	0.526006	0.64694	0.533015	0.554695	0.528245	0.527775	0.612462	0.651531	0.616691	0.650637	0.530941	0.575735	0.539508	0.556192	0.526161	0.594841	0.552928	0.518576	0.709051	0.523312	0.544082	0.527097	0.566792	0.587489	0.537509	0.559635	0.561916	0.573111	0.594653	0.566331	0.612645	0.599362	0.733362	0.528533	0.641776	0.576645	0.704377	0.561316	0.556339
ADPRHL2	54936	unknown	-1	na	0.481064	0.521116	0.380219	0.511708	0.409363	0.482623	0.425403	0.534606	0.424596	0.470362	0.42444	0.416218	0.406526	0.48946	0.469856	0.408587	0.422892	0.427932	0.481188	0.377103	0.395842	0.387383	0.382754	0.484192	0.662423	0.442537	0.505711	0.363238	0.512386	0.553578	0.428091	0.392884	0.423414	0.4383	0.485184	0.423529	0.46145	0.432024	0.457115	0.419303	0.376533	0.38523	0.442213	0.435927	0.390492
ADPRM	56985	unknown	-1	na	0.504618	0.574307	0.405922	0.571761	0.442433	0.515009	0.4571	0.575093	0.509333	0.49864	0.459669	0.452589	0.499469	0.588747	0.558073	0.5613	0.456819	0.533557	0.519	0.404816	0.430448	0.518331	0.405713	0.513216	0.71901	0.479176	0.537416	0.420704	0.577857	0.580321	0.461186	0.418928	0.449578	0.463811	0.593374	0.449852	0.587868	0.521606	0.667744	0.452765	0.549898	0.401085	0.567689	0.468361	0.414707
ADRA1A	148	positive	0	na	0.522553	0.611797	0.575135	0.740223	0.612847	0.676323	0.596774	0.755	0.607911	0.569627	0.594295	0.532277	0.589318	0.723	0.580044	0.610897	0.586201	0.554393	0.810594	0.647656	0.605245	0.618513	0.586561	0.547599	0.842	0.526504	0.594824	0.571708	0.556561	0.906	0.60888	0.635223	0.528238	0.530805	0.607304	0.620967	0.529942	0.570135	0.79214	0.564749	0.590266	0.6619	0.594538	0.529455	0.591257
ADRA1B	147	unknown	-1	na	0.599836	0.68886	0.552976	0.569095	0.586282	0.532259	0.586595	0.719571	0.559994	0.590298	0.597286	0.593898	0.628149	0.651095	0.653059	0.665829	0.597291	0.625916	0.587309	0.559937	0.561657	0.615777	0.544523	0.591599	0.689069	0.588782	0.595829	0.549804	0.646204	0.625806	0.591404	0.556035	0.580346	0.595352	0.582335	0.582458	0.658817	0.64287	0.778371	0.589057	0.654786	0.539587	0.651628	0.595509	0.549114
ADRA1D	146	unknown	-1	na	0.633847	0.65327	0.553897	0.661087	0.566247	0.658105	0.584165	0.652001	0.644016	0.586667	0.588261	0.560276	0.640347	0.665441	0.679438	0.638392	0.602122	0.670912	0.634643	0.539698	0.547417	0.644096	0.552579	0.593355	0.746392	0.570366	0.614953	0.577862	0.681158	0.622693	0.563932	0.566556	0.571633	0.579916	0.686507	0.577568	0.704637	0.656811	0.76668	0.575067	0.634618	0.530002	0.640986	0.569908	0.552268
ADRA2A	150	positive	0	na	0.642876	0.559446	0.506334	0.49597	0.536853	nan	0.499298	0.584445	0.495754	0.599073	0.498171	0.493773	0.494878	0.994	0.507839	0.529151	0.506178	0.713	0.517917	0.5009	0.496954	0.506499	0.508988	0.505218	0.642	0.539208	0.508869	0.459647	0.501665	0.503043	0.501573	0.560605	0.501496	0.580794	0.516663	0.570097	0.644	0.507634	0.496341	0.505416	0.707	0.604225	0.498987	0.544746	0.506646
ADRA2B	151	unknown	-1	na	0.592819	0.60495	0.48846	0.533288	0.535096	0.459143	0.549753	0.478101	0.505873	0.554806	0.556665	0.537927	0.524591	0.569128	0.563935	0.52751	0.564242	0.552028	0.532756	0.486906	0.497522	0.517751	0.494677	0.563138	0.60082	0.5521	0.464455	0.503692	0.571846	0.414234	0.541896	0.49958	0.533316	0.559288	0.542365	0.542609	0.592294	0.554197	0.678668	0.532773	0.536698	0.457634	0.560703	0.549335	0.487722
ADRA2C	152	unknown	-1	na	0.577263	0.599136	0.554062	0.560837	0.508117	0.680331	0.520133	0.641203	0.500911	0.528718	0.513289	0.490002	0.633413	0.616701	0.621089	0.616509	0.528686	0.629042	0.513019	0.534479	0.513172	0.614479	0.560279	0.511491	0.666664	0.483282	0.518898	0.541879	0.644154	0.542393	0.496213	0.56463	0.542248	0.550212	0.663947	0.548864	0.624667	0.637519	0.773937	0.5169	0.59842	0.572451	0.569608	0.514283	0.55676
ADRB1	153	positive	0	na	0.53001	0.591949	0.563255	0.391	0.555243	0.678	0.553299	0.84	0.558483	0.576005	0.532756	0.565499	0.597167	0.586641	0.885	0.804	0.563181	0.533832	0.53928	0.578267	0.566052	0.577178	0.571074	0.572562	0.578057	0.542164	0.590301	0.546461	0.561966	0.787	0.53976	0.570289	0.537336	0.540472	0.593432	0.581361	0.868	0.568182	0.548597	0.579079	0.543673	0.646628	0.848	0.568952	0.55661
ADRB2	154	positive	0	na	0.497148	0.534872	0.499396	0.385886	0.434858	0.510209	0.441361	0.487826	0.509489	0.447348	0.509402	0.496398	0.379	0.504279	0.438735	0.420337	0.505791	0.743	0.441156	0.44466	0.443373	0.438103	0.50141	0.499045	0.504758	0.486433	0.501372	0.454083	0.496151	0.43863	0.562675	0.437059	0.503493	0.539218	0.507286	0.549278	0.561921	0.443272	0.448956	0.494373	0.44674	0.616442	0.554687	0.496585	0.446045
ADRB3	155	positive	0	na	0.568907	0.630108	0.598259	0.70418	0.618572	0.602539	0.583516	0.947	0.68	0.597532	0.646935	0.641794	0.60613	0.621908	0.691254	0.660874	0.600336	0.701182	nan	0.638086	0.62106	0.837	0.619164	0.653149	0.97	0.575363	0.642	nan	0.681219	0.612912	0.581071	0.630926	0.594627	0.590619	0.60151	0.652846	0.743188	0.964	0.98	0.702433	0.593144	0.760226	0.807	0.61893	0.624634
ADRBK1	156	unknown	-1	na	0.447166	0.5353	0.41112	0.422823	0.4335	0.380488	0.430776	0.421928	0.518917	0.406505	0.432081	0.447511	0.473123	0.45927	0.525555	0.375148	0.420418	0.468146	0.519344	0.428554	0.42008	0.460174	0.415833	0.405857	0.4639	0.447055	0.517852	0.349943	0.405247	0.529311	0.450658	0.409891	0.442992	0.449926	0.373474	0.386402	0.525427	0.481689	0.495984	0.444351	0.527349	0.447166	0.558216	0.45785	0.42462
ADRBK2	157	unknown	-1	na	0.510418	0.579971	0.450723	0.512647	0.469747	0.460016	0.480069	0.51826	0.555601	0.472203	0.481708	0.475074	0.538678	0.548301	0.582799	0.527489	0.481852	0.555267	0.520825	0.450568	0.468437	0.554179	0.452923	0.473139	0.689317	0.49458	0.577687	0.424903	0.514074	0.566696	0.480793	0.463187	0.48289	0.495936	0.486984	0.448803	0.587966	0.543952	0.636936	0.472961	0.548311	0.453348	0.585128	0.491957	0.450244
ADRM1	11047	unknown	-1	na	0.357587	0.408325	0.346345	0.395021	0.334605	0.367204	0.355711	0.382433	0.402952	0.309888	0.339647	0.325489	0.456977	0.417239	0.469413	0.421085	0.340008	0.449275	0.334241	0.335758	0.315478	0.437914	0.352015	0.342136	0.471957	0.339276	0.387554	0.335775	0.438877	0.395635	0.337276	0.302483	0.324585	0.299655	0.362441	0.313568	0.479032	0.454834	0.506677	0.307621	0.395476	0.336283	0.397991	0.309087	0.362937
ADSL	158	unknown	-1	na	0.346226	0.380232	0.338437	0.381069	0.386223	0.290719	0.399226	0.26332	0.405683	0.334043	0.391637	0.384817	0.420252	0.379152	0.474268	0.400222	0.390152	0.484773	0.406003	0.329253	0.316131	0.456776	0.33822	0.373705	0.370059	0.400988	0.436471	0.34981	0.417678	0.413183	0.395516	0.311841	0.342586	0.33441	0.356111	0.327205	0.465918	0.458369	0.435823	0.348026	0.435537	0.298407	0.41643	0.359728	0.315063
ADSS	159	unknown	-1	na	0.469124	0.50699	0.393431	0.438603	0.391856	0.441482	0.408878	0.413795	0.454936	0.387333	0.403704	0.395056	0.438872	0.442484	0.522414	0.430412	0.400323	0.512989	0.455239	0.380413	0.401495	0.496174	0.393999	0.38413	0.539735	0.419328	0.489646	0.367857	0.448183	0.458916	0.406725	0.405614	0.415449	0.429039	0.4026	0.369248	0.470206	0.460372	0.561832	0.398948	0.472235	0.40287	0.475182	0.420913	0.404675
ADSSL1	122622	unknown	-1	na	0.515931	0.508172	0.513762	0.642241	0.507757	0.513252	0.500182	0.528959	0.600044	0.538496	0.502021	0.511505	0.46685	0.485066	0.4542	0.604193	0.499216	0.457136	0.501113	0.528638	0.512409	0.466083	0.520298	0.523921	0.574402	0.502049	0.598747	0.483007	0.49293	0.646091	0.510473	0.523229	0.529787	0.541748	0.533245	0.530138	0.458935	0.477489	0.611325	0.526339	0.487061	0.553685	0.488298	0.529085	0.522386
ADTRP	84830	unknown	-1	na	0.551145	0.659132	0.597425	0.694666	0.584548	0.701487	0.562399	0.692746	0.650238	0.593464	0.568073	0.587292	0.655931	0.654885	0.634822	0.671448	0.565986	0.634534	0.641431	0.625667	0.610377	0.66286	0.60482	0.568218	0.713251	0.573429	0.607569	0.602796	0.647139	0.692587	0.579245	0.603828	0.603222	0.612309	0.638701	0.603134	0.605345	0.624292	0.784582	0.607421	0.682132	0.638744	0.685146	0.598421	0.603472
AEBP1	165	unknown	-1	na	0.35052	0.475766	0.435996	0.539697	0.389771	0.566801	0.388971	0.558024	0.495219	0.428857	0.376783	0.37847	0.51375	0.514756	0.499167	0.529189	0.381087	0.488162	0.483494	0.444617	0.40067	0.468102	0.453805	0.403574	0.517966	0.371312	0.527562	0.410184	0.535155	0.568875	0.385871	0.450666	0.439542	0.459611	0.543326	0.440968	0.49378	0.506738	0.694055	0.383336	0.520216	0.509786	0.4992	0.414059	0.431938
AEBP2	121536	unknown	-1	na	0.472328	0.490364	0.395776	0.556355	0.386398	0.573469	0.405158	0.545153	0.460657	0.446035	0.398395	0.385447	0.465047	0.51823	0.520314	0.529213	0.398253	0.521233	0.487247	0.379444	0.405579	0.499175	0.398231	0.447002	0.622886	0.415365	0.479463	0.407673	0.548536	0.478531	0.398048	0.408116	0.414434	0.427813	0.573113	0.416934	0.510813	0.486876	0.676167	0.393568	0.512991	0.401888	0.489003	0.413163	0.406559
AEN	64782	unknown	-1	na	0.501216	0.54861	0.420243	0.585695	0.414957	0.590227	0.435084	0.575408	0.50818	0.469104	0.429781	0.413064	0.511914	0.576993	0.551597	0.555264	0.432349	0.537439	0.489106	0.40254	0.420985	0.521562	0.421629	0.471713	0.676909	0.436291	0.52513	0.430562	0.574409	0.519699	0.424636	0.433079	0.438947	0.451578	0.592846	0.442243	0.566802	0.533407	0.699533	0.421625	0.531822	0.422997	0.517752	0.438148	0.428836
AES	166	unknown	-1	na	0.250945	0.397498	0.315849	0.414499	0.294743	0.321185	0.311997	0.324506	0.315977	0.255982	0.289718	0.287695	0.442787	0.406877	0.379368	0.389857	0.284661	0.410568	0.295562	0.289907	0.25946	0.427027	0.295169	0.276866	0.381896	0.285393	0.383654	0.334809	0.365419	0.337112	0.295771	0.288664	0.280567	0.272815	0.265326	0.268643	0.400572	0.440842	0.560559	0.259702	0.40428	0.306804	0.366479	0.24943	0.301037
AFAP1	60312	unknown	-1	na	0.510709	0.558474	0.435501	0.569005	0.431513	0.529506	0.448305	0.58517	0.520693	0.480462	0.443723	0.427721	0.52649	0.586264	0.563585	0.565675	0.449105	0.55319	0.446327	0.423404	0.438557	0.535751	0.440469	0.481663	0.68155	0.450558	0.530389	0.401896	0.585467	0.539785	0.438031	0.448245	0.456875	0.469725	0.597928	0.459682	0.58011	0.542361	0.639827	0.44115	0.549323	0.44149	0.537379	0.45182	0.443493
AFAP1-AS1	84740	unknown	-1	na	nan	nan	nan	nan	nan	nan	nan	nan	nan	nan	nan	nan	nan	nan	nan	nan	nan	nan	nan	nan	nan	nan	nan	nan	nan	nan	nan	nan	nan	nan	nan	nan	nan	nan	nan	nan	nan	nan	nan	nan	nan	nan	nan	nan	nan
AFAP1L1	134265	unknown	-1	na	0.495294	0.596166	0.495859	0.485111	0.478597	0.478756	0.482993	0.492737	0.477887	0.506165	0.486063	0.47646	0.47887	0.574422	0.460997	0.508538	0.485409	0.52339	0.476346	0.497872	0.465725	0.439395	0.501901	0.485271	0.490167	0.471748	0.495751	0.475643	0.448844	0.538551	0.476834	0.506841	0.512419	0.526821	0.577227	0.516043	0.540577	0.493264	0.517745	0.481802	0.504959	0.520255	0.476571	0.511003	0.495184
AFAP1L2	84632	unknown	-1	na	0.496465	0.532388	0.485615	0.613713	0.493489	0.609767	0.488144	0.587615	0.555046	0.529578	0.490724	0.498743	0.501204	0.553622	0.521066	0.548895	0.488746	0.495771	0.582859	0.503108	0.492702	0.498603	0.49421	0.521637	0.635019	0.49706	0.575612	0.490757	0.542957	0.571257	0.499195	0.496052	0.513537	0.526999	0.608428	0.51297	0.532997	0.49436	0.629888	0.504257	0.54091	0.521668	0.580258	0.515812	0.48701
AFF1	4299	unknown	-1	na	0.431237	0.523488	0.328861	0.554119	0.402905	0.386528	0.414177	0.525998	0.472743	0.453024	0.409402	0.40468	0.468879	0.521313	0.522931	0.532846	0.407766	0.50448	0.391715	0.400537	0.39894	0.496578	0.403716	0.451512	0.615669	0.422414	0.51835	0.388431	0.53902	0.547373	0.414588	0.41692	0.424704	0.444297	0.454222	0.4255	0.524991	0.501668	0.595356	0.414364	0.525538	0.424483	0.478972	0.430452	0.416633
AFF2	2334	unknown	-1	na	0.610287	0.539942	0.587497	0.672012	0.590457	0.615111	0.594176	0.540965	0.636899	0.608162	0.6017	0.596382	0.622037	0.610316	0.534756	0.538376	0.599943	0.533946	0.60886	0.580778	0.597518	0.523351	0.576697	0.601833	0.585403	0.597454	0.644584	0.587184	0.529815	0.674986	0.593476	0.597105	0.590744	0.597152	0.653303	0.594292	0.53474	0.529075	0.478335	0.598194	0.524727	0.572819	0.54098	0.603817	0.588807
AFF2-IT1	100874269	unknown	-1	na	nan	nan	nan	nan	nan	nan	nan	nan	nan	nan	nan	nan	nan	nan	nan	nan	nan	0.729772	nan	0.651179	0.852375	0.828474	0.621927	nan	nan	0.773182	0.820934	0.776699	nan	nan	nan	nan	nan	nan	nan	nan	nan	nan	nan	nan	nan	nan	nan	nan	nan
AFF3	3899	unknown	-1	na	0.529073	0.567778	0.488621	0.582072	0.473882	0.460905	0.482666	0.497926	0.54282	0.511354	0.479692	0.469995	0.441942	0.555529	0.475234	0.474687	0.483873	0.512354	0.429113	0.481658	0.490174	0.450957	0.492981	0.503176	0.457984	0.482887	0.487765	0.440176	0.496531	0.467833	0.47561	0.500046	0.49941	0.510731	0.51577	0.502408	0.542831	0.521521	0.427033	0.485278	0.490846	0.501086	0.459377	0.49219	0.495599
AFF4	27125	unknown	-1	na	0.44581	0.489294	0.387856	0.541484	0.389154	0.551352	0.406424	0.519371	0.42008	0.449934	0.401099	0.390631	0.368738	0.454608	0.419862	0.425243	0.400105	0.45788	0.490531	0.376297	0.395729	0.383621	0.390782	0.454128	0.607867	0.416609	0.479572	0.397934	0.52976	0.516234	0.403144	0.400165	0.413948	0.427932	0.553587	0.415542	0.40382	0.399509	0.473018	0.397458	0.386777	0.398243	0.403917	0.416472	0.398927
AFG3L1P	172	unknown	-1	na	0.545994	0.570048	nan	nan	0.504307	nan	0.589261	nan	nan	0.566862	0.548815	0.565464	nan	0.549793	0.553333	0.538539	0.490493	0.470409	0.558641	0.315881	0.462794	0.466433	0.33502	0.5886	0.562347	0.528241	0.472249	0.468159	nan	0.573106	0.556607	nan	0.556808	0.561145	nan	0.545767	0.557956	nan	nan	0.443427	0.564072	nan	0.483418	0.559194	nan
AFG3L2	10939	unknown	-1	na	0.461785	0.422239	0.403684	0.537505	0.418956	0.352103	0.423487	0.48353	0.51383	0.475392	0.422485	0.427382	0.412521	0.482769	0.489875	0.443014	0.41684	0.421846	0.466084	0.411797	0.417461	0.438908	0.409704	0.476779	0.564134	0.441187	0.528027	0.364886	0.459099	0.582355	0.434437	0.41519	0.439992	0.455131	0.43966	0.438564	0.510393	0.444773	0.463172	0.43391	0.483434	0.43301	0.460625	0.44906	0.416229
AFG3L2P1	347028	unknown	-1	na	nan	nan	nan	nan	nan	nan	nan	nan	nan	nan	nan	nan	nan	nan	nan	nan	nan	0.696642	nan	0.522119	0.813968	0.790122	0.510994	nan	nan	0.736253	0.783216	0.740047	nan	nan	nan	nan	nan	nan	nan	nan	nan	nan	nan	nan	nan	nan	nan	nan	nan
AFM	173	unknown	-1	na	0.668764	0.74018	0.740447	0.812262	0.707736	0.803627	0.701018	0.761767	0.790067	0.686162	0.70623	0.702257	0.795255	0.725706	0.758489	0.747102	0.714225	0.781687	0.776935	0.741788	0.726134	0.793262	0.737432	0.66384	0.761997	0.673182	0.784709	0.744412	0.757414	0.764075	0.687691	0.746187	0.715642	0.715331	0.769846	0.718459	0.750786	0.779232	0.867641	0.723169	0.769662	0.74228	0.759169	0.703597	0.736315
AFMID	125061	unknown	-1	na	0.471986	0.525263	0.422778	0.585795	0.44362	0.57534	0.443256	0.553772	0.528358	0.494843	0.444791	0.453541	0.456317	0.512222	0.521575	0.557145	0.439035	0.502347	0.536838	0.438416	0.445495	0.482358	0.430283	0.495083	0.622884	0.46719	0.547787	0.436654	0.536046	0.602029	0.457731	0.434096	0.46233	0.477597	0.573157	0.460206	0.543554	0.495819	0.625716	0.461706	0.535792	0.452115	0.525898	0.472539	0.434799
AFP	174	unknown	-1	na	0.67154	0.719159	0.681984	0.773188	0.668588	0.752363	0.668746	0.725543	0.742206	0.662887	0.676088	0.667957	0.747211	0.704287	0.729044	0.723047	0.680107	0.755048	0.707112	0.675671	0.687604	0.759678	0.672112	0.649959	0.763485	0.662213	0.752762	0.705543	0.724774	0.707754	0.659857	0.689424	0.668844	0.671181	0.732374	0.673279	0.734192	0.739238	0.814062	0.677682	0.732934	0.659696	0.731034	0.670401	0.678697
AFTPH	54812	unknown	-1	na	0.396416	0.429804	0.300348	0.352758	0.317218	0.444867	0.351818	0.369706	0.39772	0.272493	0.331368	0.305436	0.435961	0.392339	0.479911	0.397572	0.333973	0.512842	0.380794	0.280954	0.313164	0.494123	0.317954	0.307792	0.446465	0.329558	0.385051	0.378315	0.436152	0.309445	0.317985	0.301724	0.311367	0.28538	0.431249	0.281478	0.421694	0.45849	0.524782	0.285842	0.372657	0.285905	0.368465	0.290914	0.308523
AGA	175	unknown	-1	na	0.483776	0.523261	0.385208	0.516919	0.4139	0.482686	0.42937	0.547954	0.432951	0.473841	0.428649	0.420769	0.36521	0.47421	0.424092	0.421036	0.427173	0.424361	0.495427	0.382675	0.410614	0.373932	0.387868	0.487018	0.662954	0.45333	0.520159	0.386531	0.528768	0.55697	0.432075	0.3979	0.427915	0.442724	0.50114	0.427945	0.435737	0.402026	0.420717	0.42421	0.384915	0.384781	0.426565	0.440261	0.395343
AGAP1	116987	unknown	-1	na	0.507279	0.557615	0.424646	0.592884	0.434053	0.591679	0.450149	0.564821	0.537128	0.485846	0.447733	0.435109	0.50723	0.57549	0.549063	0.567708	0.450115	0.538128	0.53547	0.416216	0.443288	0.525197	0.427793	0.49149	0.688913	0.465194	0.557497	0.447889	0.571701	0.579221	0.444889	0.437474	0.453455	0.466788	0.597703	0.455253	0.570439	0.524276	0.698609	0.44387	0.533645	0.422606	0.533159	0.456566	0.433038
AGAP1-IT1	100506749	unknown	-1	na	nan	nan	nan	nan	nan	nan	nan	nan	nan	nan	nan	nan	nan	nan	nan	nan	nan	0.567101	nan	0.457246	0.626127	0.613675	0.456059	nan	nan	0.582929	0.612955	0.587242	nan	nan	nan	nan	nan	nan	nan	nan	nan	nan	nan	nan	nan	nan	nan	nan	nan
AGAP10	728127	unknown	-1	na	0.513346	0.623949	0.428864	0.452469	0.417753	0.410092	0.450157	0.575375	0.423249	0.455251	0.463597	0.421022	0.524284	0.625484	0.596174	0.59329	0.467721	0.580375	0.413837	0.39576	0.462868	0.569536	0.423525	0.467341	0.828413	0.478375	0.490324	0.463186	0.596053	0.448609	0.412776	0.442643	0.435958	0.450223	0.500594	0.442284	0.629888	0.546387	0.724453	0.43984	0.55641	0.389506	0.676298	0.452279	0.43477
AGAP11	119385	unknown	-1	na	nan	nan	nan	nan	nan	nan	nan	nan	nan	nan	nan	nan	nan	nan	nan	nan	nan	nan	nan	nan	nan	nan	nan	nan	nan	nan	nan	nan	nan	nan	nan	nan	nan	nan	nan	nan	nan	nan	nan	nan	nan	nan	nan	nan	nan
AGAP2	116986	unknown	-1	na	0.551748	0.595267	0.5265	0.644116	0.527005	0.630075	0.525593	0.633962	0.588074	0.553131	0.528171	0.526424	0.596982	0.616847	0.593777	0.606447	0.532346	0.575936	0.599508	0.535656	0.526909	0.583331	0.533384	0.544638	0.669917	0.525295	0.603186	0.534691	0.603943	0.642115	0.526881	0.536879	0.545493	0.55671	0.614667	0.546932	0.571157	0.590755	0.722436	0.544001	0.61988	0.54887	0.613004	0.541686	0.532189
AGAP2-AS1	100130776	unknown	-1	na	0.532329	0.635535	0.425243	0.472471	0.438247	0.403487	0.467336	0.700076	0.442509	0.466269	0.482192	0.43807	0.542449	0.623374	0.612384	0.584585	0.489177	0.597417	0.435555	0.39591	0.402305	0.574249	0.447018	0.482139	0.750879	0.450639	0.466372	0.442546	0.609983	0.388256	0.432853	0.437151	0.446531	0.469564	0.473849	0.457002	0.641122	0.556629	0.794173	0.45712	0.593515	0.395414	0.693348	0.459882	0.427679
AGAP3	116988	unknown	-1	na	0.301814	0.300408	0.305995	0.332802	0.305717	0.320742	0.34018	0.271042	0.256912	0.263756	0.312345	0.292788	0.388196	0.313303	0.418812	0.31008	0.314271	0.44765	0.436465	0.265143	0.284958	0.425089	0.305658	0.293731	0.283436	0.30758	0.370951	0.36675	0.340077	0.213839	0.301998	0.311851	0.273352	0.245879	0.418851	0.282265	0.429907	0.436163	0.303139	0.264854	0.360031	0.241972	0.275795	0.278756	0.306864
AGAP4	119016	unknown	-1	na	0.489997	0.569009	0.404503	0.492338	0.389047	0.522639	0.426764	0.544854	0.396286	0.430706	0.438998	0.396847	0.488717	0.555388	0.576843	0.512512	0.439647	0.542412	0.383582	0.372656	0.414476	0.530746	0.401015	0.44768	0.764058	0.435736	0.452496	0.426319	0.540983	0.428643	0.384539	0.418266	0.413281	0.428799	0.603411	0.41887	0.557243	0.499003	0.626508	0.416017	0.47459	0.375497	0.592844	0.428074	0.41144
AGAP5	729092	unknown	-1	na	0.514057	0.614068	0.418484	0.443156	0.407973	0.397551	0.444255	0.564534	0.414333	0.446797	0.459031	0.41219	0.516263	0.617112	0.589795	0.573224	0.463511	0.56115	0.403802	0.382972	0.410749	0.540073	0.413094	0.463637	0.827607	0.441034	0.45565	0.432625	0.591382	0.437329	0.402672	0.432523	0.426189	0.440775	0.496481	0.432936	0.625652	0.542848	0.716823	0.432787	0.54513	0.389552	0.666883	0.442848	0.424232
AGAP6	414189	unknown	-1	na	0.474236	0.589927	0.407913	0.42984	0.388629	0.386766	0.422795	0.54962	0.395445	0.430635	0.431845	0.397594	0.495836	0.58682	0.554512	0.563784	0.429721	0.518073	0.382618	0.380694	0.380162	0.50363	0.4054	0.442099	0.791765	0.405395	0.42811	0.404888	0.567195	0.435952	0.384954	0.421256	0.416208	0.431922	0.470555	0.421304	0.59508	0.504334	0.699242	0.413801	0.532635	0.399494	0.660762	0.429953	0.41579
AGAP7P	653268	unknown	-1	na	0.538438	0.622178	0.408149	0.465427	0.423412	0.382215	0.459639	0.688173	0.429173	0.458474	0.477484	0.424368	0.525323	0.63339	0.609081	0.576283	0.485903	0.580759	0.420448	0.364887	0.434361	0.555126	0.4168	0.478305	0.75988	0.466343	0.48582	0.453046	0.605179	0.362498	0.417215	0.422911	0.433635	0.462055	0.466121	0.446675	0.649793	0.556008	0.791038	0.447066	0.581162	0.371756	0.679252	0.450402	0.411403
AGAP9	642517	unknown	-1	na	0.504446	0.614717	0.400034	0.446811	0.410809	0.572585	0.443741	0.6855	0.416639	0.443522	0.456213	0.41541	0.515731	0.61985	0.586136	0.568364	0.458923	0.56878	0.406405	0.362196	0.452412	0.559009	0.406502	0.461472	0.742485	0.467727	0.490193	0.454339	0.588528	0.36209	0.406116	0.411906	0.421123	0.443515	0.624234	0.431582	0.622699	0.533175	0.786935	0.433683	0.578256	0.371381	0.677053	0.436513	0.403741
AGBL1	123624	unknown	-1	na	0.747874	0.636643	0.655775	0.711593	0.692106	0.647242	0.678608	0.540034	0.680217	0.682879	0.708959	0.653858	0.621151	0.65803	0.66526	0.639003	0.740113	0.659916	0.702714	0.644465	0.677317	0.65046	0.654803	0.666595	0.513042	0.710371	0.690142	0.686335	0.667635	0.660599	0.68561	0.665878	0.678555	0.681611	0.605153	0.690991	0.759858	0.644832	0.568456	0.674144	0.587962	0.61449	0.602904	0.674873	0.649348
AGBL1-AS1	727915	unknown	-1	na	nan	nan	nan	nan	nan	nan	nan	nan	nan	nan	nan	nan	nan	nan	nan	nan	nan	0.691155	nan	0.653566	0.807182	0.78346	0.624021	nan	nan	0.730024	0.776702	0.733859	nan	nan	nan	nan	nan	nan	nan	nan	nan	nan	nan	nan	nan	nan	nan	nan	nan
AGBL2	79841	unknown	-1	na	0.545442	0.572595	0.48043	0.588418	0.50201	0.46657	0.512298	0.621033	0.578652	0.538001	0.515095	0.50172	0.565367	0.627311	0.604502	0.608911	0.523063	0.602286	0.577066	0.482212	0.504515	0.581665	0.486638	0.544194	0.718993	0.528236	0.607669	0.444456	0.61916	0.615141	0.506827	0.493173	0.514955	0.527571	0.583209	0.516476	0.623383	0.57123	0.63786	0.507443	0.566374	0.473033	0.598174	0.516196	0.477122
AGBL3	340351	unknown	-1	na	0.543647	0.565234	0.428554	0.588354	0.436625	0.544791	0.466696	0.574065	0.54733	0.48928	0.463235	0.434013	0.524443	0.598866	0.584072	0.573358	0.470142	0.586238	0.52603	0.400295	0.460703	0.566219	0.4249	0.502075	0.697326	0.487089	0.581114	0.437122	0.602436	0.564327	0.447366	0.442767	0.450518	0.462109	0.564669	0.455338	0.615039	0.55413	0.649894	0.438504	0.542959	0.38709	0.531995	0.45496	0.433427
AGBL4	84871	unknown	-1	na	0.643396	0.717819	0.602122	0.656063	0.616192	0.692776	0.603313	0.686667	0.607551	0.618539	0.621065	0.589715	0.677668	0.730781	0.715607	0.704045	0.641836	0.697102	0.623241	0.572114	0.616852	0.683831	0.585436	0.592892	0.868514	0.630387	0.62785	0.615644	0.701838	0.598175	0.611557	0.611865	0.597944	0.602305	0.717796	0.608457	0.725997	0.673847	0.804144	0.600992	0.691159	0.566383	0.75202	0.61721	0.601735
AGBL4-IT1	100874313	unknown	-1	na	nan	nan	nan	nan	nan	nan	nan	nan	nan	nan	nan	nan	nan	nan	nan	nan	nan	0.725899	nan	0.685388	0.848115	0.824161	0.652157	nan	nan	0.768928	0.816672	0.77248	nan	nan	nan	nan	nan	nan	nan	nan	nan	nan	nan	nan	nan	nan	nan	nan	nan
AGBL5	60509	unknown	-1	na	0.462608	0.550292	0.399828	0.580164	0.412166	0.569488	0.42948	0.568436	0.508374	0.47107	0.426771	0.417095	0.475537	0.562551	0.529567	0.540837	0.424576	0.506239	0.519124	0.389897	0.416075	0.50028	0.400086	0.478688	0.681362	0.445198	0.534216	0.418446	0.566966	0.562796	0.428068	0.412454	0.429663	0.443384	0.579579	0.431165	0.549729	0.494345	0.658493	0.419973	0.523837	0.400301	0.519593	0.439223	0.409763
AGBL5-AS1	100874031	unknown	-1	na	nan	nan	nan	nan	nan	nan	nan	nan	nan	nan	nan	nan	nan	nan	nan	nan	nan	0.588336	nan	0.376247	0.66029	0.644881	0.387178	nan	nan	0.608759	0.642829	0.613051	nan	nan	nan	nan	nan	nan	nan	nan	nan	nan	nan	nan	nan	nan	nan	nan	nan
AGER	177	unknown	-1	na	0.518989	0.523974	0.508456	0.632886	0.506235	0.611135	0.502635	0.585698	0.596092	0.540977	0.505431	0.514103	0.508493	0.520238	0.507271	0.583949	0.498704	0.508678	0.588877	0.51666	0.502638	0.469541	0.508615	0.529404	0.601656	0.501325	0.592348	0.492564	0.519957	0.630269	0.513233	0.518275	0.522645	0.533791	0.619424	0.523386	0.530543	0.550668	0.606474	0.521001	0.515413	0.541978	0.515994	0.530559	0.516894
AGFG1	3267	unknown	-1	na	0.431402	0.489803	0.394032	0.55063	0.399248	0.488689	0.406683	0.539634	0.487685	0.457057	0.402776	0.402838	0.462664	0.513219	0.503338	0.521671	0.400267	0.460194	0.45041	0.397114	0.40866	0.46444	0.402119	0.457032	0.585055	0.42441	0.519494	0.379009	0.485572	0.565148	0.412344	0.405612	0.426526	0.441687	0.515584	0.425714	0.51553	0.475167	0.605699	0.413407	0.501823	0.420958	0.494776	0.427928	0.406767
AGFG2	3268	unknown	-1	na	0.428196	0.549015	0.441048	0.581555	0.464866	0.54014	0.46824	0.603859	0.533467	0.51575	0.472468	0.479914	0.508799	0.606265	0.555049	0.581507	0.461898	0.531165	0.550673	0.448447	0.457701	0.528112	0.439187	0.517889	0.726468	0.486309	0.54325	0.453558	0.577157	0.606157	0.482471	0.452565	0.473686	0.487084	0.596701	0.473103	0.575593	0.531073	0.707882	0.44557	0.579118	0.458363	0.592297	0.495633	0.422127
AGGF1	55109	unknown	-1	na	0.491492	0.527029	0.37592	0.542817	0.41106	0.543122	0.430688	0.544755	0.422175	0.472546	0.430157	0.417337	0.445926	0.538485	0.505698	0.44912	0.430428	0.450451	0.51564	0.369629	0.402323	0.409889	0.377415	0.490833	0.676895	0.454782	0.517817	0.405797	0.531009	0.537909	0.430569	0.389003	0.422089	0.436872	0.574232	0.422602	0.514346	0.47154	0.542835	0.419534	0.397239	0.366235	0.457644	0.435828	0.385107
AGGF1P1	100132380	unknown	-1	na	nan	nan	nan	nan	nan	nan	nan	nan	nan	nan	nan	nan	nan	nan	nan	nan	nan	0.58539	nan	0.443033	0.655611	0.640592	0.44402	nan	nan	0.605187	0.63872	0.609483	nan	nan	nan	nan	nan	nan	nan	nan	nan	nan	nan	nan	nan	nan	nan	nan	nan
AGGF1P2	644435	unknown	-1	na	nan	nan	nan	nan	nan	nan	nan	nan	nan	nan	nan	nan	nan	nan	nan	nan	nan	0.579432	nan	0.44994	0.646087	0.631877	0.449872	nan	nan	0.597951	0.630373	0.602255	nan	nan	nan	nan	nan	nan	nan	nan	nan	nan	nan	nan	nan	nan	nan	nan	nan
AGGF1P3	391552	unknown	-1	na	nan	nan	nan	nan	nan	nan	nan	nan	nan	nan	nan	nan	nan	nan	nan	nan	nan	0.617443	nan	0.457149	0.705299	0.686448	0.455977	nan	nan	0.64382	0.682733	0.648042	nan	nan	nan	nan	nan	nan	nan	nan	nan	nan	nan	nan	nan	nan	nan	nan	nan
AGK	55750	unknown	-1	na	0.492321	0.53097	0.386573	0.414621	0.418647	0.303546	0.437	0.430378	0.40781	0.41651	0.437148	0.427418	0.43911	0.445962	0.493205	0.379776	0.434333	0.447592	0.46971	0.380108	0.410576	0.402059	0.38566	0.426351	0.567108	0.45935	0.521384	0.357817	0.457366	0.503371	0.438825	0.399536	0.428175	0.44255	0.350807	0.384389	0.500588	0.46375	0.457935	0.426471	0.406549	0.378889	0.451746	0.445568	0.395979
AGKP1	359793	unknown	-1	na	nan	nan	nan	nan	nan	nan	nan	nan	nan	nan	nan	nan	nan	nan	nan	nan	nan	0.699901	nan	0.657364	0.817942	0.794038	0.627357	nan	nan	0.739938	0.78705	0.743707	nan	nan	nan	nan	nan	nan	nan	nan	nan	nan	nan	nan	nan	nan	nan	nan	nan
AGL	178	unknown	-1	na	0.426452	0.530308	0.433974	0.468755	0.411795	0.464854	0.427501	0.460502	0.452963	0.388076	0.419225	0.405453	0.53063	0.471047	0.545976	0.456862	0.422309	0.522063	0.514871	0.418174	0.429026	0.540359	0.395444	0.383518	0.534809	0.42423	0.508287	0.442961	0.468609	0.465255	0.41562	0.434002	0.437	0.440938	0.463197	0.38832	0.523843	0.515691	0.693309	0.40499	0.51246	0.441929	0.513191	0.424943	0.434899
AGMAT	79814	unknown	-1	na	0.578829	0.582456	0.635443	0.613228	0.60935	0.698013	0.59205	0.609216	0.667391	0.613892	0.597581	0.613739	0.591812	0.570818	0.549844	0.611037	0.592143	0.579274	0.689224	0.649218	0.62916	0.602213	0.631919	0.585848	0.631173	0.586044	0.570472	0.629268	0.655068	0.595296	0.604077	0.641022	0.623504	0.629072	0.647517	0.624566	0.536418	0.579191	0.669146	0.625317	0.664915	0.66881	0.627737	0.622994	0.639372
AGMO	392636	unknown	-1	na	0.602186	0.696116	0.630945	0.626197	0.634765	0.676011	0.604577	0.681234	0.623534	0.632659	0.611754	0.608898	0.646833	0.694002	0.657499	0.662191	0.625681	0.663429	0.641884	0.627903	0.626548	0.650635	0.622952	0.585306	0.775176	0.620942	0.628953	0.61735	0.676022	0.646417	0.633184	0.638032	0.632282	0.637112	0.679917	0.638732	0.650075	0.665603	0.744085	0.608572	0.704677	0.637057	0.732533	0.637906	0.632763
AGO1	26523	unknown	-1	na	0.48563	0.525382	0.383937	0.475692	0.41702	0.357718	0.441631	0.451543	0.443506	0.433716	0.440641	0.420925	0.454593	0.484274	0.519855	0.402828	0.443647	0.455362	0.406281	0.370506	0.407813	0.424339	0.383694	0.449708	0.653555	0.461411	0.527914	0.397645	0.48329	0.504437	0.435129	0.397629	0.426797	0.440874	0.383257	0.396439	0.535191	0.46746	0.542475	0.42304	0.407015	0.363791	0.460636	0.43927	0.391463
AGO2	27161	unknown	-1	na	0.479104	0.548279	0.417581	0.486915	0.42827	0.385115	0.448454	0.493113	0.532736	0.43692	0.445084	0.425661	0.514904	0.53361	0.566036	0.503907	0.451866	0.553621	0.433951	0.405467	0.431474	0.534043	0.422338	0.441708	0.668731	0.458695	0.5572	0.38603	0.532057	0.532056	0.437632	0.430958	0.448835	0.46229	0.442855	0.416783	0.590005	0.536725	0.609022	0.428372	0.5396	0.411523	0.536183	0.447633	0.416763
AGO3	192669	unknown	-1	na	0.528287	0.582383	0.409647	0.591668	0.451234	0.554834	0.472749	0.563407	0.520094	0.50736	0.476089	0.460905	0.497045	0.582829	0.578035	0.559512	0.475218	0.540166	0.545138	0.400057	0.442565	0.523819	0.405508	0.527394	0.6935	0.49855	0.550253	0.449238	0.582384	0.57882	0.470823	0.423464	0.452742	0.466198	0.608339	0.454381	0.610941	0.533025	0.664838	0.457767	0.548157	0.382759	0.562067	0.474838	0.41628
AGO4	192670	unknown	-1	na	0.50653	0.573861	0.410469	0.579967	0.444489	0.563258	0.459522	0.57717	0.500956	0.500457	0.462009	0.454969	0.50013	0.593369	0.562757	0.557945	0.458414	0.531233	0.533856	0.40777	0.431259	0.518216	0.409047	0.514088	0.717068	0.478591	0.516851	0.434835	0.578718	0.580898	0.463233	0.423449	0.451331	0.465248	0.595802	0.451945	0.579055	0.526567	0.683563	0.454033	0.549123	0.406262	0.565368	0.470857	0.419143
AGPAT1	10554	unknown	-1	na	0.360449	0.352181	0.288516	0.335204	0.332189	0.358517	0.35542	0.404773	0.365309	0.332356	0.341485	0.324672	0.33301	0.339364	0.360625	0.3272	0.34173	0.412248	0.330659	0.275046	0.32415	0.352626	0.289063	0.370505	0.390016	0.356576	0.303222	0.376849	0.424389	0.345288	0.338021	0.29029	0.289509	0.260513	0.409216	0.323868	0.342265	0.403379	0.313643	0.30478	0.25793	0.231761	0.316349	0.308218	0.302779
AGPAT2	10555	unknown	-1	na	0.462836	0.445661	0.475656	0.542837	0.444397	0.396634	0.443555	0.473338	0.520255	0.487867	0.438739	0.446171	0.429375	0.449621	0.416709	0.46617	0.432128	0.405134	0.439001	0.475325	0.453215	0.416259	0.478912	0.467802	0.501813	0.431346	0.46764	0.406134	0.436889	0.484783	0.449393	0.48539	0.477014	0.488866	0.428204	0.478653	0.400236	0.400498	0.402505	0.448115	0.466117	0.527177	0.428206	0.472888	0.479424
AGPAT3	56894	unknown	-1	na	0.442083	0.519175	0.406486	0.558774	0.399629	0.388386	0.411728	0.557698	0.49616	0.457179	0.406452	0.401928	0.454498	0.512708	0.524202	0.545785	0.403279	0.509641	0.39006	0.39889	0.413804	0.4953	0.409959	0.454771	0.632998	0.421912	0.50271	0.392536	0.548731	0.517856	0.411781	0.418268	0.426998	0.440724	0.469817	0.428202	0.532857	0.497497	0.688726	0.409565	0.524259	0.425938	0.469206	0.428465	0.418245
AGPAT4	56895	unknown	-1	na	0.527713	0.611632	0.449147	0.561528	0.48592	0.596794	0.493287	0.608149	0.524526	0.531345	0.49926	0.496206	0.538987	0.589667	0.594197	0.558593	0.497306	0.518236	0.558678	0.456279	0.475693	0.551335	0.450657	0.540899	0.691217	0.515374	0.535678	0.477573	0.555819	0.573232	0.500051	0.461739	0.491502	0.505058	0.615705	0.491367	0.564271	0.508919	0.660426	0.500397	0.538986	0.448854	0.606598	0.508834	0.456627
AGPAT4-IT1	79992	unknown	-1	na	nan	nan	nan	nan	nan	nan	nan	nan	nan	nan	nan	nan	nan	nan	nan	nan	nan	nan	nan	nan	nan	nan	nan	nan	nan	nan	nan	nan	nan	nan	nan	nan	nan	nan	nan	nan	nan	nan	nan	nan	nan	nan	nan	nan	nan
AGPAT5	55326	unknown	-1	na	0.450074	0.526704	0.405272	0.452488	0.386714	0.551551	0.409316	0.465547	0.501633	0.399916	0.400299	0.38006	0.503475	0.508537	0.533753	0.490402	0.40445	0.535672	0.447093	0.385819	0.400843	0.521938	0.406323	0.394011	0.638867	0.410242	0.495897	0.419141	0.510465	0.495396	0.393366	0.422679	0.414312	0.432243	0.494603	0.38969	0.547797	0.524803	0.70013	0.392408	0.516441	0.409157	0.487404	0.409982	0.41943
AGPAT6	137964	unknown	-1	na	0.439741	0.38223	0.37236	0.375811	0.358425	0.403205	0.372709	0.458263	0.413355	0.421405	0.364513	0.356799	0.346563	0.402076	0.384197	0.353077	0.363547	0.395109	0.433996	0.362277	0.379376	0.336063	0.379574	0.419174	0.492383	0.383954	0.41131	0.318546	0.452125	0.474801	0.369968	0.383894	0.393788	0.408349	0.47658	0.394641	0.372005	0.404516	0.387185	0.368783	0.333457	0.396184	0.37609	0.387414	0.385706
AGPAT9	84803	unknown	-1	na	0.469866	0.502478	0.506814	0.53467	0.483529	0.542945	0.479818	0.559576	0.4815	0.510094	0.477349	0.482525	0.496577	0.440818	0.473409	0.580263	0.472032	0.489995	0.480775	0.508621	0.481607	0.491323	0.507967	0.478372	0.667573	0.47394	0.502675	0.481204	0.504244	0.547379	0.48346	0.516656	0.514074	0.527247	0.491816	0.517401	0.509663	0.550457	0.573309	0.482211	0.488959	0.535742	0.466032	0.518509	0.515358
AGPS	8540	unknown	-1	na	0.493745	0.528122	0.388478	0.554228	0.421308	0.548227	0.440314	0.534596	0.440634	0.463629	0.439289	0.426299	0.458842	0.524016	0.513865	0.480175	0.43983	0.518558	0.526255	0.382339	0.40974	0.444072	0.390147	0.486052	0.668491	0.459308	0.521582	0.421696	0.548203	0.549009	0.437991	0.390022	0.425272	0.431572	0.568627	0.421486	0.511372	0.479899	0.572843	0.423917	0.430813	0.373798	0.480581	0.436043	0.396835
AGR2	10551	unknown	-1	na	0.505672	0.699253	0.732908	0.741928	0.656997	0.823018	0.594078	0.782192	0.74821	0.636145	0.596804	0.667278	0.752766	0.657603	0.628552	0.740408	0.578584	0.658642	0.723582	0.795916	0.712077	0.714606	0.735582	0.563939	0.681535	0.578565	0.714612	0.672886	0.649265	0.791307	0.63475	0.730825	0.686127	0.688622	0.664996	0.686487	0.554267	0.68521	0.892213	0.697006	0.785137	0.84216	0.765622	0.673534	0.739529
AGR3	155465	unknown	-1	na	0.552592	0.659758	0.743561	0.740065	0.621848	0.84288	0.588672	0.755888	0.728617	0.602034	0.58509	0.617177	0.759648	0.65114	0.636171	0.715024	0.577353	0.696442	0.654072	0.75936	0.698774	0.740902	0.742254	0.531049	0.621779	0.544635	0.716818	0.689089	0.660433	0.720623	0.59107	0.743632	0.666495	0.665396	0.688164	0.669825	0.58476	0.71773	0.890955	0.650701	0.751771	0.822663	0.689181	0.633006	0.747596
AGRN	375790	unknown	-1	na	0.475116	0.586588	0.448239	0.601298	0.456031	0.595754	0.463065	0.601248	0.552817	0.504841	0.463369	0.463942	0.535638	0.604807	0.568495	0.582836	0.457881	0.544925	0.523586	0.448238	0.45165	0.535554	0.448457	0.503639	0.708938	0.469239	0.55693	0.44139	0.582767	0.602317	0.46865	0.459877	0.472396	0.485225	0.602983	0.47324	0.576482	0.544335	0.710026	0.467673	0.576788	0.468119	0.576843	0.483336	0.457911
AGRP	181	unknown	-1	na	0.676941	0.641918	0.641197	0.683702	0.647733	0.66338	0.663518	0.572338	0.659874	0.652985	0.671998	0.647802	0.60291	0.630491	0.630497	0.593536	0.677821	0.645632	0.720542	0.619973	0.635653	0.64185	0.625543	0.655832	0.57465	0.645802	0.632211	0.667998	0.643619	0.647259	0.644958	0.651668	0.638262	0.64154	0.653247	0.647033	0.729477	0.631304	0.625276	0.643611	0.624965	0.596883	0.606871	0.64924	0.627429
AGT	183	positive	36	na	0.508378	0.531675	0.500406	0.635	0.630939	0.591942	0.605268	0.771	0.507488	0.299349	0.507954	0.287017	0.83	0.565851	0.805	0.846	0.626859	0.611274	0.540594	0.600086	0.605605	0.637785	0.601885	0.487321	0.833	0.433581	0.6	0.661918	0.518684	0.188039	0.322321	0.501335	0.618912	0.503851	0.508652	0.639564	0.319603	0.502254	0.599022	0.637364	0.680316	0.643003	0.33418	0.630128	0.611614
AGTPBP1	23287	unknown	-1	na	0.506575	0.566243	0.433394	0.571001	0.438285	0.573149	0.452184	0.58685	0.515577	0.488009	0.449543	0.438622	0.522693	0.588663	0.563287	0.570223	0.451957	0.54726	0.457977	0.426688	0.441916	0.532599	0.43757	0.490627	0.693255	0.459874	0.528407	0.435772	0.579607	0.580897	0.447516	0.445949	0.459731	0.472964	0.600643	0.461537	0.57668	0.540127	0.691077	0.449095	0.551004	0.441023	0.547222	0.460597	0.441947
AGTR1	185	positive	0	na	0.51773	0.603592	0.597342	0.511446	0.601467	0.885	0.586306	0.808	0.596346	0.583825	0.604216	0.500675	0.590664	0.58827	0.507503	0.515282	0.513029	0.752	0.602777	0.575397	0.580439	0.504802	0.529084	0.502435	0.535708	0.521413	0.664112	0.687609	0.595428	0.616327	0.514423	0.626896	0.64863	0.524546	0.596482	0.515919	0.524167	0.777	0.575178	0.607235	0.643	0.590729	0.521091	0.57562	0.61958
AGTR2	186	unknown	-1	na	0.670038	0.722515	0.709408	0.789012	0.680421	0.781736	0.673411	0.746863	0.76421	0.66516	0.678771	0.674588	0.769907	0.70776	0.739208	0.733024	0.686839	0.760865	0.758789	0.711395	0.701608	0.771353	0.707418	0.643617	0.758365	0.654477	0.765281	0.718317	0.738487	0.747282	0.663136	0.715524	0.69004	0.691343	0.745368	0.69303	0.731128	0.754021	0.846831	0.695308	0.748688	0.711214	0.739801	0.678174	0.706516
AGTRAP	57085	unknown	-1	na	0.408414	0.60255	0.423344	0.460378	0.388155	0.492336	0.406745	0.566388	0.392973	0.431039	0.402413	0.401668	0.505253	0.524099	0.534261	0.576432	0.388966	0.506627	0.380024	0.423126	0.393357	0.499418	0.429907	0.418931	0.781329	0.391604	0.427442	0.400665	0.542414	0.474902	0.387952	0.434797	0.436446	0.454034	0.528418	0.437339	0.539447	0.506592	0.703443	0.405266	0.55423	0.454655	0.609086	0.438758	0.426957
AGXT	189	unknown	-1	na	0.669501	0.733913	0.727504	0.798461	0.695636	0.791839	0.684642	0.758626	0.772576	0.677755	0.690391	0.69315	0.783235	0.703156	0.742693	0.737065	0.694896	0.753902	0.724035	0.732815	0.702133	0.764789	0.723249	0.652476	0.760386	0.652403	0.756123	0.717815	0.740216	0.759589	0.678886	0.732692	0.703782	0.704422	0.749089	0.705685	0.729398	0.761553	0.855402	0.710431	0.764288	0.744089	0.756895	0.69532	0.725101
AGXT2	64902	unknown	-1	na	0.676092	0.693684	0.741471	0.786501	0.660549	0.825534	0.660633	0.74782	0.764093	0.637763	0.658933	0.641944	0.795757	0.693113	0.730481	0.728299	0.67337	0.782853	0.732798	0.72457	0.709612	0.795871	0.741987	0.6028	0.697831	0.614842	0.7639	0.736668	0.743442	0.718884	0.628771	0.747078	0.688934	0.686712	0.763908	0.69516	0.718865	0.778844	0.87147	0.677513	0.738579	0.747479	0.693809	0.653466	0.73753
AHCTF1	25909	unknown	-1	na	0.488023	0.526442	0.409711	0.350038	0.386686	0.343357	0.411643	0.400606	0.440914	0.360432	0.403028	0.382707	0.503515	0.463085	0.534122	0.443896	0.404185	0.532276	0.33837	0.380656	0.408101	0.518521	0.408047	0.354355	0.580827	0.41037	0.499595	0.373262	0.466484	0.452146	0.396044	0.422452	0.415614	0.427493	0.351785	0.356017	0.544909	0.525076	0.633751	0.389295	0.517998	0.407634	0.485953	0.412092	0.419002
AHCTF1P1	285116	unknown	-1	na	nan	nan	nan	nan	nan	nan	nan	nan	nan	nan	nan	nan	nan	nan	nan	nan	nan	0.509808	nan	0.348258	0.530157	0.526976	0.363119	nan	nan	0.512592	0.530125	0.516839	nan	nan	nan	nan	nan	nan	nan	nan	nan	nan	nan	nan	nan	nan	nan	nan	nan
AHCY	191	unknown	-1	na	0.315415	0.354057	0.361596	0.319894	0.340143	0.344786	0.356976	0.304838	0.38549	0.32648	0.341895	0.332743	0.444986	0.402528	0.464255	0.352048	0.340333	0.415088	0.386017	0.370271	0.309421	0.460172	0.325533	0.314253	0.40419	0.343055	0.373664	0.345245	0.414214	0.420462	0.343713	0.391592	0.34666	0.385946	0.348983	0.331652	0.447142	0.450473	0.485234	0.32628	0.444451	0.400957	0.406084	0.36072	0.391231
AHCYL1	10768	unknown	-1	na	0.392835	0.402891	0.38689	0.44427	0.354349	0.393945	0.368032	0.40412	0.404421	0.358564	0.356192	0.350294	0.447786	0.435259	0.470945	0.378508	0.353002	0.422148	0.429652	0.314487	0.366904	0.465248	0.306181	0.349325	0.542427	0.361907	0.459955	0.382767	0.437805	0.387338	0.361159	0.390856	0.325782	0.338521	0.430814	0.354658	0.45056	0.452446	0.386307	0.356606	0.457505	0.292886	0.42882	0.37572	0.340693
AHCYL2	23382	unknown	-1	na	0.455016	0.518394	0.457874	0.535041	0.46129	0.556252	0.461863	0.392761	0.547817	0.450301	0.462257	0.472344	0.401766	0.420388	0.459088	0.426532	0.450877	0.440731	0.560752	0.462933	0.465789	0.486387	0.45635	0.445444	0.553881	0.473226	0.557586	0.467191	0.431017	0.548682	0.474086	0.456286	0.470308	0.474337	0.491127	0.432068	0.4567	0.424705	0.52135	0.467518	0.501696	0.477909	0.471746	0.48279	0.46874
AHCYP1	340844	unknown	-1	na	nan	nan	nan	nan	nan	nan	nan	nan	nan	nan	nan	nan	nan	nan	nan	nan	nan	0.639881	nan	0.557237	0.738298	0.717349	0.540852	nan	nan	0.670503	0.712512	0.674638	nan	nan	nan	nan	nan	nan	nan	nan	nan	nan	nan	nan	nan	nan	nan	nan	nan
AHCYP2	392387	unknown	-1	na	nan	nan	nan	nan	nan	nan	nan	nan	nan	nan	nan	nan	nan	nan	nan	nan	nan	0.598086	nan	0.429698	0.675619	0.658973	0.432713	nan	nan	0.620552	0.656341	0.624826	nan	nan	nan	nan	nan	nan	nan	nan	nan	nan	nan	nan	nan	nan	nan	nan	nan
AHCYP3	402093	unknown	-1	na	nan	nan	nan	nan	nan	nan	nan	nan	nan	nan	nan	nan	nan	nan	nan	nan	nan	0.746751	nan	0.580704	0.870312	0.846831	0.560907	nan	nan	0.791614	0.839138	0.794968	nan	nan	nan	nan	nan	nan	nan	nan	nan	nan	nan	nan	nan	nan	nan	nan	nan
AHCYP4	129560	unknown	-1	na	nan	nan	nan	nan	nan	nan	nan	nan	nan	nan	nan	nan	nan	nan	nan	nan	nan	0.75117	nan	0.564934	0.874784	0.851459	0.547419	nan	nan	0.796352	0.843746	0.799662	nan	nan	nan	nan	nan	nan	nan	nan	nan	nan	nan	nan	nan	nan	nan	nan	nan
AHCYP5	391470	unknown	-1	na	nan	nan	nan	nan	nan	nan	nan	nan	nan	nan	nan	nan	nan	nan	nan	nan	nan	0.714729	nan	0.559309	0.835487	0.811465	0.542619	nan	nan	0.756564	0.804158	0.760213	nan	nan	nan	nan	nan	nan	nan	nan	nan	nan	nan	nan	nan	nan	nan	nan	nan
AHCYP7	645486	unknown	-1	na	nan	nan	nan	nan	nan	nan	nan	nan	nan	nan	nan	nan	nan	nan	nan	nan	nan	0.70313	nan	0.524459	0.821838	0.797887	0.51298	nan	nan	0.743578	0.790823	0.747322	nan	nan	nan	nan	nan	nan	nan	nan	nan	nan	nan	nan	nan	nan	nan	nan	nan
AHDC1	27245	unknown	-1	na	0.524327	0.591378	0.444013	0.578107	0.461512	0.510767	0.476696	0.595613	0.553196	0.510907	0.477687	0.467875	0.534528	0.559609	0.58322	0.51202	0.476279	0.504833	0.499707	0.436027	0.446079	0.532934	0.441897	0.517967	0.6651	0.479422	0.561065	0.408747	0.549809	0.591985	0.474871	0.456803	0.472241	0.484675	0.56486	0.474345	0.547024	0.507352	0.582532	0.469999	0.524603	0.446336	0.568796	0.485197	0.451377
AHI1	54806	unknown	-1	na	0.490475	0.537425	0.399549	0.57353	0.409389	0.539673	0.425656	0.570533	0.502488	0.464009	0.421385	0.406853	0.494771	0.572209	0.542842	0.549891	0.427164	0.533267	0.447892	0.393696	0.416677	0.51661	0.408119	0.471157	0.670227	0.44065	0.535349	0.408506	0.568217	0.552354	0.419227	0.412396	0.43466	0.44922	0.58615	0.435725	0.557917	0.518483	0.673255	0.421483	0.523628	0.404738	0.521861	0.430657	0.408941
AHNAK	79026	unknown	-1	na	0.307457	0.433621	0.312994	0.220264	0.414057	0.375606	0.405191	0.310753	0.335795	0.252173	0.400662	0.414622	0.447531	0.35347	0.446213	0.371236	0.398918	0.414171	0.389725	0.339291	0.309344	0.411392	0.326006	0.330792	0.453613	0.406902	0.393301	0.359481	0.363928	0.354278	0.419232	0.231123	0.326326	0.245974	0.250135	0.248829	0.444164	0.41202	0.339134	0.333834	0.385595	0.241914	0.518465	0.337079	0.313748
AHNAK2	113146	unknown	-1	na	0.443	0.634271	0.554825	0.421886	0.55268	0.455534	0.539646	0.39061	0.6173	0.451728	0.544592	0.555793	0.58162	0.516818	0.588261	0.487026	0.543902	0.560658	0.596384	0.57616	0.549814	0.597012	0.562077	0.431237	0.620542	0.537593	0.620052	0.551801	0.480262	0.544795	0.551668	0.563306	0.570403	0.581151	0.385392	0.450638	0.576291	0.586107	0.690833	0.573353	0.601829	0.596155	0.628551	0.56876	0.561379
AHR	196	unknown	-1	na	0.44426	0.543172	0.441799	0.511942	0.409502	0.484615	0.416132	0.589405	0.449972	0.458327	0.408044	0.405212	0.523431	0.564233	0.52999	0.562106	0.407829	0.53232	0.378617	0.435559	0.437446	0.531721	0.449855	0.44332	0.647467	0.416084	0.531765	0.390779	0.564239	0.567467	0.413033	0.452723	0.44824	0.461311	0.529079	0.45024	0.524525	0.528344	0.657858	0.421888	0.548495	0.477286	0.515161	0.435555	0.453481
AHRR	57491	unknown	-1	na	0.582101	0.619655	0.482254	0.555585	0.485213	0.561074	0.508171	0.574128	0.486728	0.511785	0.527719	0.476707	0.557428	0.655788	0.600881	0.5943	0.542132	0.602899	0.485533	0.455169	0.47213	0.563931	0.480339	0.518364	0.769253	0.507436	0.513078	0.49512	0.623004	0.50076	0.478645	0.495994	0.498086	0.510629	0.663226	0.505956	0.655954	0.573464	0.731941	0.497616	0.547424	0.456571	0.618672	0.506204	0.484733
AHSA1	10598	unknown	-1	na	0.326039	0.356947	0.288671	0.290986	0.316034	0.312011	0.335575	0.375441	0.319896	0.272882	0.318329	0.308668	0.408772	0.385749	0.367748	0.390582	0.315792	0.423159	0.39617	0.276881	0.307179	0.440961	0.294184	0.300833	0.351547	0.32329	0.362089	0.339701	0.376899	0.298908	0.319626	0.290318	0.278508	0.249432	0.324757	0.279465	0.366935	0.449255	0.402965	0.283911	0.37237	0.244016	0.359292	0.294148	0.301097
AHSA2	130872	unknown	-1	na	0.417807	0.420296	0.394706	0.451236	0.350378	0.508506	0.367748	0.425243	0.458363	0.376181	0.355738	0.346745	0.460086	0.450553	0.474658	0.443604	0.35204	0.473062	0.455736	0.329058	0.379902	0.455989	0.396913	0.3605	0.52944	0.360044	0.478103	0.379988	0.459636	0.46028	0.358388	0.406003	0.391906	0.404606	0.454024	0.366865	0.487461	0.469749	0.607221	0.340433	0.479881	0.388702	0.424353	0.381814	0.322976
AHSG	197	unknown	-1	na	0.681354	0.722046	0.740509	0.795166	0.681717	0.801221	0.683565	0.72368	0.787252	0.654137	0.686598	0.679729	0.794245	0.694585	0.745226	0.719489	0.686539	0.770619	0.762033	0.722423	0.707241	0.780352	0.725607	0.624775	0.740027	0.639445	0.771542	0.729773	0.733036	0.732378	0.664728	0.745993	0.692008	0.690658	0.740483	0.688292	0.734546	0.776737	0.869688	0.689709	0.758613	0.738466	0.72478	0.684651	0.736844
AHSP	51327	unknown	-1	na	0.664768	0.736341	0.615916	0.767682	0.692162	0.777878	0.686091	0.69928	0.787506	0.647744	0.690809	0.698123	0.795291	0.676255	0.74395	0.705375	0.683482	0.758421	0.732164	0.734558	0.715475	0.77389	0.724718	0.613345	0.74352	0.650349	0.766856	0.727404	0.703456	0.730734	0.680729	0.748363	0.697518	0.696496	0.690655	0.676041	0.72272	0.769296	0.744733	0.699185	0.774299	0.752452	0.748752	0.700754	0.74223
AICDA	57379	unknown	-1	na	0.658178	0.720497	0.680145	0.763767	0.663635	0.695644	0.661948	0.725317	0.742349	0.661149	0.669689	0.667633	0.744291	0.711121	0.731179	0.723118	0.667889	0.741025	0.68426	0.672309	0.68082	0.74883	0.665035	0.645136	0.775053	0.653533	0.744983	0.675007	0.727797	0.681121	0.658687	0.686982	0.661917	0.664016	0.674709	0.665863	0.725997	0.732723	0.844659	0.670314	0.737453	0.664386	0.731006	0.670347	0.678146
AIDA	64853	unknown	-1	na	0.440224	0.465232	0.387055	0.423336	0.375804	0.45999	0.394619	0.489689	0.425076	0.437064	0.387211	0.374449	0.351725	0.411701	0.401901	0.417895	0.386905	0.455731	0.454447	0.370565	0.397011	0.381316	0.390189	0.437714	0.565261	0.405512	0.433202	0.374445	0.516854	0.473755	0.387655	0.399255	0.405672	0.419274	0.460549	0.408017	0.383777	0.384875	0.421156	0.383122	0.371834	0.395099	0.366813	0.403172	0.398421
AIF1	199	unknown	-1	na	0.42404	0.526876	0.46369	0.442628	0.419304	0.52096	0.413829	0.555145	0.40392	0.456567	0.405669	0.416361	0.510065	0.530663	0.488963	0.541646	0.401526	0.48833	0.442647	0.469254	0.452797	0.505671	0.47464	0.429252	0.471866	0.411686	0.412559	0.408849	0.526845	0.515909	0.420331	0.472907	0.463668	0.477078	0.482303	0.458947	0.501372	0.454358	0.606894	0.435908	0.541926	0.52474	0.503471	0.447984	0.477223
AIF1L	83543	unknown	-1	na	0.447171	0.660248	0.528954	0.561283	0.500102	0.622869	0.484351	0.653715	0.495758	0.523351	0.475651	0.498742	0.570888	0.635776	0.574609	0.619568	0.465893	0.532652	0.497449	0.549287	0.485925	0.567655	0.536078	0.476996	0.816699	0.468333	0.503349	0.483639	0.571915	0.582437	0.502054	0.53715	0.540104	0.553991	0.616627	0.54217	0.556944	0.586231	0.768132	0.491351	0.641398	0.584727	0.712883	0.535876	0.531027
AIFM1	9131	unknown	-1	na	0.40743	0.530554	0.379409	0.389377	0.445052	0.452088	0.444294	0.433166	0.529188	0.370583	0.445586	0.454852	0.468103	0.439826	0.527523	0.493197	0.439402	0.500843	0.505356	0.407356	0.394403	0.483589	0.389345	0.420907	0.529811	0.463037	0.483446	0.39929	0.458715	0.501473	0.458702	0.320237	0.402439	0.367461	0.386543	0.355022	0.548141	0.500696	0.553415	0.42173	0.481152	0.362313	0.538587	0.412331	0.388005
AIFM1P1	645120	unknown	-1	na	nan	nan	nan	nan	nan	nan	nan	nan	nan	nan	nan	nan	nan	nan	nan	nan	nan	0.722134	nan	0.559824	0.843917	0.819924	0.543058	nan	nan	0.764777	0.812491	0.768362	nan	nan	nan	nan	nan	nan	nan	nan	nan	nan	nan	nan	nan	nan	nan	nan	nan
AIFM2	84883	unknown	-1	na	0.518875	0.590514	0.42632	0.563935	0.461804	0.538824	0.473554	0.590007	0.529032	0.511473	0.476756	0.468894	0.521522	0.603348	0.580856	0.574066	0.477803	0.55233	0.5212	0.429639	0.448134	0.531171	0.429928	0.523948	0.72652	0.492154	0.552812	0.416358	0.591934	0.59756	0.476004	0.439358	0.471108	0.48532	0.551372	0.471196	0.604387	0.537555	0.638604	0.475265	0.566791	0.426248	0.582346	0.483908	0.434128
AIFM3	150209	unknown	-1	na	0.5663	0.591286	0.51885	0.663885	0.534469	0.631868	0.536029	0.618259	0.608117	0.560958	0.54061	0.53431	0.594542	0.633136	0.622917	0.607253	0.547545	0.563485	0.604575	0.528899	0.530888	0.560584	0.526453	0.559748	0.692293	0.543373	0.62613	0.539855	0.635177	0.651492	0.535523	0.530169	0.547967	0.559723	0.624342	0.54912	0.586798	0.60576	0.679905	0.551852	0.602763	0.528053	0.601397	0.546919	0.523372
AIG1	51390	unknown	-1	na	0.432441	0.474068	0.428982	0.486269	0.355166	0.532914	0.368777	0.547483	0.495034	0.411331	0.352304	0.348788	0.49808	0.483494	0.484023	0.485755	0.347092	0.490063	0.336697	0.40239	0.421943	0.477879	0.385843	0.385918	0.547971	0.365305	0.508101	0.414955	0.515108	0.486252	0.357571	0.439264	0.406426	0.417875	0.542032	0.410383	0.463104	0.491415	0.63366	0.359386	0.480481	0.46132	0.450774	0.387625	0.442943
AIM1	202	unknown	-1	na	0.497742	0.585741	0.519019	0.529716	0.488109	0.486048	0.47848	0.538204	0.569473	0.474508	0.475807	0.486015	0.571134	0.533361	0.546464	0.559247	0.474297	0.56517	0.476237	0.531131	0.511197	0.574085	0.528525	0.44584	0.641123	0.475661	0.559635	0.460477	0.518167	0.566884	0.485897	0.527632	0.521655	0.533366	0.457303	0.486518	0.549386	0.552374	0.659145	0.506936	0.598104	0.569904	0.575724	0.509359	0.52873
AIM1L	55057	unknown	-1	na	0.579764	0.546768	0.635196	0.636201	0.608254	0.646974	0.585387	0.60554	0.646684	0.604301	0.588986	0.600721	0.585813	0.538027	0.542549	0.58583	0.596872	0.554176	0.676259	0.662065	0.629009	0.572744	0.64875	0.574761	0.58219	0.578054	0.643569	0.609399	0.612822	0.672171	0.592111	0.640947	0.63244	0.639503	0.598597	0.633754	0.512071	0.56695	0.604652	0.633682	0.650029	0.682555	0.601761	0.612164	0.638873
AIM2	9447	unknown	-1	na	0.561664	0.624406	0.5627	0.576978	0.557338	0.551389	0.553281	0.6377	0.62586	0.574799	0.556815	0.555167	0.630444	0.624474	0.63536	0.645355	0.562161	0.634255	0.599624	0.571898	0.568267	0.633499	0.568462	0.562622	0.703359	0.555116	0.632304	0.516216	0.63586	0.652804	0.553567	0.572127	0.574539	0.584085	0.629542	0.576399	0.629743	0.629165	0.676535	0.565433	0.635181	0.579193	0.630604	0.568348	0.559042
AIMP1	9255	unknown	-1	na	0.392102	0.40554	0.324132	0.244681	0.349981	0.277494	0.371424	0.32937	0.4415	0.30497	0.361651	0.345737	0.367278	0.288897	0.397553	0.264624	0.362191	0.42585	0.308955	0.288583	0.315098	0.395802	0.329374	0.3465	0.372234	0.374033	0.346175	0.332835	0.312987	0.32139	0.360405	0.284028	0.327521	0.305181	0.288883	0.297017	0.341844	0.380848	0.348383	0.32281	0.263284	0.271382	0.388634	0.326199	0.290816
AIMP1P1	170547	unknown	-1	na	nan	nan	nan	nan	nan	nan	nan	nan	nan	nan	nan	nan	nan	nan	nan	nan	nan	0.672392	nan	0.489857	0.783098	0.760055	0.483661	nan	nan	0.708507	0.753887	0.712468	nan	nan	nan	nan	nan	nan	nan	nan	nan	nan	nan	nan	nan	nan	nan	nan	nan
AIMP1P2	100873064	unknown	-1	na	nan	nan	nan	nan	nan	nan	nan	nan	nan	nan	nan	nan	nan	nan	nan	nan	nan	0.706693	nan	0.680149	0.826088	0.8021	0.647495	nan	nan	0.747582	0.794955	0.751298	nan	nan	nan	nan	nan	nan	nan	nan	nan	nan	nan	nan	nan	nan	nan	nan	nan
AIMP2	7965	unknown	-1	na	0.47532	0.524989	0.420611	0.503161	0.386874	0.581054	0.405128	0.571916	0.45672	0.441449	0.395169	0.38043	0.500002	0.562261	0.521376	0.544695	0.39711	0.526991	0.41905	0.399035	0.415265	0.520217	0.424438	0.433013	0.640078	0.401853	0.49922	0.396802	0.558752	0.512591	0.392006	0.432628	0.424044	0.43638	0.565681	0.427956	0.535544	0.521405	0.677186	0.393605	0.52097	0.436414	0.488753	0.412024	0.431126
AIP	9049	unknown	-1	na	0.422982	0.358404	0.383301	0.30144	0.346839	0.295093	0.367454	0.345005	0.421485	0.350584	0.355886	0.341324	0.344086	0.287548	0.363992	0.284414	0.355657	0.393878	0.295716	0.359169	0.370444	0.340867	0.387254	0.339017	0.340265	0.360241	0.364618	0.332468	0.374707	0.383944	0.354724	0.395081	0.387384	0.400481	0.281312	0.345167	0.342711	0.389914	0.408286	0.352943	0.324234	0.40709	0.339687	0.328446	0.395829
AIPL1	23746	unknown	-1	na	0.550713	0.576698	nan	nan	0.564421	nan	0.596626	0.598815	nan	0.59072	0.553555	0.572115	nan	0.586104	0.558414	0.632113	0.569029	0.689204	0.564346	0.574878	0.80474	0.781071	0.555918	0.61102	0.568282	0.619916	0.774368	0.73165	0.630755	0.579975	0.562146	nan	0.562547	0.567233	0.597722	0.583522	0.563583	nan	nan	0.607357	0.570078	0.467455	0.579441	0.565164	nan
AIRE	326	unknown	-1	na	0.656822	0.656334	0.565585	0.6688	0.577843	0.591035	0.604736	0.64583	0.658372	0.600842	0.609915	0.576539	0.64972	0.668993	0.69432	0.650299	0.618398	0.695996	0.626025	0.534984	0.575867	0.669795	0.551459	0.611653	0.73751	0.601055	0.665803	0.559154	0.695684	0.629295	0.580135	0.578693	0.572617	0.578571	0.65999	0.581486	0.713734	0.671611	0.677686	0.57913	0.640909	0.506457	0.63903	0.583677	0.561782
AIRN	100271873	unknown	-1	na	nan	nan	nan	nan	nan	nan	nan	nan	nan	nan	nan	nan	nan	nan	nan	nan	nan	0.657356	nan	0.435492	0.762845	0.740628	0.437628	nan	nan	0.691037	0.735029	0.695085	nan	nan	nan	nan	nan	nan	nan	nan	nan	nan	nan	nan	nan	nan	nan	nan	nan
AJAP1	55966	unknown	-1	na	0.615867	0.649958	0.531534	0.602419	0.56942	0.536634	0.578868	0.631659	0.574417	0.592415	0.588164	0.570064	0.616056	0.665909	0.661315	0.631616	0.5991	0.647062	0.60382	0.535205	0.552549	0.623232	0.53442	0.603281	0.7612	0.589472	0.632498	0.499805	0.659432	0.630151	0.571826	0.544289	0.569464	0.580125	0.62959	0.571986	0.6768	0.632219	0.642669	0.584113	0.630112	0.509899	0.655477	0.576234	0.531865
AJUBA	84962	unknown	-1	na	0.488659	0.655055	0.504357	0.558709	0.485397	0.624604	0.485507	0.641538	0.483821	0.511687	0.486551	0.482938	0.582056	0.646534	0.610877	0.62409	0.48453	0.573343	0.483244	0.501966	0.481099	0.583934	0.505242	0.485649	0.81536	0.480236	0.50531	0.484484	0.607705	0.541572	0.484301	0.514793	0.513214	0.526257	0.637829	0.517198	0.607025	0.58255	0.764753	0.485899	0.624027	0.525243	0.724374	0.517949	0.511962
AK1	203	unknown	-1	na	0.422877	0.475627	0.392323	0.561815	0.446368	0.508653	0.438984	0.48548	0.5349	0.476536	0.436362	0.457154	0.436198	0.46959	0.417974	0.48301	0.419776	0.429317	0.510474	0.475923	0.461802	0.436972	0.467419	0.461367	0.447092	0.441979	0.427228	0.432837	0.451563	0.455628	0.457012	0.465494	0.465546	0.469045	0.442841	0.459688	0.474023	0.40867	0.401817	0.453176	0.478051	0.515157	0.461359	0.472798	0.482368
AK2	204	unknown	-1	na	0.37859	0.39799	0.369717	0.423913	0.377778	0.435175	0.385042	0.356782	0.437017	0.365979	0.3798	0.383809	0.360043	0.351314	0.341674	0.341271	0.372431	0.415888	0.479887	0.375957	0.376652	0.38309	0.373023	0.365792	0.427608	0.403864	0.469626	0.384611	0.392745	0.468193	0.393662	0.373766	0.392104	0.404497	0.372429	0.34887	0.356289	0.415678	0.511865	0.374614	0.386656	0.394396	0.401477	0.401718	0.380494
AK3	50808	unknown	-1	na	0.422719	0.45068	0.39371	0.477617	0.425252	0.382782	0.424795	0.373144	0.498514	0.405377	0.42621	0.438182	0.42389	0.452255	0.516193	0.380293	0.417301	0.409028	0.404047	0.41197	0.409357	0.436351	0.400508	0.410228	0.47752	0.446248	0.510328	0.373099	0.410354	0.523824	0.443272	0.393038	0.433869	0.44161	0.29334	0.381001	0.513898	0.430611	0.501176	0.436694	0.476817	0.423674	0.499105	0.447982	0.406986
AK3P2	100419074	unknown	-1	na	nan	nan	nan	nan	nan	nan	nan	nan	nan	nan	nan	nan	nan	nan	nan	nan	nan	0.592068	nan	0.410945	0.666187	0.650295	0.416783	nan	nan	0.613279	0.648019	0.617565	nan	nan	nan	nan	nan	nan	nan	nan	nan	nan	nan	nan	nan	nan	nan	nan	nan
AK3P3	100419075	unknown	-1	na	nan	nan	nan	nan	nan	nan	nan	nan	nan	nan	nan	nan	nan	nan	nan	nan	nan	0.541275	nan	0.37135	0.583403	0.574947	0.382981	nan	nan	0.551308	0.575941	0.555614	nan	nan	nan	nan	nan	nan	nan	nan	nan	nan	nan	nan	nan	nan	nan	nan	nan
AK3P4	100129959	unknown	-1	na	nan	nan	nan	nan	nan	nan	nan	nan	nan	nan	nan	nan	nan	nan	nan	nan	nan	0.735121	nan	0.6263	0.858155	0.834355	0.60022	nan	nan	0.779027	0.826754	0.782494	nan	nan	nan	nan	nan	nan	nan	nan	nan	nan	nan	nan	nan	nan	nan	nan	nan
AK3P5	100288319	unknown	-1	na	nan	nan	nan	nan	nan	nan	nan	nan	nan	nan	nan	nan	nan	nan	nan	nan	nan	0.58849	nan	0.356475	0.660534	0.645106	0.370203	nan	nan	0.608946	0.643045	0.613238	nan	nan	nan	nan	nan	nan	nan	nan	nan	nan	nan	nan	nan	nan	nan	nan	nan
AK4	205	unknown	-1	na	0.481492	0.571692	0.500964	0.492236	0.495268	0.503575	0.493316	0.693871	0.496934	0.491105	0.491509	0.494752	0.592139	0.551558	0.581609	0.606276	0.489494	0.584349	0.496017	0.504415	0.490578	0.559891	0.497773	0.487935	0.574267	0.485833	0.580386	0.490869	0.583222	0.63179	0.495693	0.497195	0.495511	0.489958	0.495117	0.492279	0.584937	0.571102	0.667056	0.495003	0.615151	0.507452	0.566398	0.493502	0.499802
AK4P1	206	unknown	-1	na	nan	nan	nan	nan	nan	nan	nan	nan	nan	nan	nan	nan	nan	nan	nan	nan	nan	0.489	nan	0.463796	0.49459	0.495012	0.461604	nan	nan	0.486951	0.499585	0.491131	nan	nan	nan	nan	nan	nan	nan	nan	nan	nan	nan	nan	nan	nan	nan	nan	nan
AK4P2	100132104	unknown	-1	na	nan	nan	nan	nan	nan	nan	nan	nan	nan	nan	nan	nan	nan	nan	nan	nan	nan	0.706973	nan	0.642001	0.82642	0.802429	0.613895	nan	nan	0.747896	0.795278	0.75161	nan	nan	nan	nan	nan	nan	nan	nan	nan	nan	nan	nan	nan	nan	nan	nan	nan
AK4P3	645619	unknown	-1	na	nan	nan	nan	nan	nan	nan	nan	nan	nan	nan	nan	nan	nan	nan	nan	nan	nan	0.595717	nan	0.411109	0.671917	0.655564	0.416923	nan	nan	0.617691	0.653071	0.62197	nan	nan	nan	nan	nan	nan	nan	nan	nan	nan	nan	nan	nan	nan	nan	nan	nan
AK4P4	100128705	unknown	-1	na	nan	nan	nan	nan	nan	nan	nan	nan	nan	nan	nan	nan	nan	nan	nan	nan	nan	0.597213	nan	0.378856	0.674257	0.657718	0.389411	nan	nan	0.619498	0.655137	0.623774	nan	nan	nan	nan	nan	nan	nan	nan	nan	nan	nan	nan	nan	nan	nan	nan	nan
AK4P6	649288	unknown	-1	na	nan	nan	nan	nan	nan	nan	nan	nan	nan	nan	nan	nan	nan	nan	nan	nan	nan	0.703289	nan	0.600145	0.822029	0.798076	0.577605	nan	nan	0.743757	0.791008	0.7475	nan	nan	nan	nan	nan	nan	nan	nan	nan	nan	nan	nan	nan	nan	nan	nan	nan
AK5	26289	unknown	-1	na	0.538361	0.547282	0.496459	0.619289	0.460692	0.660603	0.469982	0.589742	0.560121	0.488012	0.460454	0.437085	0.554847	0.576577	0.550541	0.569479	0.483403	0.584444	0.473239	0.492341	0.497272	0.519849	0.519138	0.47475	0.577539	0.465642	0.585398	0.510649	0.584907	0.546327	0.446715	0.508239	0.506521	0.519223	0.626782	0.510856	0.569713	0.555711	0.700135	0.478358	0.541044	0.515215	0.499001	0.465791	0.502026
AK6	102157402	unknown	-1	na	nan	nan	nan	nan	nan	nan	nan	nan	nan	nan	nan	nan	nan	nan	nan	nan	nan	nan	nan	nan	nan	nan	nan	nan	nan	nan	nan	nan	nan	nan	nan	nan	nan	nan	nan	nan	nan	nan	nan	nan	nan	nan	nan	nan	nan
AK7	122481	unknown	-1	na	0.562249	0.573912	0.496598	0.63012	0.478107	0.598803	0.499354	0.569966	0.555658	0.516102	0.495326	0.471363	0.559666	0.579191	0.566327	0.57184	0.50262	0.586181	0.496652	0.470372	0.50202	0.533518	0.493549	0.513158	0.635017	0.498382	0.532102	0.506554	0.6056	0.474114	0.479787	0.50915	0.49874	0.508012	0.636225	0.504568	0.591239	0.579273	0.684604	0.481764	0.551472	0.477503	0.516119	0.493254	0.500516
AK8	158067	unknown	-1	na	0.584991	0.600123	0.539944	0.594629	0.536068	0.590865	0.549726	0.588734	0.596613	0.567153	0.552899	0.540959	0.601841	0.605451	0.624449	0.623378	0.550561	0.603101	0.628753	0.520779	0.545608	0.592587	0.527514	0.563899	0.671295	0.549972	0.576189	0.560004	0.608464	0.572229	0.542626	0.551105	0.541027	0.54841	0.626176	0.545918	0.59503	0.580677	0.702031	0.539431	0.566437	0.52054	0.59901	0.554099	0.542813
AK9	221264	unknown	-1	na	0.528585	0.544925	0.39379	0.513445	0.428289	0.437017	0.455399	0.552739	0.456237	0.485196	0.454578	0.429355	0.461413	0.55421	0.525967	0.470035	0.461636	0.493587	0.505007	0.377949	0.429788	0.454024	0.394407	0.507266	0.688381	0.48179	0.547228	0.376754	0.561988	0.554091	0.443919	0.408042	0.437525	0.451286	0.559213	0.439824	0.541465	0.486553	0.478599	0.43423	0.422803	0.35988	0.466232	0.446911	0.399724
AKAP1	8165	unknown	-1	na	0.444026	0.491507	0.43022	0.539692	0.430941	0.38805	0.433187	0.544867	0.533761	0.482225	0.431159	0.436923	0.475029	0.513253	0.509251	0.543368	0.425817	0.500645	0.421445	0.436955	0.433836	0.478895	0.436342	0.476442	0.623438	0.441987	0.538552	0.372708	0.54055	0.591947	0.442269	0.441301	0.456051	0.470297	0.498796	0.455525	0.528266	0.498115	0.55637	0.427883	0.536881	0.467015	0.51371	0.460097	0.426146
AKAP10	11216	unknown	-1	na	0.487303	0.507212	0.38157	0.525456	0.399975	0.500374	0.421242	0.546682	0.443978	0.461426	0.418001	0.403022	0.457582	0.53209	0.500955	0.423589	0.418664	0.453561	0.485269	0.369009	0.398642	0.412443	0.382693	0.474364	0.651628	0.437435	0.516081	0.379862	0.514124	0.543359	0.416772	0.39454	0.416892	0.431017	0.517259	0.418551	0.513318	0.460341	0.50507	0.406909	0.388707	0.37583	0.426601	0.425101	0.391024
AKAP11	11215	unknown	-1	na	0.46291	0.520437	0.403731	0.544709	0.380753	0.587429	0.406517	0.557522	0.479209	0.439779	0.397487	0.375669	0.500074	0.560867	0.529018	0.539294	0.399816	0.531513	0.473292	0.374393	0.401432	0.51391	0.403212	0.439688	0.646113	0.404572	0.481419	0.410895	0.564836	0.520834	0.389683	0.416553	0.410954	0.423053	0.58547	0.415834	0.549816	0.521878	0.697176	0.383705	0.514227	0.401978	0.480469	0.405496	0.413048
AKAP12	9590	unknown	-1	na	0.40584	0.515819	0.461026	0.560774	0.403553	0.563396	0.413357	0.546002	0.418579	0.446859	0.400149	0.390043	0.467862	0.51432	0.468847	0.51955	0.40625	0.475885	0.48233	0.381007	0.432284	0.52598	0.391903	0.425311	0.533172	0.391868	0.519668	0.440047	0.519489	0.446698	0.398984	0.4718	0.386106	0.398924	0.589631	0.457793	0.477164	0.48706	0.473875	0.41457	0.499206	0.369281	0.441523	0.424667	0.404527
AKAP13	11214	unknown	-1	na	0.397406	0.360502	0.359487	0.342191	0.384191	0.318498	0.392493	0.291847	0.479286	0.296097	0.385094	0.383066	0.414335	0.36395	0.495361	0.310602	0.383394	0.375795	0.43829	0.367435	0.363628	0.406247	0.370838	0.333889	0.40139	0.402035	0.444897	0.341763	0.359027	0.413399	0.392946	0.308057	0.36485	0.334763	0.305327	0.296596	0.494437	0.411861	0.354568	0.35414	0.379641	0.347525	0.422085	0.358104	0.362191
AKAP14	158798	unknown	-1	na	0.715888	0.768815	0.697407	0.733569	0.724338	0.782549	0.690527	0.738598	0.709786	0.70754	0.709591	0.684425	0.752268	0.782034	0.777227	0.755502	0.737305	0.754994	0.736224	0.661385	0.690484	0.762286	0.669468	0.666451	0.855349	0.703457	0.696042	0.692509	0.755865	0.670557	0.720246	0.704509	0.679242	0.677314	0.791622	0.692476	0.780895	0.743532	0.828642	0.691472	0.77777	0.660893	0.84129	0.706891	0.69354
AKAP17A	8227	unknown	-1	na	0.446352	0.502088	0.401449	0.356636	0.383045	0.395041	0.40013	0.43991	0.451044	0.385917	0.392012	0.381007	0.484195	0.478683	0.514787	0.469299	0.390886	0.507941	0.473532	0.344808	0.387605	0.496549	0.402733	0.376358	0.611657	0.395639	0.488087	0.339217	0.474834	0.461469	0.39269	0.416399	0.411951	0.428379	0.427151	0.375082	0.517347	0.508091	0.573722	0.381193	0.516604	0.38824	0.487734	0.410859	0.335397
AKAP17BP	139516	unknown	-1	na	nan	nan	nan	nan	nan	nan	nan	nan	nan	nan	nan	nan	nan	nan	nan	nan	nan	0.647763	nan	0.48831	0.7495	0.727938	0.482352	nan	nan	0.679793	0.722745	0.683891	nan	nan	nan	nan	nan	nan	nan	nan	nan	nan	nan	nan	nan	nan	nan	nan	nan
AKAP2	11217	unknown	-1	na	0.393836	0.573816	0.43473	0.394931	0.395789	0.548464	0.407857	0.509094	0.399438	0.437564	0.399681	0.409419	0.497981	0.500982	0.50327	0.47714	0.383651	0.538041	0.387493	0.447467	0.478105	0.544946	0.446724	0.416754	0.711921	0.447587	0.48103	0.446156	0.495109	0.422207	0.396593	0.445501	0.452694	0.471366	0.515053	0.401795	0.508517	0.50203	0.642947	0.408922	0.546518	0.455327	0.62915	0.447879	0.447232
AKAP3	10566	unknown	-1	na	0.56452	0.606519	0.438293	0.564433	0.482669	0.585402	0.505332	0.591534	0.521373	0.529948	0.509974	0.487424	0.537651	0.626138	0.612845	0.589329	0.516361	0.595203	0.556934	0.428507	0.477302	0.571646	0.43683	0.551461	0.744824	0.532037	0.528447	0.488963	0.622801	0.563676	0.496485	0.452772	0.483317	0.496134	0.63219	0.485591	0.648882	0.5638	0.700269	0.490972	0.570402	0.399642	0.590591	0.499067	0.442026
AKAP4	8852	unknown	-1	na	0.486641	0.485646	nan	nan	0.468658	0.784582	0.494968	0.531057	nan	0.529046	0.489154	0.481199	nan	0.544906	0.489291	0.587859	0.470151	0.630687	0.715588	0.424395	0.72497	0.704819	0.428212	0.534156	0.487127	0.545881	0.700423	0.663785	0.59751	0.485806	0.486704	nan	0.484362	0.48416	0.584452	0.492478	0.486904	nan	nan	0.48864	0.488057	0.378156	0.462785	0.483757	nan
AKAP5	9495	unknown	-1	na	0.571823	0.586662	0.510902	0.657292	0.506181	0.63237	0.530498	0.586464	0.607382	0.545533	0.531056	0.509305	0.59724	0.634506	0.616975	0.595553	0.530384	0.625197	0.613632	0.478851	0.523184	0.603143	0.495755	0.548003	0.703448	0.534349	0.600605	0.540489	0.639637	0.552934	0.515144	0.523531	0.510979	0.518554	0.656366	0.51751	0.634472	0.5982	0.729074	0.495444	0.600023	0.47227	0.563784	0.525138	0.505272
AKAP6	9472	unknown	-1	na	0.539363	0.622973	0.508946	0.65067	0.527621	0.630165	0.520878	0.613096	0.595286	0.555446	0.526416	0.530744	0.578753	0.637407	0.582334	0.577697	0.529627	0.587513	0.592839	0.531416	0.527616	0.584787	0.520315	0.550764	0.702608	0.536258	0.605256	0.527413	0.613705	0.653223	0.53004	0.519526	0.543377	0.556607	0.634918	0.542752	0.603507	0.565741	0.704728	0.549607	0.590931	0.534013	0.629953	0.543679	0.515853
AKAP7	9465	unknown	-1	na	0.482877	0.553469	0.435932	0.581514	0.435764	0.560595	0.445297	0.59501	0.542711	0.484448	0.442158	0.435822	0.52636	0.592803	0.557627	0.575059	0.443722	0.550642	0.489191	0.434131	0.450609	0.542645	0.442626	0.482814	0.69182	0.458499	0.562405	0.426961	0.582143	0.587885	0.443695	0.447952	0.461072	0.474702	0.594751	0.462161	0.569409	0.53907	0.687399	0.439719	0.558743	0.450057	0.551877	0.45903	0.437449
AKAP8	10270	unknown	-1	na	0.468956	0.470563	0.390562	0.289564	0.380994	0.347505	0.405369	0.409461	0.430815	0.377858	0.398134	0.379248	0.374159	0.369491	0.411095	0.335721	0.398855	0.413606	0.424659	0.366431	0.38983	0.374965	0.390069	0.376578	0.547403	0.406527	0.428082	0.339322	0.456529	0.41323	0.393527	0.403342	0.406804	0.419672	0.358604	0.363044	0.41529	0.395317	0.373134	0.375959	0.367775	0.391081	0.372816	0.406972	0.392135
AKAP8L	26993	unknown	-1	na	0.367658	0.314177	0.308283	0.463943	0.384073	0.276198	0.395724	0.437031	0.432905	0.446363	0.391075	0.389427	0.327079	0.400717	0.379656	0.362748	0.38577	0.401908	0.405044	0.376769	0.386961	0.322097	0.384547	0.447836	0.481872	0.40753	0.485397	0.339156	0.470521	0.53842	0.400446	0.392638	0.409214	0.423855	0.396301	0.408875	0.371791	0.394372	0.314778	0.337915	0.34535	0.405834	0.370349	0.415348	0.337871
AKAP9	10142	unknown	-1	na	0.384462	0.519714	0.412044	0.473756	0.42472	0.313907	0.435852	0.492658	0.523702	0.439934	0.435269	0.436162	0.485335	0.530324	0.54263	0.510952	0.425957	0.519548	0.46381	0.408096	0.432379	0.509844	0.409297	0.438977	0.679138	0.456605	0.538697	0.381264	0.507656	0.537912	0.443381	0.423934	0.438943	0.452465	0.430397	0.406815	0.554502	0.511686	0.63347	0.406447	0.550073	0.419584	0.548988	0.456789	0.3987
AKIP1	56672	unknown	-1	na	0.485455	0.511899	0.390698	0.529063	0.409193	0.367991	0.426914	0.544467	0.441286	0.469126	0.424594	0.414225	0.354432	0.450738	0.410128	0.410732	0.423288	0.414201	0.397456	0.382354	0.41496	0.368865	0.391943	0.479626	0.649798	0.448903	0.52795	0.395829	0.543374	0.551205	0.425992	0.403429	0.42566	0.439825	0.478912	0.426705	0.423647	0.378839	0.376746	0.417548	0.376229	0.386633	0.392501	0.435642	0.400622
AKIRIN1	79647	unknown	-1	na	0.414095	0.367294	0.385332	0.478124	0.351134	0.542304	0.372077	0.445735	0.422722	0.413639	0.361008	0.346358	0.359798	0.369123	0.393435	0.35276	0.360344	0.464642	0.454447	0.360758	0.377336	0.396585	0.388185	0.407546	0.503175	0.368511	0.36276	0.380053	0.425329	0.409502	0.359761	0.397193	0.389724	0.402688	0.53729	0.393394	0.341803	0.394873	0.485978	0.347867	0.32909	0.404033	0.341776	0.37982	0.389423
AKIRIN2	55122	unknown	-1	na	0.354199	0.434772	0.355334	0.466819	0.334157	0.33855	0.361385	0.477829	0.381737	0.327802	0.342635	0.321706	0.465963	0.46427	0.485927	0.494224	0.346098	0.503056	0.33957	0.33607	0.319484	0.494037	0.360434	0.363092	0.515357	0.337754	0.358808	0.384717	0.511841	0.369121	0.333827	0.31147	0.326817	0.300964	0.424707	0.333828	0.48681	0.502713	0.641166	0.294283	0.431758	0.337123	0.380712	0.305694	0.35773
AKNA	80709	unknown	-1	na	0.447818	0.538418	0.421125	0.371885	0.472193	0.460365	0.471157	0.438778	0.435704	0.394738	0.472174	0.479007	0.482924	0.469088	0.5091	0.478078	0.46734	0.510126	0.461737	0.409456	0.424101	0.536501	0.426768	0.437186	0.497818	0.481515	0.512922	0.445053	0.447734	0.490384	0.481065	0.367369	0.431592	0.401118	0.345805	0.387409	0.50946	0.483646	0.535106	0.451505	0.503646	0.374257	0.534826	0.43943	0.374922
AKNAD1	254268	unknown	-1	na	0.623058	0.671088	0.58992	0.61238	0.578585	0.686319	0.596505	0.76302	0.600048	0.583918	0.600618	0.582386	0.670884	0.686946	0.6576	0.659563	0.598418	0.692172	0.6405	0.549229	0.598195	0.676522	0.562223	0.589474	0.675774	0.594837	0.649619	0.597884	0.693544	0.692938	0.582249	0.594822	0.588086	0.593903	0.742368	0.584965	0.693174	0.671747	0.81226	0.57626	0.656807	0.570008	0.639477	0.581689	0.584257
AKR1A1	10327	unknown	-1	na	0.332541	0.318	0.346702	0.337437	0.343887	0.409389	0.35456	0.244907	0.404382	0.287798	0.340993	0.340986	0.306202	0.296823	0.335012	0.292405	0.334272	0.298805	0.386209	0.348004	0.32687	0.316087	0.350459	0.318031	0.275396	0.351058	0.327991	0.348233	0.267986	0.386073	0.35041	0.294946	0.325361	0.295117	0.312499	0.291248	0.296929	0.30998	0.270289	0.314565	0.281003	0.344269	0.315002	0.317594	0.365208
AKR1B1	231	positive	36	na	0.410935	0.450014	0.450091	0.39	0.36002	0.447492	0.44708	0.117542	0.241	0.201154	0.231918	0.208437	0.358092	0.1453	0.250325	0.163402	0.336669	0.452	0.42929	0.241028	0.108464	0.444962	0.00258015	0.390506	0.396	0.446454	0.448453	0.211133	0.120372	0.00446329	0.438756	0.375135	0.0126278	0.449589	0.211731	0.386799	0.227508	0.538	0.00282402	0.267506	0.452027	0.443277	0.247288	0.27523	0.0125249
AKR1B10	57016	unknown	-1	na	0.560418	0.715937	0.710481	0.749279	0.665857	0.791166	0.6209	0.770735	0.739919	0.649823	0.626309	0.672234	0.73983	0.688456	0.663911	0.726039	0.616869	0.67222	0.682093	0.75602	0.681255	0.710366	0.713385	0.599727	0.726123	0.599585	0.708211	0.665639	0.675154	0.77576	0.65029	0.711385	0.68542	0.68883	0.690593	0.684259	0.619157	0.699137	0.866962	0.694577	0.769683	0.792979	0.763915	0.677243	0.715297
AKR1B10P1	340888	unknown	-1	na	nan	nan	nan	nan	nan	nan	nan	nan	nan	nan	nan	nan	nan	nan	nan	nan	nan	0.677471	nan	0.700372	0.789749	0.766484	0.665563	nan	nan	0.714363	0.760143	0.718292	nan	nan	nan	nan	nan	nan	nan	nan	nan	nan	nan	nan	nan	nan	nan	nan	nan
AKR1B10P2	643582	unknown	-1	na	nan	nan	nan	nan	nan	nan	nan	nan	nan	nan	nan	nan	nan	nan	nan	nan	nan	0.753446	nan	0.510318	0.877054	0.853818	0.500989	nan	nan	0.798782	0.846096	0.802069	nan	nan	nan	nan	nan	nan	nan	nan	nan	nan	nan	nan	nan	nan	nan	nan	nan
AKR1B15	441282	unknown	-1	na	0.662134	0.750358	0.652208	0.684961	0.675101	0.746294	0.644906	0.729837	0.662438	0.652927	0.659365	0.641886	0.718645	0.758219	0.732804	0.726585	0.681489	0.71564	0.684828	0.664466	0.64039	0.718349	0.658038	0.624183	0.860602	0.650211	0.639283	0.64423	0.726287	0.664683	0.671814	0.649011	0.669882	0.66496	0.745024	0.670119	0.673815	0.709078	0.809582	0.646578	0.729229	0.659744	0.829752	0.653691	0.650905
AKR1B1P1	401982	unknown	-1	na	nan	nan	nan	nan	nan	nan	nan	nan	nan	nan	nan	nan	nan	nan	nan	nan	nan	0.663545	nan	0.518903	0.771282	0.748694	0.508267	nan	nan	0.698251	0.742852	0.702265	nan	nan	nan	nan	nan	nan	nan	nan	nan	nan	nan	nan	nan	nan	nan	nan	nan
AKR1B1P2	236	unknown	-1	na	nan	nan	nan	nan	nan	nan	nan	nan	nan	nan	nan	nan	nan	nan	nan	nan	nan	0.7282	nan	0.625491	0.850654	0.826729	0.599518	nan	nan	0.771458	0.819209	0.774989	nan	nan	nan	nan	nan	nan	nan	nan	nan	nan	nan	nan	nan	nan	nan	nan	nan
AKR1B1P4	390402	unknown	-1	na	nan	nan	nan	nan	nan	nan	nan	nan	nan	nan	nan	nan	nan	nan	nan	nan	nan	0.742845	nan	0.671017	0.866292	0.842689	0.639398	nan	nan	0.787406	0.835021	0.790799	nan	nan	nan	nan	nan	nan	nan	nan	nan	nan	nan	nan	nan	nan	nan	nan	nan
AKR1B1P6	100129769	unknown	-1	na	nan	nan	nan	nan	nan	nan	nan	nan	nan	nan	nan	nan	nan	nan	nan	nan	nan	0.747224	nan	0.566047	0.870794	0.847329	0.54837	nan	nan	0.792122	0.839633	0.795472	nan	nan	nan	nan	nan	nan	nan	nan	nan	nan	nan	nan	nan	nan	nan	nan	nan
AKR1B1P7	126242	unknown	-1	na	nan	nan	nan	nan	nan	nan	nan	nan	nan	nan	nan	nan	nan	nan	nan	nan	nan	0.717449	nan	0.579077	0.838609	0.814591	0.559513	nan	nan	0.759587	0.807235	0.763213	nan	nan	nan	nan	nan	nan	nan	nan	nan	nan	nan	nan	nan	nan	nan	nan	nan
AKR1C1	1645	unknown	-1	na	0.458462	0.560683	0.498774	0.6206	0.470157	0.653438	0.461699	0.605237	0.551521	0.505799	0.458709	0.471108	0.531803	0.557936	0.532132	0.581699	0.453839	0.533827	0.556327	0.509735	0.494487	0.544045	0.506513	0.482591	0.614882	0.462972	0.512347	0.488769	0.536092	0.565402	0.471626	0.507684	0.503294	0.51554	0.599807	0.504042	0.524504	0.552055	0.710433	0.487911	0.578866	0.549823	0.557985	0.495527	0.509814
AKR1C2	1646	unknown	-1	na	0.465243	0.580647	0.538751	0.592668	0.482298	0.680783	0.471132	0.651534	0.521139	0.510069	0.465448	0.478751	0.59078	0.58337	0.541444	0.612245	0.460366	0.565689	0.557304	0.543598	0.518412	0.584	0.544035	0.475004	0.641194	0.45916	0.545729	0.515566	0.566187	0.579098	0.477898	0.546034	0.52189	0.531748	0.599973	0.524515	0.537662	0.579632	0.780389	0.498001	0.619271	0.597284	0.575057	0.505638	0.548913
AKR1C3	8644	unknown	-1	na	0.448501	0.572719	0.522193	0.504257	0.485326	0.564981	0.470208	0.506336	0.580993	0.458688	0.468864	0.493235	0.547261	0.505577	0.538472	0.518776	0.454413	0.510551	0.54647	0.534708	0.508835	0.54649	0.522357	0.422144	0.538284	0.466774	0.567787	0.474585	0.460278	0.564477	0.489624	0.529418	0.515295	0.525828	0.436854	0.46405	0.525792	0.564678	0.710883	0.5016	0.611177	0.584527	0.570815	0.51616	0.534026
AKR1C4	1109	unknown	-1	na	0.621029	0.71152	0.696706	0.771384	0.658043	0.778533	0.651301	0.73481	0.750145	0.651236	0.656341	0.659303	0.754356	0.701826	0.719531	0.727233	0.654445	0.740107	0.73698	0.692012	0.690479	0.755703	0.685046	0.624765	0.752051	0.636991	0.747944	0.700732	0.721609	0.726245	0.647575	0.702157	0.666615	0.667979	0.735796	0.669726	0.70467	0.735759	0.856917	0.66758	0.742208	0.698355	0.723335	0.664802	0.695892
AKR1C5P	100996684	unknown	-1	na	nan	nan	nan	nan	nan	nan	nan	nan	nan	nan	nan	nan	nan	nan	nan	nan	nan	0.647433	nan	0.583101	0.749036	0.727498	0.562961	nan	nan	0.679406	0.722319	0.683506	nan	nan	nan	nan	nan	nan	nan	nan	nan	nan	nan	nan	nan	nan	nan	nan	nan
AKR1C6P	389932	unknown	-1	na	nan	nan	nan	nan	nan	nan	nan	nan	nan	nan	nan	nan	nan	nan	nan	nan	nan	0.64835	nan	0.579985	0.750327	0.728722	0.56029	nan	nan	0.680484	0.723503	0.684579	nan	nan	nan	nan	nan	nan	nan	nan	nan	nan	nan	nan	nan	nan	nan	nan	nan
AKR1C7P	648947	unknown	-1	na	nan	nan	nan	nan	nan	nan	nan	nan	nan	nan	nan	nan	nan	nan	nan	nan	nan	0.618169	nan	0.511721	0.706391	0.687464	0.502178	nan	nan	0.644688	0.68371	0.648907	nan	nan	nan	nan	nan	nan	nan	nan	nan	nan	nan	nan	nan	nan	nan	nan	nan
AKR1CL1	340811	unknown	-1	na	0.720163	0.760149	0.668185	0.68023	0.697581	0.679745	0.674381	0.711083	0.684685	0.686004	0.698142	0.659654	0.730819	0.761733	0.756907	0.741451	0.726758	0.750288	0.708532	0.648099	0.67677	0.750781	0.656233	0.656829	0.746001	0.697858	0.685684	0.680865	0.736348	0.661853	0.692395	0.67681	0.673062	0.674614	0.713985	0.685005	0.763364	0.730015	0.792679	0.672736	0.743359	0.633693	0.821097	0.682354	0.663736
AKR1D1	6718	unknown	-1	na	0.694034	0.681807	0.667022	0.748979	0.647214	0.746331	0.662302	0.656715	0.731402	0.64376	0.666067	0.637216	0.687632	0.640686	0.686708	0.662438	0.67886	0.731635	0.727993	0.644744	0.662723	0.718348	0.659161	0.638322	0.610766	0.642002	0.748575	0.696723	0.673889	0.689888	0.633643	0.67667	0.651833	0.653885	0.704971	0.661123	0.723853	0.665526	0.680819	0.655116	0.62193	0.624766	0.669342	0.64249	0.660513
AKR1D1P1	80701	unknown	-1	na	nan	nan	nan	nan	nan	nan	nan	nan	nan	nan	nan	nan	nan	nan	nan	nan	nan	0.675655	nan	0.602514	0.787382	0.764193	0.579646	nan	nan	0.712272	0.757913	0.716213	nan	nan	nan	nan	nan	nan	nan	nan	nan	nan	nan	nan	nan	nan	nan	nan	nan
AKR1E2	83592	unknown	-1	na	0.527346	0.500196	0.429821	0.47276	0.387557	0.586914	0.428722	0.556793	0.449059	0.438983	0.414961	0.369206	0.526649	0.560276	0.559321	0.546135	0.430733	0.578113	0.384454	0.378342	0.425113	0.55445	0.429671	0.441471	0.629162	0.415677	0.416367	0.448851	0.58881	0.475788	0.386293	0.444263	0.423805	0.433895	0.601119	0.432683	0.588825	0.556077	0.705224	0.376023	0.508333	0.397336	0.457141	0.400962	0.425836
AKR7A2	8574	unknown	-1	na	0.426919	0.42045	0.390684	0.450291	0.35557	0.463033	0.375649	0.401193	0.48207	0.384015	0.36406	0.350654	0.436823	0.393726	0.453238	0.412939	0.362708	0.500362	0.448119	0.370023	0.370914	0.484303	0.390835	0.3719	0.489631	0.367451	0.474382	0.362155	0.411226	0.471323	0.363194	0.407147	0.389822	0.407859	0.449553	0.373366	0.439793	0.474841	0.572994	0.351899	0.464082	0.414771	0.399167	0.3847	0.399546
AKR7A2P1	246182	unknown	-1	na	nan	nan	nan	nan	nan	nan	nan	nan	nan	nan	nan	nan	nan	nan	nan	nan	nan	0.57036	nan	0.391739	0.631434	0.618506	0.400421	nan	nan	0.586905	0.617577	0.591217	nan	nan	nan	nan	nan	nan	nan	nan	nan	nan	nan	nan	nan	nan	nan	nan	nan
AKR7A3	22977	unknown	-1	na	0.570847	0.69033	0.676531	0.735407	0.624165	0.701984	0.602583	0.726086	0.700952	0.625408	0.607052	0.63494	0.71439	0.674932	0.66336	0.703611	0.590462	0.664784	0.640589	0.684835	0.640706	0.68796	0.661342	0.584288	0.709914	0.574703	0.683456	0.607009	0.675254	0.712635	0.619578	0.679629	0.639137	0.641377	0.615579	0.640154	0.630296	0.690158	0.857762	0.636535	0.736558	0.726843	0.710392	0.6437	0.680816
AKR7L	246181	unknown	-1	na	nan	nan	nan	nan	nan	nan	nan	0.573289	nan	nan	nan	nan	nan	nan	nan	0.447834	nan	0.518915	nan	0.554486	0.54566	0.540921	0.538507	nan	nan	0.523809	0.543444	0.528079	nan	nan	nan	nan	nan	nan	nan	0.489972	nan	nan	nan	nan	nan	0.62312	nan	nan	nan
AKT1	207	unknown	-1	na	0.410454	0.370334	0.371354	0.306239	0.355033	0.419271	0.368329	0.353278	0.407207	0.358182	0.359911	0.353966	0.339956	0.322192	0.366663	0.293507	0.357836	0.372006	0.38411	0.36172	0.370946	0.321356	0.378406	0.349271	0.368419	0.374675	0.386382	0.334463	0.376375	0.410974	0.366819	0.382691	0.391269	0.405853	0.342329	0.346099	0.370408	0.400675	0.415431	0.365407	0.340965	0.402418	0.372191	0.385156	0.38523
AKT1S1	84335	unknown	-1	na	0.48282	0.531852	0.395522	0.550131	0.415589	0.488821	0.430273	0.558058	0.462926	0.474527	0.428841	0.422293	0.438066	0.545004	0.526826	0.501185	0.426072	0.507488	0.485252	0.391292	0.408945	0.49057	0.397211	0.483638	0.672804	0.445103	0.5258	0.386634	0.542665	0.555647	0.432614	0.408033	0.431549	0.445875	0.535651	0.432096	0.499551	0.463684	0.563121	0.425365	0.477939	0.403207	0.500223	0.443006	0.40588
AKT2	208	unknown	-1	na	0.393852	0.435936	0.379496	0.425864	0.422758	0.336847	0.420401	0.452628	0.482297	0.425003	0.424217	0.440763	0.44277	0.477983	0.483786	0.45126	0.411572	0.446525	0.474975	0.402075	0.409672	0.478765	0.384632	0.434363	0.657731	0.455038	0.452165	0.376364	0.448054	0.498374	0.445302	0.378737	0.426269	0.434644	0.388119	0.386117	0.444971	0.463441	0.582231	0.402543	0.508751	0.404253	0.540793	0.448556	0.364349
AKT3	10000	unknown	-1	na	0.486938	0.543934	0.443898	0.575423	0.421426	0.618788	0.433715	0.58414	0.533048	0.471881	0.42756	0.4204	0.506501	0.572754	0.533498	0.55781	0.425805	0.519452	0.532417	0.430448	0.441262	0.518607	0.445401	0.463057	0.641694	0.433716	0.542465	0.444853	0.555327	0.559404	0.428666	0.45547	0.450956	0.462976	0.593868	0.453897	0.533798	0.506591	0.701694	0.429674	0.530138	0.462547	0.519071	0.447658	0.45401
AKT3-IT1	100874263	unknown	-1	na	nan	nan	nan	nan	nan	nan	nan	nan	nan	nan	nan	nan	nan	nan	nan	nan	nan	0.608299	nan	0.402287	0.69141	0.673557	0.409414	nan	nan	0.632854	0.670341	0.637103	nan	nan	nan	nan	nan	nan	nan	nan	nan	nan	nan	nan	nan	nan	nan	nan	nan
AKTIP	64400	unknown	-1	na	0.445068	0.508229	0.401667	0.423458	0.377379	0.475745	0.396076	0.438907	0.449259	0.376348	0.386891	0.372016	0.477368	0.456153	0.506102	0.466414	0.389025	0.521875	0.414671	0.340883	0.402528	0.508745	0.406727	0.367129	0.50333	0.39848	0.461433	0.372073	0.476041	0.438095	0.384695	0.413846	0.413028	0.426178	0.424581	0.369654	0.513182	0.511359	0.61399	0.385147	0.51586	0.379857	0.480541	0.402875	0.337659
ALAD	210	unknown	-1	na	0.426291	0.496154	0.34225	0.570437	0.414328	0.555724	0.417159	0.540886	0.525298	0.451429	0.413239	0.418862	0.455478	0.490209	0.518997	0.432593	0.407664	0.447441	0.515163	0.420882	0.418925	0.451559	0.421813	0.451908	0.51588	0.427164	0.522763	0.419942	0.443606	0.564669	0.425266	0.413771	0.43437	0.440518	0.531999	0.428395	0.520027	0.489695	0.507603	0.422898	0.507564	0.44567	0.491378	0.434857	0.427521
ALAS1	211	unknown	-1	na	0.441166	0.512468	0.450619	0.475727	0.408154	0.552659	0.409892	0.521204	0.505131	0.436951	0.400506	0.404639	0.486854	0.474307	0.485528	0.49481	0.396487	0.453462	0.457261	0.450041	0.426186	0.477775	0.455647	0.411511	0.478177	0.400736	0.479537	0.409938	0.480254	0.490906	0.410567	0.465124	0.44593	0.463726	0.484917	0.437644	0.49951	0.479967	0.592443	0.420432	0.518118	0.504344	0.46078	0.437133	0.502361
ALAS2	212	unknown	-1	na	0.623768	0.679437	0.514024	0.66653	0.625104	0.636129	0.616121	0.616748	0.660666	0.586514	0.622452	0.619768	0.683295	0.624537	0.684267	0.629253	0.632306	0.683772	0.575627	0.644268	0.620546	0.676796	0.637302	0.568222	0.701574	0.602205	0.586056	0.636206	0.646455	0.597612	0.614092	0.639088	0.637258	0.643655	0.555344	0.609472	0.685024	0.687506	0.667129	0.643356	0.682435	0.649867	0.676387	0.626846	0.631561
ALB	213	unknown	-1	na	0.475703	0.68602	0.650595	0.577847	0.63379	0.676708	0.602132	0.551885	0.717962	0.464215	0.60445	0.635441	0.736158	0.563258	0.661874	0.610254	0.596337	0.675482	0.717051	0.690309	0.605198	0.705707	0.660126	0.474493	0.676601	0.567177	0.617796	0.656311	0.570271	0.604125	0.616327	0.563905	0.595718	0.539387	0.507571	0.510153	0.618859	0.703713	0.831876	0.611672	0.677057	0.68037	0.71835	0.576584	0.655855
ALCAM	214	unknown	-1	na	0.438466	0.48992	0.464952	0.51254	0.425786	0.612416	0.429276	0.509812	0.419841	0.470063	0.421404	0.421365	0.434525	0.489011	0.453967	0.515019	0.420219	0.443557	0.520331	0.459625	0.4515	0.490996	0.472013	0.450315	0.504433	0.422239	0.44962	0.452223	0.504587	0.517562	0.427394	0.47525	0.464939	0.477205	0.587541	0.467353	0.451829	0.458941	0.577613	0.429131	0.490373	0.507365	0.4419	0.451357	0.468367
ALDH16A1	126133	unknown	-1	na	0.511747	0.589452	0.428324	0.465356	0.459034	0.401848	0.473775	0.460675	0.540762	0.434479	0.476081	0.469304	0.526288	0.521045	0.58095	0.49739	0.471269	0.546196	0.513944	0.423632	0.434123	0.525018	0.424488	0.446597	0.628792	0.480692	0.544131	0.391056	0.50976	0.52894	0.475832	0.429203	0.45686	0.461551	0.41207	0.409148	0.599489	0.542252	0.617182	0.461175	0.560269	0.421753	0.577935	0.475635	0.435942
ALDH18A1	5832	unknown	-1	na	0.449404	0.518456	0.431468	0.459468	0.389392	0.542441	0.402682	0.435597	0.475854	0.383867	0.39215	0.386366	0.49602	0.436377	0.515344	0.480165	0.38765	0.519408	0.431598	0.414779	0.41217	0.511407	0.429473	0.362063	0.475547	0.395278	0.538213	0.4119	0.4721	0.488986	0.395354	0.447126	0.422412	0.439299	0.452278	0.38321	0.510673	0.521318	0.68799	0.394889	0.531578	0.460722	0.450003	0.419401	0.448102
ALDH1A1	216	negative	36	na	0.416755	0.482018	0.473961	0.579496	0.40215	0.484026	0.344334	0.518202	0.478091	0.392266	0.334485	0.382848	0.473173	0.584684	0.479633	0.477763	0.417516	0.480244	0.864594	0.476374	0.401808	0.477363	0.476958	0.365524	0.414104	0.478705	0.340793	0.477773	0.478041	0.54	0.405045	0.544504	0.480349	0.609344	0.569714	0.360197	0.40341	0.365095	0.479605	0.368008	0.398749	0.479924	0.407806	0.607191	0.474029
ALDH1A2	8854	unknown	-1	na	0.429352	0.554829	0.525148	0.57851	0.515355	0.635471	0.506761	0.476635	0.574511	0.523263	0.506187	0.518299	0.547548	0.510312	0.529027	0.55214	0.498612	0.530649	0.586049	0.554534	0.487112	0.521663	0.513648	0.494997	0.637036	0.503702	0.609532	0.517931	0.553136	0.624062	0.515585	0.558218	0.512258	0.550001	0.591028	0.527788	0.512191	0.569543	0.677011	0.52904	0.566328	0.569573	0.551777	0.538297	0.558719
ALDH1A3	220	unknown	-1	na	0.481989	0.60079	0.507052	0.629238	0.496724	0.652965	0.4904	0.636008	0.568115	0.53136	0.49159	0.502962	0.573443	0.607212	0.573395	0.614689	0.484856	0.562025	0.587827	0.517688	0.506921	0.572498	0.509766	0.515525	0.691987	0.493937	0.597076	0.504076	0.572592	0.630963	0.502048	0.516422	0.518398	0.529923	0.617885	0.51887	0.566592	0.573376	0.745892	0.51295	0.611192	0.545283	0.589817	0.52168	0.516475
ALDH1B1	219	unknown	-1	na	0.449118	0.489822	0.490799	0.577136	0.47041	0.481147	0.464276	0.550845	0.569078	0.508589	0.462438	0.473899	0.49755	0.482313	0.437146	0.496257	0.456365	0.483912	0.540035	0.500343	0.481363	0.506786	0.496363	0.489533	0.529428	0.461905	0.53495	0.441819	0.476498	0.592628	0.474664	0.500175	0.499337	0.511603	0.444561	0.499917	0.469967	0.463839	0.527959	0.47792	0.566467	0.540376	0.495479	0.496841	0.494012
ALDH1L1	10840	unknown	-1	na	0.525742	0.645637	0.632613	0.686345	0.582081	0.725458	0.561337	0.696326	0.676751	0.593609	0.564548	0.59333	0.683777	0.640351	0.621442	0.673651	0.545927	0.628472	0.648447	0.640877	0.6012	0.652914	0.619389	0.553591	0.689151	0.539941	0.657308	0.597411	0.641083	0.693691	0.581247	0.636553	0.600877	0.605098	0.659894	0.602221	0.573962	0.645042	0.814146	0.585884	0.692556	0.687762	0.676377	0.606354	0.632721
ALDH1L1-AS1	100874204	unknown	-1	na	nan	nan	nan	nan	nan	nan	nan	nan	nan	nan	nan	nan	nan	nan	nan	nan	nan	0.571819	nan	0.481959	0.633803	0.620665	0.476977	nan	nan	0.588684	0.619643	0.592995	nan	nan	nan	nan	nan	nan	nan	nan	nan	nan	nan	nan	nan	nan	nan	nan	nan
ALDH1L1-AS2	100862662	unknown	-1	na	nan	nan	nan	nan	nan	nan	nan	nan	nan	nan	nan	nan	nan	nan	nan	nan	nan	0.527989	nan	0.586085	0.561042	0.554773	0.56552	nan	nan	0.534978	0.556672	0.539266	nan	nan	nan	nan	nan	nan	nan	nan	nan	nan	nan	nan	nan	nan	nan	nan	nan
ALDH1L2	160428	unknown	-1	na	0.506443	0.596643	0.490231	0.63743	0.504608	0.624128	0.51454	0.580417	0.578531	0.541448	0.517441	0.507583	0.543173	0.576157	0.584344	0.57735	0.520226	0.549591	0.592331	0.487636	0.498291	0.531814	0.49086	0.544096	0.674227	0.519332	0.595439	0.509263	0.590506	0.559275	0.511416	0.50242	0.515607	0.527052	0.627457	0.517768	0.592142	0.568447	0.695538	0.516196	0.568216	0.490117	0.566837	0.522221	0.495466
ALDH2	217	unknown	-1	na	0.273675	0.372974	0.36323	0.28926	0.330818	0.292375	0.343429	0.377945	0.34223	0.244761	0.315764	0.320357	0.422174	0.323561	0.391627	0.396715	0.310659	0.383248	0.399927	0.316771	0.307824	0.359025	0.327846	0.289029	0.373843	0.3042	0.390015	0.387688	0.393183	0.296332	0.326341	0.276833	0.286812	0.216329	0.304753	0.271106	0.353706	0.424232	0.349588	0.274073	0.364418	0.2846	0.333785	0.270609	0.343781
ALDH3A1	218	unknown	-1	na	0.567692	0.666842	0.650236	0.730049	0.601149	0.75181	0.582446	0.708031	0.702461	0.60394	0.585237	0.60391	0.690609	0.631354	0.620578	0.68562	0.57754	0.66103	0.688617	0.659717	0.627072	0.68211	0.644876	0.566714	0.670136	0.563247	0.688443	0.628016	0.653447	0.70956	0.59274	0.65467	0.622315	0.626537	0.679988	0.624233	0.565746	0.66856	0.79306	0.616543	0.694994	0.695488	0.684045	0.616109	0.654668
ALDH3A2	224	unknown	-1	na	0.420513	0.530455	0.437294	0.472688	0.404274	0.426736	0.406436	0.579285	0.517239	0.458027	0.399647	0.408352	0.51011	0.529159	0.511052	0.549993	0.389509	0.496121	0.397743	0.43297	0.42969	0.470293	0.439132	0.439212	0.633206	0.40759	0.500443	0.399091	0.550152	0.546016	0.413818	0.447337	0.439045	0.451702	0.462971	0.439935	0.506397	0.508926	0.690614	0.414895	0.530344	0.482951	0.519193	0.438475	0.451197
ALDH3B1	221	unknown	-1	na	0.466925	0.484505	0.436215	0.489182	0.430084	0.492531	0.443866	0.544317	0.527854	0.41361	0.433829	0.420731	0.514151	0.48513	0.506644	0.536041	0.436884	0.5235	0.488735	0.425363	0.414393	0.518138	0.441014	0.451468	0.568807	0.427561	0.473367	0.445713	0.524665	0.498376	0.429137	0.378638	0.411875	0.374433	0.480458	0.418601	0.522603	0.53156	0.617679	0.400535	0.425834	0.4122	0.46647	0.392661	0.463557
ALDH3B2	222	unknown	-1	na	0.608594	0.690283	0.701007	0.765686	0.665522	0.770556	0.640017	0.756	0.746053	0.647489	0.644826	0.658908	0.752849	0.694439	0.700478	0.710589	0.652181	0.715192	0.738857	0.725984	0.679187	0.734691	0.709529	0.61337	0.740042	0.616502	0.731552	0.684478	0.702342	0.750334	0.644435	0.705121	0.684645	0.687484	0.722563	0.685234	0.678485	0.719037	0.861508	0.682358	0.737422	0.748435	0.743552	0.665078	0.695547
ALDH4A1	8659	unknown	-1	na	0.439179	0.531216	0.519315	0.532632	0.491577	0.514957	0.487859	0.532418	0.591191	0.482946	0.48678	0.496528	0.566511	0.531759	0.550199	0.551153	0.478011	0.54322	0.550001	0.519734	0.500884	0.560666	0.517128	0.457609	0.64236	0.47718	0.566923	0.478593	0.514848	0.580696	0.496015	0.528193	0.515852	0.525653	0.497493	0.481684	0.554486	0.557692	0.688965	0.471053	0.592706	0.561042	0.569035	0.517737	0.500053
ALDH5A1	7915	unknown	-1	na	0.478652	0.585137	0.446318	0.578229	0.454894	0.563044	0.462422	0.602704	0.534973	0.502401	0.462142	0.459847	0.535102	0.60327	0.569976	0.583304	0.460207	0.552288	0.482795	0.447421	0.457585	0.54374	0.449697	0.5022	0.708469	0.473648	0.567201	0.422635	0.578566	0.59724	0.465448	0.45819	0.473501	0.486759	0.516127	0.474228	0.579155	0.545935	0.674754	0.467856	0.573376	0.46178	0.574224	0.479653	0.455603
ALDH6A1	4329	unknown	-1	na	0.438519	0.40082	0.477835	0.49348	0.420621	0.566413	0.427714	0.359185	0.529008	0.406886	0.417698	0.417221	0.438459	0.341155	0.41664	0.40641	0.411873	0.446204	0.513728	0.459327	0.462033	0.450284	0.476666	0.376982	0.345575	0.418094	0.535303	0.462611	0.386429	0.470711	0.423136	0.487658	0.459952	0.470013	0.454191	0.413622	0.41997	0.391728	0.500614	0.417666	0.474669	0.511589	0.424751	0.449342	0.481225
ALDH7A1	501	unknown	-1	na	0.425654	0.546018	0.445092	0.573524	0.415788	0.605557	0.415146	0.589582	0.494705	0.466226	0.409233	0.419057	0.520339	0.541681	0.517061	0.557189	0.400863	0.505399	0.520916	0.446238	0.448197	0.502354	0.449793	0.447319	0.631249	0.423999	0.535509	0.438303	0.555239	0.566903	0.423672	0.45503	0.450851	0.46393	0.56033	0.451171	0.515423	0.493845	0.700421	0.429034	0.548532	0.488578	0.533499	0.448013	0.458645
ALDH7A1P1	541	unknown	-1	na	nan	nan	nan	nan	nan	nan	nan	nan	nan	nan	nan	nan	nan	nan	nan	nan	nan	0.558072	nan	0.405924	0.61132	0.600221	0.412511	nan	nan	0.571896	0.60009	0.576211	nan	nan	nan	nan	nan	nan	nan	nan	nan	nan	nan	nan	nan	nan	nan	nan	nan
ALDH7A1P2	542	unknown	-1	na	nan	nan	nan	nan	nan	nan	nan	nan	nan	nan	nan	nan	nan	nan	nan	nan	nan	0.686945	nan	0.621795	0.801895	0.778292	0.596311	nan	nan	0.725225	0.771654	0.729089	nan	nan	nan	nan	nan	nan	nan	nan	nan	nan	nan	nan	nan	nan	nan	nan	nan
ALDH7A1P3	543	unknown	-1	na	nan	nan	nan	nan	nan	nan	nan	nan	nan	nan	nan	nan	nan	nan	nan	nan	nan	0.692431	nan	0.710011	0.808771	0.785017	0.674248	nan	nan	0.731476	0.778223	0.735301	nan	nan	nan	nan	nan	nan	nan	nan	nan	nan	nan	nan	nan	nan	nan	nan	nan
ALDH8A1	64577	unknown	-1	na	0.600826	0.62996	0.584508	0.664472	0.573497	0.625092	0.579294	0.625782	0.64887	0.593007	0.583865	0.577109	0.642103	0.631697	0.565715	0.623316	0.582034	0.624512	0.655186	0.572169	0.575773	0.594438	0.573354	0.5829	0.698	0.568299	0.654337	0.592082	0.628105	0.66654	0.575143	0.593971	0.579367	0.585412	0.663715	0.583791	0.60582	0.623967	0.713435	0.57957	0.625673	0.580262	0.606625	0.58782	0.586387
ALDH9A1	223	unknown	-1	na	0.326429	0.308276	0.348601	0.347298	0.322795	0.257267	0.3438	0.351367	0.371587	0.274807	0.324885	0.314194	0.4275	0.382275	0.439039	0.332546	0.322757	0.373054	0.375199	0.309992	0.315746	0.456701	0.322302	0.301983	0.415744	0.325498	0.346609	0.326511	0.412766	0.306843	0.324579	0.303579	0.317234	0.291481	0.322759	0.284929	0.431521	0.441726	0.395392	0.284611	0.381789	0.321545	0.372503	0.299112	0.327726
ALDOA	226	unknown	-1	na	0.276618	0.327821	0.359046	0.279845	0.26502	0.475185	0.286381	0.316756	0.4569	0.213519	0.243669	0.256821	0.386069	0.278575	0.322844	0.311847	0.239113	0.346059	0.302286	0.34355	0.30322	0.342833	0.378773	0.231359	0.254197	0.238788	0.359586	0.301114	0.303526	0.296891	0.257436	0.295925	0.295964	0.25918	0.281278	0.243881	0.272285	0.36389	0.458153	0.233674	0.313192	0.40411	0.315407	0.200822	0.375955
ALDOAP1	391538	unknown	-1	na	nan	nan	nan	nan	nan	nan	nan	nan	nan	nan	nan	nan	nan	nan	nan	nan	nan	0.676863	nan	0.608147	0.788959	0.765718	0.584504	nan	nan	0.713664	0.759398	0.717596	nan	nan	nan	nan	nan	nan	nan	nan	nan	nan	nan	nan	nan	nan	nan	nan	nan
ALDOAP2	228	unknown	-1	na	0.498162	0.502085	nan	nan	0.525333	nan	0.51342	nan	nan	0.502144	0.500742	0.497591	nan	0.499865	0.501737	0.499199	0.540907	0.712238	0.500592	0.638489	0.832601	0.808582	0.610829	0.504432	0.501774	0.586524	0.801323	0.757457	nan	0.502819	0.500292	nan	0.498441	0.49913	nan	0.495257	0.500718	nan	nan	0.575471	0.502851	nan	0.548809	0.498422	nan
ALDOB	229	unknown	-1	na	0.513304	0.720256	0.724218	0.773034	0.684069	0.824509	0.639872	0.7872	0.780259	0.612913	0.642537	0.691688	0.784065	0.688423	0.682162	0.748244	0.630217	0.703073	0.755615	0.77795	0.683125	0.744046	0.735701	0.594691	0.697885	0.605404	0.692868	0.704609	0.689965	0.758507	0.660561	0.661937	0.667249	0.62518	0.703391	0.663876	0.621776	0.735009	0.879781	0.681056	0.750397	0.789003	0.773309	0.652577	0.732099
ALDOC	230	unknown	-1	na	0.346794	0.490937	0.467099	0.468571	0.414511	0.575373	0.420153	0.451027	0.374096	0.432463	0.403835	0.400138	0.521376	0.486502	0.465599	0.512941	0.406579	0.516646	0.452917	0.41114	0.393167	0.524301	0.398705	0.397475	0.493267	0.39042	0.432721	0.463144	0.474861	0.347269	0.406815	0.505586	0.376953	0.411872	0.54934	0.458006	0.475089	0.534528	0.50983	0.422909	0.534176	0.392825	0.457438	0.436793	0.439416
ALG1	56052	unknown	-1	na	0.498108	0.536583	0.392801	0.540035	0.432524	0.480199	0.447255	0.552894	0.426291	0.489972	0.449171	0.441093	0.444684	0.537457	0.505184	0.467677	0.448367	0.470217	0.521063	0.39367	0.424964	0.417798	0.395336	0.506475	0.690301	0.475513	0.50561	0.401112	0.558839	0.561553	0.451144	0.405829	0.441528	0.456423	0.539999	0.441207	0.510072	0.467969	0.506867	0.444031	0.421122	0.386233	0.47152	0.457391	0.401917
ALG10	84920	unknown	-1	na	0.537364	0.555093	0.404385	0.570003	0.445181	0.496179	0.47027	0.558318	0.442337	0.499793	0.47161	0.448553	0.489807	0.58662	0.551458	0.526958	0.477759	0.559505	0.527676	0.39213	0.441598	0.512168	0.404406	0.522507	0.708753	0.497451	0.557988	0.43905	0.586706	0.567785	0.461199	0.418718	0.450743	0.464457	0.601798	0.452691	0.561372	0.512867	0.603253	0.452233	0.490794	0.370434	0.528116	0.463744	0.409879
ALG10B	144245	unknown	-1	na	0.51372	0.569262	0.405613	0.488494	0.395625	0.460494	0.436457	0.551603	0.403003	0.436014	0.452725	0.401085	0.493999	0.590123	0.572832	0.533177	0.457423	0.563626	0.391127	0.380866	0.422148	0.526689	0.409519	0.458499	0.803182	0.449531	0.461488	0.436005	0.573999	0.437635	0.390014	0.419892	0.42742	0.443941	0.608799	0.432191	0.583908	0.518732	0.652555	0.423709	0.48235	0.376389	0.601846	0.430998	0.411211
ALG11	440138	unknown	-1	na	0.468738	0.529384	0.38983	0.477384	0.370167	0.504628	0.409908	0.515973	0.378323	0.414491	0.420217	0.38131	0.440555	0.488069	0.480413	0.451087	0.41753	0.471531	0.363528	0.365001	0.422771	0.431886	0.390955	0.432665	0.755598	0.434905	0.452633	0.423071	0.513656	0.423069	0.366323	0.403335	0.404083	0.420907	0.580328	0.40795	0.499345	0.465931	0.529809	0.399606	0.365534	0.361446	0.417088	0.412818	0.39777
ALG12	79087	unknown	-1	na	0.499545	0.558574	0.399294	0.529998	0.441385	0.554316	0.45457	0.564534	0.478202	0.498581	0.458137	0.453165	0.491693	0.58404	0.562332	0.545158	0.454326	0.525196	0.510124	0.401505	0.420075	0.503973	0.399552	0.514457	0.713916	0.474986	0.466521	0.422625	0.573295	0.541513	0.461538	0.412211	0.447116	0.461778	0.590551	0.446824	0.548614	0.511905	0.665655	0.452727	0.532229	0.399989	0.56101	0.468089	0.408518
ALG13	79868	unknown	-1	na	0.45248	0.464841	0.379298	0.484032	0.388927	0.342807	0.405405	0.502734	0.443522	0.452005	0.401317	0.3938	0.356948	0.393159	0.443755	0.416529	0.397896	0.46461	0.405349	0.370361	0.400176	0.402835	0.380875	0.458809	0.589862	0.426603	0.504598	0.344607	0.490408	0.541539	0.406183	0.391483	0.409879	0.424222	0.453609	0.410741	0.388293	0.409069	0.405497	0.387955	0.366299	0.383422	0.407903	0.418071	0.382629
ALG14	199857	unknown	-1	na	0.506638	0.577545	0.437717	0.606102	0.454712	0.595553	0.467065	0.59013	0.543608	0.507612	0.46869	0.46604	0.524676	0.59545	0.569981	0.572736	0.461165	0.544231	0.551127	0.431906	0.453925	0.538504	0.432834	0.512478	0.716746	0.48226	0.562765	0.455503	0.587082	0.595689	0.471706	0.449971	0.463873	0.476385	0.601972	0.465288	0.582024	0.537746	0.70955	0.462743	0.567673	0.4381	0.575257	0.48347	0.4467
ALG1L	200810	unknown	-1	na	0.602795	0.653908	0.560942	0.620752	0.566754	0.561422	0.562809	0.544492	0.561264	0.578266	0.577825	0.547904	0.571668	0.581893	0.568208	0.637804	0.593513	0.557896	0.570942	0.515092	0.533364	0.542696	0.53579	0.558083	0.690679	0.556169	0.563195	0.550981	0.538718	0.548732	0.562314	0.571671	0.543604	0.548344	0.683283	0.555134	0.569519	0.621577	0.573963	0.55942	0.556005	0.531229	0.546874	0.577569	0.562652
ALG1L12P	100421097	unknown	-1	na	nan	nan	nan	nan	nan	nan	nan	nan	nan	nan	nan	nan	nan	nan	nan	nan	nan	0.572732	nan	0.409622	0.635282	0.622013	0.415658	nan	nan	0.589796	0.620932	0.594106	nan	nan	nan	nan	nan	nan	nan	nan	nan	nan	nan	nan	nan	nan	nan	nan	nan
ALG1L14P	100996649	unknown	-1	na	nan	nan	nan	nan	nan	nan	nan	nan	nan	nan	nan	nan	nan	nan	nan	nan	nan	0.678228	nan	0.629387	0.790733	0.767437	0.602902	nan	nan	0.715235	0.761072	0.719159	nan	nan	nan	nan	nan	nan	nan	nan	nan	nan	nan	nan	nan	nan	nan	nan	nan
ALG1L15P	730086	unknown	-1	na	nan	nan	nan	nan	nan	nan	nan	nan	nan	nan	nan	nan	nan	nan	nan	nan	nan	0.569719	nan	0.354308	0.630392	0.617558	0.368336	nan	nan	0.586124	0.616669	0.590436	nan	nan	nan	nan	nan	nan	nan	nan	nan	nan	nan	nan	nan	nan	nan	nan	nan
ALG1L2	644974	unknown	-1	na	nan	nan	nan	nan	nan	nan	nan	nan	nan	nan	nan	nan	nan	nan	nan	nan	nan	0.569657	nan	0.388546	0.630291	0.617466	0.397695	nan	nan	0.586048	0.616581	0.59036	nan	nan	nan	nan	nan	nan	nan	nan	nan	nan	nan	nan	nan	nan	nan	nan	nan
ALG1L3P	100132066	unknown	-1	na	nan	nan	nan	nan	nan	nan	nan	nan	nan	nan	nan	nan	nan	nan	nan	nan	nan	0.67981	nan	0.579564	0.79278	0.769422	0.55993	nan	nan	0.717053	0.763005	0.720966	nan	nan	nan	nan	nan	nan	nan	nan	nan	nan	nan	nan	nan	nan	nan	nan	nan
ALG1L5P	647415	unknown	-1	na	nan	nan	nan	nan	nan	nan	nan	nan	nan	nan	nan	nan	nan	nan	nan	nan	nan	0.686601	nan	0.612202	0.801461	0.777868	0.588006	nan	nan	0.724833	0.771241	0.728699	nan	nan	nan	nan	nan	nan	nan	nan	nan	nan	nan	nan	nan	nan	nan	nan	nan
ALG1L6P	339879	unknown	-1	na	nan	nan	nan	nan	nan	nan	nan	nan	nan	nan	nan	nan	nan	nan	nan	nan	nan	0.565327	nan	0.340868	0.623231	0.61104	0.356735	nan	nan	0.580764	0.610436	0.585078	nan	nan	nan	nan	nan	nan	nan	nan	nan	nan	nan	nan	nan	nan	nan	nan	nan
ALG1L7P	728263	unknown	-1	na	nan	nan	nan	nan	nan	nan	nan	nan	nan	nan	nan	nan	nan	nan	nan	nan	nan	0.644491	nan	0.403042	0.744875	0.72356	0.410057	nan	nan	0.675942	0.718512	0.680056	nan	nan	nan	nan	nan	nan	nan	nan	nan	nan	nan	nan	nan	nan	nan	nan	nan
ALG1L8P	645015	unknown	-1	na	nan	nan	nan	nan	nan	nan	nan	nan	nan	nan	nan	nan	nan	nan	nan	nan	nan	0.64205	nan	0.473776	0.741401	0.720277	0.470051	nan	nan	0.673064	0.71534	0.677189	nan	nan	nan	nan	nan	nan	nan	nan	nan	nan	nan	nan	nan	nan	nan	nan	nan
ALG1L9P	285407	unknown	-1	na	nan	nan	nan	nan	nan	nan	nan	nan	nan	nan	nan	nan	nan	nan	nan	nan	nan	0.509146	nan	0.321608	0.529028	0.525961	0.340015	nan	nan	0.511776	0.529156	0.516022	nan	nan	nan	nan	nan	nan	nan	nan	nan	nan	nan	nan	nan	nan	nan	nan	nan
ALG2	85365	unknown	-1	na	0.402821	0.464161	0.394615	0.465172	0.359303	0.507685	0.387476	0.505084	0.366431	0.406198	0.385511	0.376124	0.433999	0.42465	0.508499	0.556797	0.371819	0.502932	0.350181	0.385484	0.375993	0.475744	0.398722	0.405288	0.598769	0.378291	0.412162	0.383823	0.520996	0.441653	0.358546	0.406574	0.40569	0.423542	0.562037	0.406909	0.527853	0.482812	0.653099	0.383478	0.501527	0.411279	0.575276	0.411958	0.406386
ALG3	10195	unknown	-1	na	0.477241	0.521125	0.387941	0.54996	0.423465	0.535713	0.432926	0.532282	0.41796	0.481809	0.434243	0.433066	0.367536	0.475998	0.434085	0.43835	0.431094	0.443484	0.51856	0.395009	0.409338	0.37706	0.392888	0.493932	0.649563	0.455628	0.515213	0.40727	0.538698	0.568012	0.442107	0.400275	0.436548	0.452058	0.557415	0.435139	0.424224	0.397468	0.465855	0.437452	0.407802	0.401333	0.453421	0.450915	0.398944
ALG3P1	442131	unknown	-1	na	nan	nan	nan	nan	nan	nan	nan	nan	nan	nan	nan	nan	nan	nan	nan	nan	nan	0.657223	nan	0.507663	0.762662	0.740453	0.498739	nan	nan	0.690881	0.73486	0.69493	nan	nan	nan	nan	nan	nan	nan	nan	nan	nan	nan	nan	nan	nan	nan	nan	nan
ALG5	29880	unknown	-1	na	0.392732	0.368345	0.350752	0.440968	0.346754	0.447319	0.369116	0.318568	0.455887	0.321202	0.354831	0.338584	0.412942	0.365845	0.425909	0.417474	0.355243	0.507974	0.427856	0.338698	0.331605	0.490934	0.354171	0.356449	0.399348	0.361366	0.376882	0.380392	0.420047	0.425426	0.351021	0.307101	0.332179	0.306689	0.480455	0.32067	0.389137	0.484385	0.555438	0.318237	0.432041	0.329216	0.37513	0.320577	0.366339
ALG6	29929	unknown	-1	na	0.503481	0.52304	0.395991	0.537036	0.424268	0.373027	0.444621	0.54652	0.431759	0.483263	0.444261	0.430943	0.457506	0.53117	0.513386	0.48747	0.443441	0.51863	0.413502	0.385981	0.426252	0.448578	0.394781	0.498517	0.678989	0.469795	0.537986	0.409034	0.55454	0.559805	0.442501	0.409243	0.434434	0.448314	0.492637	0.435845	0.510893	0.481012	0.571817	0.431282	0.439552	0.37948	0.479742	0.449388	0.404458
ALG8	79053	unknown	-1	na	0.477259	0.502122	0.389287	0.51611	0.407672	0.356568	0.422998	0.525625	0.43807	0.468193	0.42093	0.414235	0.377361	0.468741	0.44098	0.438391	0.41776	0.471804	0.434522	0.383847	0.411776	0.394262	0.390746	0.477213	0.636247	0.444841	0.522502	0.365086	0.534845	0.552713	0.425233	0.40172	0.424491	0.438873	0.467865	0.425013	0.427403	0.404159	0.420875	0.416853	0.403819	0.391618	0.430025	0.435752	0.400007
ALG9	79796	unknown	-1	na	0.572312	0.556841	0.474791	0.516869	0.475713	0.511495	0.499973	0.522083	0.477802	0.503876	0.51861	0.468867	0.541501	0.608284	0.591287	0.537597	0.531606	0.548284	0.475435	0.42564	0.451484	0.529809	0.457861	0.511105	0.672215	0.489297	0.497422	0.480063	0.602792	0.472328	0.469352	0.488565	0.469222	0.47938	0.566658	0.479696	0.607594	0.546883	0.632125	0.489438	0.536425	0.435382	0.522787	0.498682	0.477774
ALG9-IT1	100874303	unknown	-1	na	nan	nan	nan	nan	nan	nan	nan	nan	nan	nan	nan	nan	nan	nan	nan	nan	nan	0.663697	nan	0.489688	0.771487	0.748891	0.483518	nan	nan	0.698428	0.743043	0.702441	nan	nan	nan	nan	nan	nan	nan	nan	nan	nan	nan	nan	nan	nan	nan	nan	nan
ALK	238	unknown	-1	na	0.644026	0.593702	0.542766	0.604543	0.523577	0.565884	0.559869	0.5168	0.628616	0.501497	0.555447	0.506048	0.627424	0.564305	0.651714	0.552622	0.575784	0.679937	0.623909	0.497885	0.541613	0.649971	0.537115	0.502882	0.67937	0.545185	0.630093	0.555968	0.600186	0.543561	0.516783	0.556887	0.538694	0.5451	0.541973	0.509017	0.680832	0.645052	0.683291	0.522986	0.588697	0.484375	0.560539	0.524057	0.538974
ALKBH1	8846	unknown	-1	na	0.504948	0.503071	0.386023	0.484488	0.388322	0.45139	0.418692	0.533967	0.431758	0.448571	0.412184	0.38336	0.46528	0.531158	0.515408	0.444034	0.41906	0.480409	0.382083	0.358202	0.395741	0.436593	0.386454	0.461105	0.644497	0.425162	0.464429	0.365951	0.538895	0.466552	0.400155	0.399746	0.410459	0.423374	0.536189	0.414783	0.523468	0.490789	0.498355	0.391372	0.395731	0.366974	0.420457	0.408844	0.393443
ALKBH2	121642	unknown	-1	na	0.492667	0.525083	0.39196	0.558177	0.432594	0.542673	0.445523	0.551171	0.460076	0.490546	0.447977	0.442804	0.410539	0.519374	0.480993	0.447265	0.445409	0.448822	0.5288	0.395063	0.42009	0.394888	0.394249	0.506226	0.663228	0.471736	0.523794	0.419986	0.540001	0.568993	0.45212	0.404779	0.441103	0.456133	0.571605	0.440438	0.487245	0.425351	0.497005	0.444654	0.40621	0.391321	0.457039	0.458858	0.401628
ALKBH3	221120	unknown	-1	na	0.483406	0.525243	0.386086	0.541421	0.415029	0.541968	0.430753	0.547749	0.430334	0.475819	0.430437	0.423605	0.365341	0.47375	0.424798	0.421389	0.427107	0.423886	0.518698	0.382584	0.409323	0.372219	0.386835	0.488951	0.66475	0.453367	0.518144	0.409621	0.538238	0.553762	0.434501	0.398736	0.427274	0.441896	0.559904	0.427489	0.435592	0.402131	0.455133	0.424336	0.387029	0.385578	0.42796	0.442713	0.396312
ALKBH3-AS1	100507300	unknown	-1	na	nan	nan	nan	nan	nan	nan	nan	nan	nan	nan	nan	nan	nan	nan	nan	nan	nan	0.567498	nan	0.332955	0.626776	0.614265	0.349879	nan	nan	0.583414	0.61352	0.587727	nan	nan	nan	nan	nan	nan	nan	nan	nan	nan	nan	nan	nan	nan	nan	nan	nan
ALKBH4	54784	unknown	-1	na	0.50386	0.496888	0.402372	0.52696	0.399545	0.498494	0.430517	0.538308	0.451164	0.457425	0.423952	0.394285	0.482802	0.545832	0.523615	0.496796	0.430726	0.539704	0.448275	0.37162	0.405974	0.486001	0.401029	0.467738	0.643814	0.431297	0.475499	0.387799	0.562205	0.487458	0.410041	0.41624	0.421184	0.433384	0.527589	0.426274	0.524831	0.502281	0.567181	0.392398	0.460517	0.3829	0.464443	0.419748	0.40086
ALKBH5	54890	unknown	-1	na	0.339039	0.393004	0.298529	0.352287	0.324573	0.252529	0.34904	0.363951	0.393412	0.282866	0.331048	0.314118	0.459282	0.389042	0.473788	0.39714	0.33232	0.460191	0.312762	0.294483	0.308405	0.445035	0.320321	0.314347	0.364555	0.327926	0.416238	0.331195	0.404322	0.35623	0.325942	0.299869	0.31768	0.29283	0.320002	0.29153	0.476154	0.467137	0.469688	0.286466	0.39457	0.302247	0.38034	0.298935	0.303293
ALKBH6	84964	unknown	-1	na	0.48873	0.510885	0.390356	0.520572	0.414233	0.367393	0.43223	0.542313	0.434349	0.474647	0.43102	0.421261	0.406972	0.511343	0.463514	0.428636	0.428582	0.414219	0.402127	0.382505	0.412235	0.380175	0.390154	0.487104	0.653359	0.452715	0.522967	0.392133	0.535418	0.553587	0.432675	0.403174	0.427378	0.441546	0.481008	0.428379	0.475274	0.429019	0.468015	0.422098	0.383941	0.385747	0.422205	0.44122	0.400065
ALKBH7	84266	unknown	-1	na	0.464836	0.433723	0.413158	0.581016	0.410329	0.552733	0.420176	0.464314	0.519156	0.468359	0.416682	0.417612	0.414675	0.467924	0.477982	0.473873	0.408813	0.474031	0.512144	0.407684	0.411986	0.43112	0.413119	0.465435	0.518434	0.425181	0.521423	0.410822	0.489448	0.571148	0.425474	0.424654	0.432887	0.446323	0.553407	0.433818	0.47976	0.462123	0.568676	0.419562	0.504444	0.439577	0.444396	0.442247	0.425285
ALKBH8	91801	unknown	-1	na	0.525162	0.533696	0.400147	0.55448	0.433739	0.479523	0.458753	0.537439	0.434345	0.490859	0.458845	0.43801	0.455678	0.537208	0.533594	0.477356	0.462229	0.50769	0.523459	0.385682	0.427482	0.453473	0.398555	0.510798	0.654275	0.479593	0.545102	0.413036	0.563577	0.555533	0.450823	0.414134	0.441136	0.454678	0.552269	0.443383	0.540342	0.494456	0.525856	0.439425	0.441163	0.373714	0.472228	0.454982	0.406635
ALLC	55821	unknown	-1	na	0.654092	0.631688	0.598532	0.673681	0.602725	0.652351	0.621658	0.646781	0.675539	0.614362	0.626496	0.595974	0.659904	0.669861	0.693757	0.655534	0.639758	0.700677	0.679869	0.578442	0.597245	0.673448	0.592243	0.618766	0.711534	0.60814	0.688044	0.607115	0.699901	0.669864	0.597316	0.610349	0.604274	0.609933	0.710921	0.612261	0.707593	0.658878	0.705441	0.60086	0.644682	0.558676	0.647571	0.602768	0.586082
ALMS1	7840	unknown	-1	na	0.525179	0.56068	0.412087	0.592873	0.434513	0.567334	0.458271	0.556611	0.503463	0.488992	0.456863	0.435905	0.494513	0.567566	0.566539	0.5503	0.461534	0.5415	0.538126	0.396796	0.434079	0.524269	0.41209	0.503984	0.661365	0.474365	0.543757	0.444411	0.576564	0.558589	0.448167	0.425891	0.446908	0.460084	0.608511	0.449533	0.598096	0.531511	0.667037	0.440935	0.539297	0.391542	0.534911	0.454921	0.418665
ALMS1-IT1	100874291	unknown	-1	na	nan	nan	nan	nan	nan	nan	nan	nan	nan	nan	nan	nan	nan	nan	nan	nan	nan	0.543006	nan	0.399278	0.5863	0.577565	0.406851	nan	nan	0.553433	0.578441	0.557741	nan	nan	nan	nan	nan	nan	nan	nan	nan	nan	nan	nan	nan	nan	nan	nan	nan
ALMS1P	200420	unknown	-1	na	nan	nan	nan	nan	nan	nan	nan	nan	nan	nan	nan	nan	nan	nan	nan	nan	nan	0.546542	nan	0.405358	0.592204	0.582904	0.412029	nan	nan	0.557772	0.583541	0.562082	nan	nan	nan	nan	nan	nan	nan	nan	nan	nan	nan	nan	nan	nan	nan	nan	nan
ALOX12	239	unknown	-1	na	0.597316	0.637914	0.546167	0.5944	0.575228	0.585141	0.57727	0.59569	0.555788	0.578081	0.585153	0.575481	0.591928	0.61236	0.577592	0.611349	0.593444	0.583164	0.602389	0.556354	0.544562	0.539786	0.550647	0.587792	0.692706	0.572774	0.531023	0.546195	0.596476	0.536794	0.574976	0.545529	0.572057	0.573952	0.614986	0.568655	0.581816	0.615815	0.601713	0.585743	0.580684	0.543407	0.609743	0.573724	0.547554
ALOX12B	242	unknown	-1	na	0.640952	0.667076	0.643034	0.706496	0.640143	0.629272	0.635601	0.632845	0.683228	0.640263	0.6435	0.63918	0.668343	0.678846	0.68392	0.673601	0.649146	0.67525	0.718788	0.647587	0.639476	0.672486	0.640382	0.628433	0.724536	0.625928	0.632666	0.655678	0.70032	0.615957	0.633046	0.651019	0.644366	0.649424	0.625596	0.647158	0.674986	0.689491	0.77865	0.653392	0.688987	0.64394	0.661615	0.643718	0.642126
ALOX12P1	243	unknown	-1	na	nan	nan	nan	nan	nan	nan	nan	nan	nan	nan	nan	nan	nan	nan	nan	nan	nan	0.645925	nan	0.386606	0.746908	0.725483	0.396038	nan	nan	0.677632	0.720371	0.681739	nan	nan	nan	nan	nan	nan	nan	nan	nan	nan	nan	nan	nan	nan	nan	nan	nan
ALOX12P2	245	unknown	-1	na	0.575423	0.611249	nan	nan	0.592475	nan	0.634671	nan	nan	0.606192	0.578366	0.606697	nan	0.580461	0.584975	0.562837	0.595244	0.556523	0.594109	0.591012	0.608765	0.597903	0.56975	0.638828	0.599167	0.586919	0.597875	0.574316	nan	0.615622	0.59106	nan	0.592493	0.598955	nan	0.57683	0.592947	nan	nan	0.618859	0.601364	nan	0.60949	0.596291	nan
ALOX15	246	unknown	-1	na	0.603052	0.559055	0.597227	0.650497	0.568605	0.632437	0.573511	0.59002	0.604682	0.582073	0.574419	0.562717	0.612018	0.58363	0.556341	0.568158	0.580101	0.571057	0.629458	0.585045	0.592942	0.564996	0.593661	0.56606	0.599098	0.563771	0.602447	0.609513	0.558603	0.642651	0.56188	0.606292	0.585855	0.591776	0.619312	0.590833	0.542165	0.571794	0.59551	0.577284	0.555046	0.594311	0.539973	0.577208	0.598627
ALOX15B	247	unknown	-1	na	0.595204	0.674391	0.607733	0.674868	0.598547	0.617715	0.594206	0.675728	0.649187	0.612947	0.601516	0.607079	0.672382	0.653099	0.668622	0.66326	0.594363	0.635861	0.60929	0.606116	0.586438	0.642431	0.59536	0.597397	0.745328	0.576602	0.617714	0.568594	0.674997	0.669047	0.601089	0.615521	0.601588	0.607115	0.612578	0.604291	0.658329	0.652147	0.804303	0.60722	0.6875	0.624046	0.674813	0.614901	0.610468
ALOX15P2	642959	unknown	-1	na	nan	nan	nan	nan	nan	nan	nan	nan	nan	nan	nan	nan	nan	nan	nan	nan	nan	0.712704	nan	0.617186	0.833144	0.809123	0.592317	nan	nan	0.754307	0.801855	0.757974	nan	nan	nan	nan	nan	nan	nan	nan	nan	nan	nan	nan	nan	nan	nan	nan	nan
ALOX5	240	positive	36	na	0.409873	0.555891	0.48482	0.513673	0.485232	0.480662	0.437257	0.548352	0.481936	0.278679	0.434354	0.550423	0.477232	0.448586	0.735	0.538081	0.417937	0.483874	0.993594	0.482544	0.42457	0.484924	0.480407	0.587637	0.789	0.42662	0.481844	0.436488	0.722	0.807	0.444173	0.298141	0.360547	0.266037	0.931	0.288124	0.437935	0.438424	0.616504	0.487892	0.276094	0.483754	0.551208	0.292275	0.479097
ALOX5AP	241	negative	36	na	0.412442	0.465818	0.45716	0.46405	0.488781	0.463396	0.46855	0.286309	0.462954	0.263483	0.486563	0.425113	0.400209	0.485139	0.404321	0.208574	0.386164	0.465951	0.396278	0.469234	0.465448	0.448	0.510538	0.253033	0.428778	0.462376	0.43097	0.433448	0.258	0.301377	0.485036	0.459999	0.403312	0.402743	0.392601	0.274037	0.420594	0.456951	0.496	0.455004	0.51	0.345099	0.484455	0.480478	0.419589
ALOXE3	59344	unknown	-1	na	0.665385	0.714152	0.67492	0.751321	0.656329	0.725906	0.661856	0.712837	0.734342	0.657934	0.669183	0.661726	0.738392	0.6265	0.65647	0.708878	0.665282	0.736399	0.701753	0.655512	0.665341	0.737817	0.653482	0.644872	0.662774	0.644055	0.727701	0.665832	0.637868	0.690339	0.654019	0.682423	0.650977	0.652369	0.735333	0.657068	0.619732	0.729909	0.630803	0.658486	0.654196	0.650485	0.717474	0.664718	0.672106
ALPI	248	unknown	-1	na	0.681574	0.746291	0.76926	0.816636	0.730684	0.812089	0.713663	0.778452	0.802889	0.703536	0.718579	0.729408	0.804385	0.720026	0.749853	0.759346	0.722646	0.782326	0.760204	0.782193	0.764146	0.812027	0.766653	0.672492	0.742956	0.694692	0.796457	0.769027	0.745238	0.773151	0.709362	0.773315	0.739524	0.738535	0.758558	0.738911	0.733221	0.774237	0.864151	0.748674	0.797798	0.785591	0.780474	0.729202	0.766837
ALPK1	80216	unknown	-1	na	0.502635	0.550778	0.422167	0.582921	0.418607	0.553822	0.43754	0.576741	0.512414	0.471492	0.432509	0.416162	0.512401	0.579544	0.55224	0.560959	0.436106	0.543584	0.424101	0.406996	0.429892	0.529515	0.425162	0.47416	0.679619	0.443797	0.516859	0.425352	0.575363	0.520748	0.427481	0.434995	0.443112	0.455982	0.595421	0.446024	0.568344	0.533465	0.685481	0.42656	0.535729	0.423136	0.520285	0.440896	0.430684
ALPK2	115701	unknown	-1	na	0.612509	0.667845	0.647666	0.689477	0.636223	0.682002	0.618405	0.710447	0.693629	0.630728	0.625006	0.631778	0.687554	0.64348	0.633807	0.662822	0.632848	0.674541	0.691508	0.67011	0.642946	0.687613	0.656134	0.609205	0.700198	0.610503	0.697098	0.629705	0.628977	0.70909	0.623234	0.654097	0.65062	0.656686	0.666034	0.651452	0.591671	0.629408	0.702124	0.657753	0.638162	0.678502	0.714874	0.638479	0.649127
ALPK3	57538	unknown	-1	na	0.548075	0.630626	0.554615	0.598227	0.560533	0.529042	0.551652	0.661012	0.607175	0.580657	0.558068	0.564942	0.613004	0.642469	0.62471	0.645306	0.557729	0.600245	0.58474	0.571434	0.549245	0.60271	0.558697	0.569347	0.707304	0.548412	0.619324	0.484541	0.631737	0.663413	0.561417	0.563745	0.572895	0.583175	0.620565	0.573451	0.621905	0.621738	0.659731	0.570239	0.64501	0.585655	0.649949	0.575924	0.55235
ALPL	249	positive	36	na	0.48464	0.551153	0.491435	0.588015	0.5437	0.751091	0.491098	0.489142	0.485592	0.597958	0.529454	0.540108	0.489189	0.535857	0.538939	0.52754	0.557998	0.844	0.821594	0.485497	0.57534	0.492543	0.494659	0.486427	0.492153	0.551529	0.988	0.490944	0.488904	0.631907	0.489637	0.489862	0.490629	0.579403	0.58067	0.489369	0.497147	0.486891	0.701025	0.516489	0.91	0.611018	0.894	0.493333	0.634903
ALPP	250	unknown	-1	na	0.673751	0.705615	0.68782	0.771162	0.667362	0.762896	0.666529	0.724524	0.74535	0.657443	0.672229	0.661243	0.740972	0.697927	0.723308	0.711578	0.681412	0.75349	0.732806	0.68411	0.688706	0.764211	0.684251	0.642374	0.73326	0.654608	0.757857	0.709029	0.721926	0.724038	0.652971	0.695184	0.674139	0.676311	0.736812	0.678531	0.729745	0.729149	0.814639	0.679904	0.730921	0.672872	0.717901	0.665104	0.684204
ALPPL2	251	unknown	-1	na	0.687336	0.670125	0.624389	0.72211	0.635321	0.693765	0.646937	0.676096	0.668432	0.63327	0.652506	0.620065	0.658311	0.671218	0.696728	0.668819	0.676489	0.721173	0.671659	0.620932	0.641692	0.711586	0.632307	0.63803	0.715397	0.646228	0.655067	0.674128	0.72393	0.657152	0.619856	0.635864	0.642368	0.648031	0.684163	0.648853	0.732839	0.710479	0.759286	0.651966	0.650043	0.583067	0.665494	0.624426	0.618096
ALS2	57679	unknown	-1	na	0.5074	0.567781	0.406736	0.563487	0.443584	0.516881	0.457491	0.580279	0.507375	0.497631	0.459549	0.450721	0.499489	0.590392	0.559874	0.559488	0.460263	0.533858	0.526357	0.408124	0.432737	0.517186	0.41022	0.51235	0.713844	0.480096	0.527794	0.399705	0.579733	0.578193	0.459785	0.419847	0.453579	0.468206	0.545289	0.45352	0.584303	0.527219	0.629795	0.455968	0.543073	0.403629	0.562728	0.466856	0.415229
ALS2CL	259173	unknown	-1	na	0.488607	0.562048	0.462319	0.594655	0.450492	0.533955	0.452449	0.559253	0.519062	0.494218	0.449544	0.451714	0.46303	0.557352	0.515211	0.553604	0.447628	0.475251	0.454174	0.465807	0.458674	0.523038	0.468998	0.483417	0.631339	0.453267	0.503602	0.43471	0.548753	0.553963	0.456202	0.473125	0.478685	0.491733	0.544354	0.479621	0.522534	0.500398	0.625987	0.465388	0.545265	0.498398	0.517671	0.475431	0.472731
ALS2CR11	151254	unknown	-1	na	0.636507	0.59401	0.513124	0.646632	0.5363	0.623391	0.569641	0.563105	0.550047	0.570788	0.5734	0.535242	0.558635	0.619352	0.593425	0.58881	0.583581	0.628845	0.637184	0.479869	0.535158	0.587413	0.500979	0.589385	0.698836	0.576178	0.647785	0.564463	0.653935	0.565611	0.54298	0.527895	0.531762	0.539794	0.665759	0.539847	0.657505	0.617125	0.685954	0.536436	0.567426	0.445781	0.56933	0.544757	0.51065
ALS2CR12	130540	unknown	-1	na	0.574332	0.613518	0.463024	0.550338	0.464774	0.581423	0.493786	0.571359	0.467941	0.494728	0.514043	0.458992	0.557703	0.632037	0.628963	0.566562	0.527665	0.569458	0.464154	0.425709	0.469204	0.572417	0.456309	0.507476	0.800105	0.503244	0.508006	0.487515	0.619897	0.474541	0.457908	0.477262	0.472617	0.484986	0.655391	0.481165	0.62556	0.563311	0.681961	0.481756	0.556816	0.422026	0.644166	0.488267	0.465794
ALX1	8092	unknown	-1	na	0.676474	0.606963	0.638727	0.647136	0.652785	0.683016	0.656723	0.578086	0.648165	0.650913	0.665722	0.64689	0.578837	0.594103	0.609605	0.569793	0.679803	0.627507	0.698368	0.640139	0.638723	0.638643	0.639566	0.650945	0.547683	0.64547	0.616611	0.644762	0.614034	0.658321	0.643405	0.648672	0.652729	0.658009	0.70909	0.657439	0.685877	0.604705	0.558536	0.667003	0.614267	0.61903	0.604485	0.648755	0.63432
ALX3	257	unknown	-1	na	0.591173	0.632979	nan	nan	0.554455	nan	0.65838	nan	nan	0.626989	0.594171	0.628472	nan	0.596848	0.60186	0.575894	0.536861	0.492651	0.612962	0.335436	0.500837	0.500625	0.352031	0.664917	0.618647	0.57314	0.50495	0.495643	nan	0.637999	0.609394	nan	0.611466	0.619003	nan	0.593438	0.611555	nan	nan	0.497318	0.621131	nan	0.537071	0.615981	nan
ALX4	60529	unknown	-1	na	0.688875	0.688028	0.630841	0.663075	0.639533	0.587257	0.652524	0.746756	0.645197	0.640939	0.662071	0.640015	0.674655	0.703181	0.708226	0.666953	0.668946	0.711697	0.654667	0.609343	0.634016	0.709613	0.616189	0.649378	0.72126	0.646	0.616964	0.640176	0.722427	0.614177	0.637794	0.638787	0.639601	0.65373	0.685661	0.638846	0.729551	0.694465	0.812349	0.643922	0.687981	0.600938	0.685204	0.639988	0.623318
ALYREF	10189	unknown	-1	na	0.397908	0.328483	0.393439	0.429604	0.317936	0.390234	0.348812	0.411977	0.481581	0.379873	0.328838	0.307462	0.401296	0.399328	0.422235	0.434868	0.329526	0.503362	0.354014	0.349337	0.36861	0.487089	0.394348	0.366401	0.367931	0.325721	0.476743	0.329366	0.421197	0.450323	0.319406	0.405256	0.370516	0.38201	0.484631	0.377062	0.397605	0.464295	0.482547	0.30179	0.438225	0.411575	0.308023	0.346432	0.389201
AMACR	23600	unknown	-1	na	0.496136	0.507537	0.473518	0.589295	0.488037	0.608927	0.483021	0.517746	0.524356	0.530534	0.487746	0.501616	0.444204	0.509549	0.462895	0.50832	0.477284	0.453828	0.571375	0.4888	0.502569	0.463339	0.474605	0.524302	0.575783	0.509996	0.558947	0.491372	0.478966	0.559911	0.500881	0.483879	0.500926	0.513906	0.59529	0.499646	0.485772	0.424929	0.506694	0.504925	0.521955	0.495565	0.5296	0.517151	0.483945
AMBN	258	unknown	-1	na	0.557856	0.586735	nan	nan	0.584388	nan	0.607718	nan	nan	0.582778	0.560729	0.582156	nan	0.562161	0.5661	0.548319	0.592336	0.683855	0.57297	0.635604	0.797973	0.774468	0.608314	0.609047	0.577246	0.623562	0.767924	0.725578	nan	0.590338	0.57052	nan	0.571223	0.576432	nan	0.558291	0.57209	nan	nan	0.626727	0.579152	nan	0.607009	0.574187	nan
AMBP	259	unknown	-1	na	0.605121	0.734266	0.739675	0.786365	0.692998	0.806597	0.66897	0.771306	0.773929	0.676332	0.67429	0.699546	0.784365	0.711769	0.72067	0.742495	0.666868	0.728775	0.731837	0.75589	0.711825	0.753987	0.730102	0.636664	0.756488	0.640361	0.748279	0.710627	0.720857	0.770746	0.679465	0.742323	0.704063	0.704493	0.734826	0.703245	0.686535	0.74095	0.885842	0.709056	0.778886	0.782258	0.768659	0.702058	0.740631
AMBRA1	55626	unknown	-1	na	0.490101	0.520249	0.383407	0.542021	0.396683	0.558852	0.419938	0.547251	0.452615	0.458077	0.415801	0.398135	0.46411	0.538583	0.517563	0.445957	0.417316	0.467288	0.506758	0.366928	0.401311	0.426393	0.383931	0.470241	0.67072	0.435808	0.517055	0.40719	0.52898	0.539044	0.412473	0.396497	0.414946	0.428716	0.575463	0.41727	0.520314	0.489765	0.577178	0.402452	0.390386	0.373328	0.437175	0.421249	0.392524
AMD1	262	unknown	-1	na	0.385689	0.333108	0.325106	0.481552	0.364494	0.478148	0.378418	0.420178	0.451029	0.411323	0.367787	0.360998	0.414328	0.44663	0.485685	0.388813	0.365156	0.371439	0.43148	0.385164	0.382088	0.399676	0.39993	0.398081	0.420474	0.375483	0.470881	0.391695	0.445095	0.490439	0.371945	0.4133	0.399674	0.418248	0.469883	0.397567	0.483852	0.41172	0.410652	0.356806	0.419819	0.430465	0.393231	0.394656	0.40061
AMD1P1	100133024	unknown	-1	na	nan	nan	nan	nan	nan	nan	nan	nan	nan	nan	nan	nan	nan	nan	nan	nan	nan	0.605839	nan	0.422025	0.687634	0.670063	0.4262	nan	nan	0.629897	0.666985	0.634153	nan	nan	nan	nan	nan	nan	nan	nan	nan	nan	nan	nan	nan	nan	nan	nan	nan
AMDHD1	144193	unknown	-1	na	0.57932	0.616416	0.546818	0.598051	0.554496	0.630996	0.558692	0.633237	0.630647	0.575253	0.562928	0.551563	0.611152	0.627182	0.621168	0.614291	0.571964	0.611507	0.634698	0.549728	0.552857	0.597344	0.551499	0.572511	0.709581	0.559069	0.607111	0.556015	0.632236	0.61219	0.552492	0.557861	0.566885	0.576796	0.667574	0.569479	0.616393	0.614335	0.720259	0.560393	0.605694	0.547738	0.619524	0.563327	0.541302
AMDHD2	51005	unknown	-1	na	0.501677	0.586024	0.409799	0.543905	0.449153	0.556465	0.460801	0.581834	0.512153	0.504862	0.464901	0.461992	0.501882	0.603647	0.565239	0.567243	0.45959	0.530456	0.533319	0.412548	0.432035	0.515391	0.409035	0.518391	0.730305	0.48211	0.489572	0.433198	0.580451	0.561756	0.468943	0.422559	0.454465	0.468776	0.590963	0.454239	0.582393	0.524957	0.688759	0.460619	0.555489	0.41084	0.575956	0.476656	0.419041
AMDP1	263	unknown	-1	na	nan	nan	nan	nan	nan	nan	nan	nan	nan	nan	nan	nan	nan	nan	nan	nan	nan	0.712308	nan	0.561357	0.832684	0.808664	0.544366	nan	nan	0.753866	0.801403	0.757535	nan	nan	nan	nan	nan	nan	nan	nan	nan	nan	nan	nan	nan	nan	nan	nan	nan
AMELX	265	unknown	-1	na	0.506545	0.514041	nan	nan	0.498606	nan	0.526822	nan	nan	0.513523	0.509171	0.509519	nan	0.50862	0.510789	0.506088	0.501166	0.660324	0.740689	0.471886	0.766909	0.744508	0.468451	0.519299	0.512425	0.57349	0.738791	0.698533	nan	0.515192	0.510176	nan	0.508685	0.510022	nan	0.504108	0.510766	nan	nan	0.493874	0.51361	nan	0.499449	0.509092	nan
AMELY	266	unknown	-1	na	0.538641	0.55966	nan	nan	0.590765	nan	0.577733	nan	nan	0.556961	0.541429	0.555079	nan	0.542124	0.545413	0.532483	0.608785	0.694319	0.771668	0.745206	0.811109	0.787312	0.706416	0.575814	0.55308	0.612229	0.780467	0.737431	nan	0.562373	0.547969	nan	0.547857	0.551644	nan	0.538003	0.54918	nan	nan	0.672514	0.554699	nan	0.627136	0.54988	nan
AMER1	139285	unknown	-1	na	0.545877	0.619799	0.428415	0.455094	0.424859	0.408	0.462313	0.571918	0.430716	0.460958	0.481493	0.425158	0.524916	0.625478	0.612559	0.583276	0.491181	0.577828	0.422164	0.394459	0.424571	0.547154	0.426167	0.481475	0.830621	0.461913	0.470909	0.449318	0.607137	0.448192	0.418295	0.442968	0.44334	0.457875	0.51775	0.450395	0.65618	0.55679	0.718624	0.44905	0.544697	0.394939	0.671825	0.454512	0.432465
AMER2	219287	unknown	-1	na	0.730297	0.633173	0.638743	0.697091	0.671654	0.670834	0.660836	0.557507	0.660868	0.665668	0.689999	0.635809	0.595724	0.622114	0.627468	0.59602	0.720135	0.637094	0.681542	0.627075	0.63923	0.646405	0.638262	0.650426	0.524485	0.675176	0.660134	0.655919	0.629794	0.64599	0.665044	0.649158	0.661524	0.665839	0.657889	0.6734	0.740766	0.621572	0.567306	0.655817	0.624389	0.608304	0.544492	0.658074	0.633325
AMER3	205147	unknown	-1	na	0.743235	0.693618	0.651866	0.708162	0.687279	0.654321	0.674256	0.585226	0.675632	0.678779	0.704229	0.64959	0.644544	0.676449	0.685377	0.643013	0.735127	0.676526	0.697731	0.649652	0.667105	0.659744	0.657537	0.662529	0.549564	0.700658	0.682062	0.678144	0.673044	0.666305	0.680771	0.662019	0.682831	0.686638	0.609042	0.693747	0.781578	0.657466	0.573773	0.669698	0.643475	0.622381	0.61508	0.670941	0.645714
AMFR	267	unknown	-1	na	0.42871	0.452819	0.386047	0.498831	0.409082	0.476324	0.412879	0.447658	0.425985	0.447986	0.412014	0.417207	0.399477	0.466986	0.439547	0.426532	0.407842	0.455131	0.465369	0.398296	0.403996	0.412318	0.394992	0.450729	0.516491	0.435066	0.51005	0.384126	0.455198	0.553465	0.42553	0.397556	0.430628	0.446735	0.475388	0.41214	0.413587	0.412184	0.516056	0.425771	0.423709	0.41748	0.469798	0.438649	0.399205
AMH	268	unknown	-1	na	0.612032	0.588193	0.49407	0.569081	0.534662	0.483017	0.556822	0.556102	0.556356	0.568909	0.563725	0.53609	0.53365	0.60322	0.587003	0.561662	0.574283	0.599005	0.534298	0.482251	0.511694	0.563267	0.491278	0.587971	0.68828	0.563898	0.568262	0.514343	0.612415	0.534946	0.5421	0.508461	0.531876	0.542652	0.592681	0.536104	0.640291	0.574368	0.698201	0.543244	0.556075	0.456084	0.589829	0.544137	0.49412
AMHR2	269	unknown	-1	na	0.630403	0.704821	0.6635	0.740506	0.645855	0.679255	0.635609	0.724865	0.718442	0.64238	0.642381	0.645879	0.725728	0.693158	0.702831	0.708613	0.644563	0.711233	0.659318	0.670524	0.653716	0.720155	0.659802	0.621897	0.755413	0.621903	0.71606	0.641618	0.700766	0.708548	0.63692	0.669921	0.653877	0.657884	0.651636	0.655938	0.662403	0.711886	0.825539	0.659716	0.719636	0.677769	0.723054	0.65123	0.663623
AMICA1	120425	unknown	-1	na	0.44937	0.593136	0.465819	0.592939	0.506538	0.619336	0.492501	0.605153	0.526869	0.471159	0.494901	0.512685	0.570276	0.578426	0.554402	0.604143	0.488929	0.555628	0.592101	0.504667	0.468223	0.574488	0.475312	0.509601	0.673359	0.503416	0.537061	0.500776	0.559074	0.5991	0.509808	0.406838	0.468347	0.435913	0.593619	0.468193	0.557733	0.552623	0.68184	0.490925	0.553947	0.468609	0.609518	0.46982	0.477747
AMIGO1	57463	unknown	-1	na	0.521633	0.590156	0.450409	0.566317	0.480225	0.434253	0.492268	0.594888	0.554148	0.526508	0.496297	0.488368	0.518171	0.601212	0.589799	0.561707	0.495568	0.521644	0.499252	0.449598	0.468085	0.544853	0.449874	0.536193	0.674272	0.506519	0.571223	0.416209	0.565508	0.609205	0.493707	0.463269	0.486871	0.499737	0.526169	0.487958	0.577345	0.511882	0.606351	0.4825	0.540762	0.446459	0.591796	0.502388	0.449026
AMIGO2	347902	unknown	-1	na	0.50195	0.510732	0.478555	0.584328	0.454927	0.63695	0.458974	0.552474	0.532158	0.494281	0.454163	0.450474	0.494297	0.523003	0.499862	0.500023	0.45663	0.489478	0.54808	0.476753	0.469482	0.545306	0.486493	0.480488	0.595917	0.453568	0.491804	0.474609	0.519677	0.52749	0.45586	0.489344	0.487436	0.499675	0.605492	0.489761	0.498799	0.495361	0.665391	0.468845	0.509125	0.511629	0.542464	0.475908	0.48769
AMIGO3	386724	unknown	-1	na	0.564018	0.590374	0.442932	0.626231	0.466752	0.565411	0.494069	0.617788	0.562792	0.514266	0.494077	0.465711	0.542853	0.612151	0.605778	0.569933	0.515055	0.611484	0.465339	0.433587	0.443434	0.57434	0.454105	0.531101	0.721685	0.501269	0.599796	0.469999	0.620614	0.611048	0.477008	0.457408	0.472919	0.496244	0.633241	0.482186	0.639534	0.566244	0.704454	0.453503	0.560615	0.400237	0.592522	0.482008	0.446414
AMMECR1	9949	unknown	-1	na	0.418515	0.551985	0.344958	0.44495	0.448329	0.493251	0.469557	0.389115	0.479276	0.385193	0.467679	0.451251	0.516303	0.503746	0.57582	0.481567	0.467602	0.548357	0.554242	0.358725	0.371141	0.549983	0.36817	0.438534	0.597532	0.479668	0.520008	0.467677	0.508008	0.470287	0.460482	0.349461	0.389228	0.37554	0.491668	0.369021	0.5878	0.528846	0.589649	0.402786	0.494402	0.304122	0.546569	0.415881	0.351095
AMMECR1-IT1	100874352	unknown	-1	na	nan	nan	nan	nan	nan	nan	nan	nan	nan	nan	nan	nan	nan	nan	nan	nan	nan	0.676641	nan	0.65397	0.788669	0.765437	0.624375	nan	nan	0.713408	0.759125	0.717342	nan	nan	nan	nan	nan	nan	nan	nan	nan	nan	nan	nan	nan	nan	nan	nan	nan
AMMECR1L	83607	unknown	-1	na	0.459834	0.53716	0.38475	0.407228	0.363283	0.359475	0.403474	0.535775	0.37173	0.408573	0.412855	0.375717	0.463024	0.526423	0.522641	0.42842	0.408755	0.462638	0.356185	0.358894	0.366378	0.417423	0.384879	0.426777	0.780166	0.391229	0.414159	0.389366	0.51363	0.417388	0.359745	0.398117	0.396963	0.413832	0.452771	0.401141	0.532388	0.491336	0.571287	0.393475	0.365791	0.373749	0.456388	0.407393	0.393122
AMMECR1LP1	100420921	unknown	-1	na	nan	nan	nan	nan	nan	nan	nan	nan	nan	nan	nan	nan	nan	nan	nan	nan	nan	0.668606	nan	0.667781	0.778076	0.755217	0.636537	nan	nan	0.704126	0.749186	0.70811	nan	nan	nan	nan	nan	nan	nan	nan	nan	nan	nan	nan	nan	nan	nan	nan	nan
AMN	81693	unknown	-1	na	0.562604	0.635561	0.678296	0.718885	0.572814	0.795352	0.567055	0.712544	0.693293	0.569457	0.558648	0.557141	0.733157	0.642899	0.651665	0.682318	0.56226	0.689422	0.593815	0.659872	0.619361	0.707145	0.675086	0.520428	0.65508	0.514112	0.68319	0.638638	0.676183	0.670877	0.550311	0.682581	0.615274	0.616242	0.701018	0.621736	0.62234	0.703997	0.859083	0.582554	0.693292	0.722249	0.624198	0.580043	0.680725
AMN1	196394	unknown	-1	na	0.464884	0.608131	0.420317	0.497401	0.398327	0.538865	0.426612	0.580111	0.404033	0.439178	0.432559	0.406968	0.512083	0.607178	0.571746	0.582153	0.428563	0.54618	0.392273	0.405724	0.417533	0.533026	0.423666	0.442797	0.817546	0.428756	0.452112	0.425796	0.570539	0.459168	0.395431	0.433174	0.435144	0.451636	0.596416	0.438462	0.591801	0.533508	0.724781	0.419745	0.549828	0.417947	0.671434	0.440574	0.428854
AMOT	154796	unknown	-1	na	0.480747	0.553684	0.47611	0.616075	0.492228	0.467588	0.497759	0.588288	0.570486	0.533533	0.501299	0.500272	0.501376	0.595173	0.552398	0.58106	0.498071	0.540273	0.485158	0.478981	0.493391	0.51898	0.475909	0.534124	0.63674	0.512165	0.590157	0.468628	0.534609	0.617989	0.502839	0.487782	0.503025	0.515158	0.531442	0.503892	0.565706	0.528725	0.648818	0.505057	0.543321	0.482442	0.527475	0.515375	0.483603
AMOTL1	154810	unknown	-1	na	0.500282	0.591368	0.447607	0.606558	0.464096	0.607713	0.465938	0.610267	0.549986	0.508201	0.467079	0.468399	0.535626	0.60757	0.5714	0.585312	0.467501	0.547585	0.546591	0.460167	0.456209	0.538547	0.457058	0.50814	0.713978	0.476115	0.562239	0.456859	0.583593	0.604389	0.472744	0.459284	0.48411	0.49866	0.603454	0.483462	0.57956	0.545595	0.726183	0.482307	0.579032	0.476373	0.589737	0.486844	0.457235
AMOTL2	51421	unknown	-1	na	0.45587	0.536328	0.456643	0.580143	0.433817	0.532516	0.435184	0.489142	0.493346	0.476419	0.429238	0.428589	0.436274	0.464395	0.449014	0.457534	0.432256	0.447439	0.537328	0.461154	0.444596	0.521206	0.424716	0.462057	0.46106	0.429449	0.501589	0.446672	0.494587	0.530517	0.434754	0.46741	0.47141	0.485304	0.584098	0.47266	0.442673	0.422523	0.538266	0.450961	0.483202	0.50352	0.42559	0.45617	0.467576
AMPD1	270	unknown	-1	na	0.602896	0.704829	0.669708	0.685705	0.643837	0.713687	0.624496	0.64735	0.723668	0.597003	0.631243	0.648423	0.726764	0.633096	0.692246	0.661308	0.626575	0.696847	0.694155	0.684807	0.662496	0.717189	0.66457	0.563755	0.7307	0.616061	0.716056	0.663133	0.639792	0.694107	0.63632	0.674489	0.654258	0.658207	0.61941	0.619951	0.670257	0.700533	0.848271	0.659537	0.735935	0.700267	0.730629	0.65429	0.672036
AMPD2	271	unknown	-1	na	0.365759	0.401948	0.378297	0.3705	0.365972	0.361606	0.381983	0.354444	0.421564	0.306359	0.367538	0.356123	0.455769	0.371351	0.463712	0.389772	0.369112	0.496053	0.415158	0.369812	0.356592	0.466115	0.335015	0.336705	0.376358	0.369671	0.418779	0.386073	0.414687	0.43294	0.366724	0.327478	0.356439	0.325904	0.378639	0.317051	0.463409	0.490176	0.541225	0.327407	0.440297	0.366736	0.410107	0.336229	0.376959
AMPD3	272	unknown	-1	na	0.51063	0.571031	0.447712	0.482651	0.45935	0.434776	0.466189	0.408779	0.538332	0.41047	0.46562	0.459716	0.52572	0.460969	0.560176	0.476808	0.469679	0.538018	0.448246	0.453168	0.462421	0.535579	0.457047	0.405157	0.583905	0.47887	0.563453	0.442717	0.439755	0.518244	0.466089	0.459876	0.481119	0.495197	0.280052	0.405104	0.556589	0.529094	0.72666	0.475463	0.539576	0.463501	0.562658	0.479465	0.456249
AMPH	273	unknown	-1	na	0.542321	0.579872	0.531514	0.550563	0.531073	0.532705	0.54013	0.437099	0.600685	0.484733	0.542598	0.534607	0.597679	0.531434	0.614859	0.531037	0.540931	0.58155	0.62962	0.520874	0.528035	0.582021	0.524004	0.481205	0.649788	0.535069	0.556386	0.54853	0.511004	0.498662	0.535773	0.530387	0.531778	0.531857	0.503766	0.480734	0.579742	0.545949	0.684969	0.531827	0.545662	0.521517	0.591301	0.53946	0.53523
AMT	275	unknown	-1	na	0.465209	0.512822	0.404193	0.522036	0.394062	0.407059	0.407845	0.551699	0.456763	0.452473	0.401856	0.395576	0.460987	0.521232	0.518975	0.537331	0.398867	0.505596	0.42237	0.39349	0.406139	0.497532	0.406942	0.449876	0.632341	0.413733	0.478411	0.361729	0.545145	0.500316	0.406072	0.41604	0.422227	0.435742	0.4873	0.423934	0.521223	0.504266	0.607723	0.4029	0.521662	0.424081	0.470038	0.422948	0.415892
AMTN	401138	unknown	-1	na	0.543532	0.566574	nan	nan	0.611401	0.759162	0.585409	0.671541	nan	0.583854	0.546342	0.56199	nan	0.581491	0.550682	0.622868	0.632841	0.668756	0.775629	0.803802	0.778276	0.75541	0.761969	0.602532	0.559247	0.60636	0.749373	0.708283	0.627061	0.569517	0.553717	nan	0.553813	0.557966	0.596232	0.667424	0.555019	nan	nan	0.720758	0.560936	0.752179	0.654141	0.556078	nan
AMY1A	276	unknown	-1	na	0.56432	0.681872	0.677757	0.737274	0.617435	0.770133	0.60065	0.716843	0.718177	0.625857	0.605258	0.63673	0.712407	0.672695	0.658379	0.720613	0.577363	0.691788	0.693996	0.671677	0.697586	0.73353	0.64758	0.582988	0.698928	0.61523	0.736059	0.679928	0.668196	0.713977	0.620488	0.680484	0.626093	0.62612	0.686784	0.627218	0.622608	0.685445	0.846851	0.621561	0.739219	0.683279	0.700515	0.645316	0.682458
AMY1B	277	unknown	-1	na	0.536132	0.740961	0.685589	0.674908	0.672195	0.713119	0.613355	0.761497	0.657404	0.662773	0.6014	0.648137	0.722818	0.742083	0.696207	0.78071	0.60354	0.704792	0.678921	0.695177	0.723659	0.747518	0.667365	0.578439	0.815291	0.669583	0.684257	0.668656	0.688884	0.702635	0.675615	0.68819	0.666921	0.667849	0.62478	0.669749	0.648875	0.694939	0.862229	0.627344	0.790743	0.702196	0.859992	0.677111	0.689895
AMY1C	278	unknown	-1	na	0.515175	0.733736	0.670282	0.669585	0.65293	0.770586	0.595938	0.764483	0.638709	0.646909	0.582469	0.631901	0.708941	0.731776	0.67896	0.766218	0.581255	0.687436	0.658425	0.698084	0.698177	0.730196	0.664775	0.563015	0.821244	0.642894	0.662398	0.64605	0.67713	0.706312	0.656934	0.673034	0.664995	0.668963	0.694686	0.667367	0.63271	0.679471	0.851782	0.610667	0.779754	0.709428	0.854243	0.662219	0.675504
AMY2A	279	unknown	-1	na	0.50952	0.728729	0.66394	0.664227	0.645601	0.758202	0.589867	0.75634	0.63166	0.640894	0.576287	0.625565	0.700047	0.728706	0.667688	0.738823	0.574203	0.659237	0.650685	0.689287	0.634459	0.69412	0.657114	0.557952	0.806705	0.593179	0.619248	0.607582	0.66637	0.69888	0.64969	0.666845	0.657148	0.661282	0.699333	0.659945	0.62537	0.672774	0.840582	0.604619	0.770115	0.720198	0.841287	0.656366	0.669442
AMY2B	280	unknown	-1	na	0.410835	0.595739	0.551909	0.548898	0.514455	0.561335	0.484216	0.633455	0.507617	0.534547	0.466735	0.513889	0.570337	0.587978	0.556001	0.623362	0.450381	0.53591	0.511492	0.561638	0.508488	0.558824	0.542976	0.469881	0.694336	0.470953	0.51322	0.493128	0.547186	0.592175	0.519093	0.557975	0.539702	0.549358	0.49885	0.541696	0.523217	0.55555	0.723142	0.497076	0.642473	0.60886	0.656802	0.552352	0.562783
AMYP1	281	unknown	-1	na	nan	nan	nan	nan	nan	nan	nan	nan	nan	nan	nan	nan	nan	nan	nan	nan	nan	0.58649	nan	0.654227	0.65736	0.642195	0.624601	nan	nan	0.606521	0.640256	0.610816	nan	nan	nan	nan	nan	nan	nan	nan	nan	nan	nan	nan	nan	nan	nan	nan	nan
AMZ1	155185	unknown	-1	na	0.628475	0.606876	0.557223	0.615926	0.567443	0.608809	0.591172	0.630436	0.62391	0.592317	0.596001	0.567153	0.61762	0.641307	0.657367	0.627762	0.602946	0.653586	0.652812	0.530119	0.569298	0.635992	0.544437	0.60044	0.725651	0.590672	0.623912	0.572545	0.678098	0.588373	0.57057	0.569988	0.564797	0.571331	0.669717	0.572347	0.68189	0.653501	0.699791	0.560516	0.614871	0.506299	0.613235	0.575681	0.546872
AMZ2	51321	unknown	-1	na	0.389293	0.335835	0.373626	0.315505	0.323159	0.426204	0.346014	0.30282	0.369388	0.33317	0.330104	0.314336	0.332707	0.301275	0.338938	0.281278	0.330575	0.421681	0.377421	0.309859	0.353747	0.346453	0.335019	0.316964	0.370492	0.338373	0.353619	0.370385	0.416994	0.310248	0.326849	0.392809	0.365007	0.386769	0.393657	0.335063	0.330461	0.408658	0.4549	0.328635	0.321382	0.363902	0.294708	0.352128	0.319257
AMZ2P1	201283	unknown	-1	na	nan	nan	nan	nan	nan	nan	nan	nan	nan	nan	nan	nan	nan	nan	nan	nan	nan	0.470185	nan	0.348987	0.462412	0.466089	0.363749	nan	nan	0.463782	0.471919	0.467882	nan	nan	nan	nan	nan	nan	nan	nan	nan	nan	nan	nan	nan	nan	nan	nan	nan
AMZ2P2	100421018	unknown	-1	na	nan	nan	nan	nan	nan	nan	nan	nan	nan	nan	nan	nan	nan	nan	nan	nan	nan	0.647689	nan	0.485416	0.749396	0.72784	0.479902	nan	nan	0.679706	0.72265	0.683805	nan	nan	nan	nan	nan	nan	nan	nan	nan	nan	nan	nan	nan	nan	nan	nan	nan
ANAPC1	64682	unknown	-1	na	0.48398	0.48875	0.389327	0.439901	0.382489	0.566047	0.412155	0.503476	0.475254	0.437325	0.404338	0.378314	0.447684	0.496879	0.478654	0.439189	0.407742	0.469631	0.48519	0.362427	0.391506	0.419752	0.385137	0.443206	0.608981	0.41744	0.43259	0.412718	0.539738	0.46509	0.393887	0.407396	0.401925	0.419519	0.565747	0.407471	0.483888	0.472051	0.54217	0.383879	0.387674	0.373856	0.394259	0.40606	0.402354
ANAPC10	10393	unknown	-1	na	0.485514	0.506316	0.386482	0.518328	0.398446	0.499518	0.419685	0.538486	0.45277	0.459785	0.415796	0.40131	0.405543	0.501368	0.457547	0.421954	0.415493	0.410833	0.475299	0.371929	0.410763	0.38322	0.386688	0.470063	0.641963	0.440808	0.518316	0.38905	0.519076	0.542462	0.414638	0.399347	0.416799	0.430582	0.510167	0.418782	0.469974	0.431331	0.454287	0.404678	0.370062	0.376583	0.400157	0.424465	0.396144
ANAPC10P1	729198	unknown	-1	na	nan	nan	nan	nan	nan	nan	nan	nan	nan	nan	nan	nan	nan	nan	nan	nan	nan	0.586314	nan	0.357073	0.657081	0.641939	0.370717	nan	nan	0.606308	0.64001	0.610603	nan	nan	nan	nan	nan	nan	nan	nan	nan	nan	nan	nan	nan	nan	nan	nan	nan
ANAPC11	51529	unknown	-1	na	0.297005	0.374275	0.290518	0.337335	0.291242	0.359285	0.324576	0.310402	0.267926	0.253798	0.297423	0.28052	0.459619	0.388488	0.442315	0.407866	0.297117	0.491683	0.414535	0.25244	0.280664	0.470426	0.290664	0.282951	0.329465	0.301084	0.448262	0.355649	0.429128	0.280555	0.289157	0.296857	0.260898	0.235232	0.416315	0.269369	0.443349	0.474765	0.436675	0.252569	0.384305	0.230208	0.344542	0.267605	0.292241
ANAPC13	25847	unknown	-1	na	0.414091	0.349205	0.377815	0.439247	0.358702	0.437138	0.372421	0.412696	0.455711	0.408526	0.363237	0.356557	0.340712	0.383654	0.376503	0.356115	0.36124	0.432526	0.451142	0.37025	0.366901	0.345439	0.339964	0.400763	0.44525	0.374221	0.36871	0.375735	0.493514	0.457606	0.368734	0.393926	0.391155	0.41069	0.489288	0.388267	0.365365	0.416487	0.493866	0.359448	0.354488	0.41089	0.347595	0.388646	0.387949
ANAPC15	25906	unknown	-1	na	0.454627	0.370513	0.38916	0.430606	0.369413	0.363377	0.386981	0.418689	0.439567	0.43121	0.378626	0.368292	0.356037	0.419531	0.44313	0.411751	0.376413	0.509734	0.366337	0.371669	0.404261	0.477649	0.391671	0.427857	0.480399	0.402004	0.42733	0.349504	0.419676	0.47782	0.38083	0.401019	0.401949	0.41533	0.472372	0.404343	0.378002	0.380325	0.377165	0.376347	0.386401	0.397603	0.351614	0.398686	0.401344
ANAPC16	119504	unknown	-1	na	0.342935	0.468873	0.386518	0.405243	0.337541	0.364013	0.359112	0.49294	0.344636	0.387803	0.347394	0.36026	0.414261	0.514421	0.380064	0.503003	0.325002	0.40547	0.326146	0.387517	0.359968	0.451763	0.392351	0.374524	0.523721	0.346405	0.390968	0.359583	0.426179	0.433383	0.338994	0.397235	0.394078	0.413034	0.426635	0.385654	0.431421	0.437898	0.583645	0.359449	0.468705	0.426148	0.509886	0.399502	0.393597
ANAPC1P1	100286979	unknown	-1	na	nan	nan	nan	nan	nan	nan	nan	nan	nan	nan	nan	nan	nan	nan	nan	nan	nan	0.582686	nan	0.468152	0.6513	0.636644	0.465291	nan	nan	0.601905	0.634939	0.606206	nan	nan	nan	nan	nan	nan	nan	nan	nan	nan	nan	nan	nan	nan	nan	nan	nan
ANAPC2	29882	unknown	-1	na	0.456081	0.542257	0.400903	0.536067	0.405608	0.521994	0.423917	0.559253	0.481975	0.466852	0.420498	0.412462	0.475472	0.564272	0.523048	0.536622	0.414541	0.503945	0.487916	0.386325	0.408236	0.497169	0.397295	0.471733	0.663529	0.433518	0.504953	0.375812	0.557236	0.555548	0.423137	0.413282	0.422749	0.435878	0.531407	0.425044	0.541845	0.504098	0.625055	0.410663	0.522968	0.404375	0.518531	0.435822	0.411418
ANAPC4	29945	unknown	-1	na	0.418834	0.564786	0.395881	0.447911	0.364252	0.449752	0.394417	0.551252	0.37145	0.410281	0.395144	0.379501	0.472553	0.548256	0.538919	0.556507	0.383997	0.51615	0.355767	0.376108	0.371283	0.495065	0.394158	0.412961	0.737223	0.380287	0.411859	0.385105	0.543536	0.431914	0.362823	0.408183	0.400108	0.416788	0.517012	0.403254	0.540559	0.503313	0.71179	0.389136	0.530087	0.401904	0.648122	0.414423	0.406755
ANAPC5	51433	unknown	-1	na	0.334473	0.321573	0.320303	0.26714	0.327426	0.297199	0.345566	0.327253	0.429427	0.289781	0.332982	0.322285	0.331368	0.310043	0.343325	0.287902	0.331259	0.366549	0.3372	0.284678	0.303624	0.324219	0.326839	0.323627	0.348775	0.34322	0.296928	0.310828	0.373075	0.334201	0.335381	0.27895	0.313047	0.2906	0.340471	0.286772	0.338265	0.395007	0.32512	0.295765	0.280144	0.280772	0.33078	0.305976	0.284309
ANAPC7	51434	unknown	-1	na	0.453902	0.355657	0.383909	0.45116	0.347063	0.484771	0.371592	0.397101	0.428575	0.410625	0.359973	0.341916	0.311893	0.358324	0.345858	0.376088	0.35935	0.44286	0.445639	0.353609	0.379872	0.33989	0.384425	0.405671	0.460448	0.369761	0.382303	0.371629	0.489758	0.446878	0.355971	0.395992	0.384645	0.39715	0.526322	0.389246	0.340083	0.342132	0.352183	0.350358	0.319407	0.392534	0.291437	0.375614	0.395644
ANG	283	unknown	-1	na	0.50203	0.594778	0.537145	0.606914	0.518158	0.542325	0.50614	0.649107	0.610851	0.55051	0.50943	0.532142	0.582806	0.587487	0.54951	0.621476	0.49215	0.573643	0.516773	0.546634	0.570162	0.602894	0.529876	0.527061	0.66679	0.535285	0.612117	0.525442	0.561687	0.6349	0.526863	0.544735	0.534523	0.543657	0.530085	0.534505	0.541975	0.549967	0.726187	0.531495	0.633558	0.558053	0.60315	0.548617	0.546939
ANGEL1	23357	unknown	-1	na	0.483015	0.520766	0.413243	0.521731	0.384537	0.595626	0.407014	0.564811	0.452445	0.440925	0.397408	0.378173	0.501511	0.558179	0.528958	0.542205	0.400223	0.530602	0.460971	0.387245	0.408569	0.512319	0.415132	0.436827	0.64237	0.40342	0.478343	0.416708	0.560501	0.512079	0.39108	0.425748	0.418503	0.430662	0.575889	0.423012	0.545901	0.523757	0.696804	0.389368	0.517083	0.419794	0.477329	0.408922	0.422957
ANGEL2	90806	unknown	-1	na	0.485543	0.525868	0.384587	0.541444	0.41561	0.538792	0.431952	0.546814	0.423413	0.476489	0.431837	0.424119	0.34916	0.474208	0.420809	0.418248	0.42898	0.423045	0.519655	0.380867	0.413592	0.370976	0.385308	0.490811	0.667891	0.458619	0.521893	0.413102	0.526778	0.557492	0.435299	0.397332	0.427095	0.441755	0.560362	0.427288	0.437266	0.39945	0.444089	0.424797	0.383861	0.379288	0.426628	0.442838	0.39459
ANGPT1	284	unknown	-1	na	0.529306	0.609549	0.483098	0.570414	0.503027	0.468887	0.503204	0.61274	0.539019	0.53979	0.507698	0.509268	0.550969	0.58675	0.592773	0.576317	0.507343	0.550172	0.511966	0.495727	0.499707	0.558049	0.488728	0.539161	0.677122	0.517506	0.568049	0.452579	0.549397	0.582632	0.510669	0.494466	0.516201	0.529247	0.534993	0.516063	0.583025	0.55044	0.641572	0.520511	0.574153	0.500015	0.573431	0.523513	0.490658
ANGPT2	285	unknown	-1	na	0.55422	0.610889	0.494861	0.623194	0.512508	0.630256	0.517732	0.589277	0.555667	0.545306	0.5212	0.513249	0.550646	0.594265	0.57215	0.587342	0.527222	0.567992	0.594249	0.501389	0.511676	0.516964	0.501568	0.54699	0.668956	0.529134	0.600846	0.519311	0.600762	0.550909	0.516292	0.506817	0.526378	0.538769	0.62716	0.527508	0.598771	0.565737	0.692063	0.528539	0.57157	0.499355	0.577328	0.52738	0.500197
ANGPT4	51378	unknown	-1	na	0.64755	0.639026	0.587364	0.617624	0.602091	0.649983	0.613304	0.639513	0.569448	0.614612	0.620427	0.598703	0.623024	0.662164	0.676367	0.64125	0.631867	0.675688	0.627502	0.579922	0.583334	0.640369	0.584815	0.618196	0.738636	0.601317	0.598219	0.611092	0.694567	0.666258	0.598775	0.598776	0.603225	0.610382	0.652724	0.608481	0.705828	0.664151	0.727905	0.612612	0.632404	0.566339	0.638804	0.60459	0.585035
ANGPTL1	9068	unknown	-1	na	0.429634	0.611193	0.499849	0.531026	0.467552	0.61514	0.460329	0.650173	0.465676	0.496917	0.451571	0.470969	0.558357	0.612193	0.515935	0.609101	0.439645	0.533498	0.463017	0.527564	0.467403	0.553498	0.515097	0.457957	0.702876	0.449788	0.486077	0.463014	0.504278	0.564647	0.469148	0.508975	0.520702	0.537743	0.596754	0.521571	0.554435	0.560517	0.719602	0.46559	0.621488	0.558273	0.684524	0.508925	0.510386
ANGPTL2	23452	unknown	-1	na	0.461373	0.485116	0.483953	0.570618	0.486416	0.62132	0.47472	0.515403	0.544452	0.523449	0.477048	0.494152	0.422907	0.474521	0.415986	0.501887	0.470792	0.414822	0.573896	0.507939	0.483786	0.42633	0.493481	0.509825	0.510023	0.480807	0.550318	0.477014	0.456135	0.524929	0.492868	0.493476	0.50957	0.523556	0.589668	0.508075	0.453419	0.410795	0.505102	0.508296	0.491698	0.538313	0.518022	0.51255	0.495154
ANGPTL3	27329	unknown	-1	na	0.655765	0.710703	0.691322	0.77055	0.655887	0.771124	0.65554	0.7273	0.748863	0.651426	0.660612	0.656829	0.753487	0.703886	0.726072	0.718706	0.659428	0.73867	0.741296	0.678631	0.673501	0.745932	0.676672	0.629697	0.755482	0.630742	0.738062	0.691629	0.727133	0.717598	0.646894	0.697648	0.661175	0.662337	0.737824	0.66594	0.717348	0.738923	0.850235	0.662432	0.735957	0.68651	0.716099	0.662089	0.689375
ANGPTL4	51129	unknown	-1	na	0.523972	0.602777	0.520974	0.631524	0.511673	0.62189	0.508755	0.638435	0.581818	0.545099	0.51118	0.519743	0.595044	0.622042	0.598196	0.607405	0.502938	0.578614	0.602086	0.524661	0.504816	0.568604	0.51782	0.531004	0.674751	0.499324	0.573257	0.509465	0.611354	0.637602	0.518392	0.530411	0.527651	0.537675	0.60455	0.529141	0.598235	0.58668	0.723315	0.524251	0.626634	0.556156	0.610309	0.536355	0.528986
ANGPTL5	253935	unknown	-1	na	0.659594	0.726889	0.615659	0.668229	0.63305	0.636625	0.617883	0.706824	0.623462	0.632381	0.637001	0.603979	0.679155	0.740883	0.72595	0.707568	0.659697	0.694597	0.641032	0.60387	0.604053	0.671599	0.611009	0.605888	0.858862	0.625206	0.623175	0.614678	0.718064	0.626146	0.628246	0.625162	0.627488	0.633178	0.692875	0.636602	0.714938	0.691666	0.803717	0.615664	0.698272	0.603156	0.78163	0.630538	0.61442
ANGPTL6	83854	unknown	-1	na	0.6152	0.630418	0.579704	0.668774	0.584984	0.660985	0.589418	0.627598	0.580652	0.60012	0.59545	0.583973	0.6319	0.653876	0.656617	0.630362	0.602193	0.664029	0.570724	0.577865	0.582119	0.625902	0.578157	0.596142	0.710968	0.585589	0.637479	0.599706	0.651936	0.656133	0.582853	0.590035	0.591425	0.599185	0.666489	0.594912	0.667274	0.635751	0.739646	0.596762	0.606745	0.572644	0.650501	0.592641	0.580366
ANGPTL7	10218	unknown	-1	na	0.599957	0.633296	0.548786	0.515548	0.576017	0.548257	0.572697	0.621708	0.588685	0.589727	0.580092	0.570161	0.591785	0.603755	0.586737	0.602459	0.596255	0.585754	0.56921	0.570774	0.547459	0.560017	0.565306	0.59079	0.706491	0.568272	0.591896	0.538353	0.617761	0.565694	0.569996	0.560001	0.588535	0.600377	0.599519	0.589299	0.605132	0.604839	0.691732	0.599154	0.593235	0.566742	0.62369	0.578597	0.550696
ANHX	647589	unknown	-1	na	nan	nan	nan	nan	nan	nan	nan	nan	nan	nan	nan	nan	nan	nan	nan	nan	nan	0.731646	nan	0.467927	0.854413	0.830544	0.465101	nan	nan	0.775233	0.822982	0.778733	nan	nan	nan	nan	nan	nan	nan	nan	nan	nan	nan	nan	nan	nan	nan	nan	nan
ANK1	286	unknown	-1	na	0.533542	0.591187	0.51524	0.671377	0.580856	0.67993	0.568338	0.567304	0.660244	0.551653	0.572134	0.582223	0.620079	0.546835	0.593967	0.60424	0.569915	0.576953	0.668984	0.606689	0.590297	0.586101	0.593815	0.542613	0.640093	0.566048	0.574783	0.605898	0.602438	0.620108	0.57586	0.576374	0.581889	0.573207	0.603385	0.565794	0.561073	0.597543	0.645762	0.585669	0.639313	0.607349	0.610285	0.576551	0.596785
ANK2	287	unknown	-1	na	0.468569	0.594914	0.521398	0.634788	0.490072	0.657185	0.480646	0.632117	0.589231	0.523328	0.479366	0.495153	0.576035	0.594665	0.548085	0.615193	0.469512	0.55979	0.57972	0.528965	0.520614	0.584166	0.522152	0.497804	0.656726	0.484174	0.59251	0.5133	0.55753	0.619162	0.49334	0.529556	0.517922	0.528323	0.594681	0.51897	0.552753	0.560504	0.758526	0.50504	0.611684	0.565277	0.591146	0.517169	0.531699
ANK3	288	unknown	-1	na	0.455798	0.521225	0.46087	0.561238	0.436996	0.618316	0.439164	0.487402	0.46589	0.481322	0.433935	0.435526	0.429808	0.466587	0.452707	0.470562	0.432473	0.462609	0.524121	0.46139	0.471341	0.52255	0.468468	0.466372	0.47376	0.450127	0.475784	0.466421	0.497224	0.494774	0.44083	0.471437	0.470759	0.483674	0.585157	0.472027	0.447134	0.429539	0.548819	0.451316	0.497507	0.490824	0.436896	0.46235	0.471895
ANKAR	150709	unknown	-1	na	0.514235	0.608253	0.4099	0.466373	0.399824	0.492592	0.43921	0.565472	0.406872	0.439689	0.455045	0.404838	0.512393	0.613665	0.58958	0.574525	0.459742	0.566997	0.395446	0.38062	0.421157	0.544786	0.410112	0.460388	0.821322	0.448855	0.46142	0.436477	0.591359	0.436616	0.394292	0.424115	0.426225	0.441983	0.552646	0.431763	0.632531	0.538737	0.716763	0.426847	0.539565	0.37896	0.667312	0.434984	0.407287
ANKDD1A	348094	unknown	-1	na	0.528766	0.595063	0.447519	0.582272	0.471448	0.538346	0.484492	0.587416	0.548905	0.518837	0.486976	0.478363	0.521419	0.521014	0.57899	0.504844	0.486362	0.475396	0.544944	0.444241	0.462759	0.536736	0.447019	0.52707	0.613553	0.496905	0.570478	0.433183	0.519958	0.599715	0.484459	0.460319	0.480681	0.493458	0.493589	0.482074	0.521839	0.482114	0.575258	0.481962	0.490507	0.444896	0.575369	0.494034	0.454633
ANKDD1B	728780	unknown	-1	na	0.608266	0.547086	0.518834	0.594351	0.52686	0.572857	0.539984	0.526897	0.525284	0.546158	0.560286	0.512141	0.541239	0.591926	0.571426	0.551819	0.57793	0.554748	0.529422	0.478232	0.512474	0.540515	0.50473	0.544303	0.679212	0.544691	0.546907	0.531233	0.544493	0.518701	0.520434	0.531726	0.518896	0.527498	0.652008	0.529475	0.57001	0.558695	0.594056	0.531331	0.536227	0.479585	0.51739	0.54105	0.520052
ANKEF1	63926	unknown	-1	na	0.550798	0.576903	0.465372	0.591196	0.475446	0.510575	0.495592	0.584799	0.548595	0.520559	0.495739	0.477783	0.546905	0.61201	0.565919	0.590309	0.498101	0.569977	0.510628	0.448129	0.482474	0.559858	0.460948	0.527402	0.694952	0.505985	0.598485	0.446547	0.608622	0.595896	0.485464	0.478529	0.485798	0.496797	0.569381	0.489552	0.599855	0.553416	0.646575	0.480843	0.554899	0.444258	0.574573	0.495099	0.470444
ANKFN1	162282	unknown	-1	na	0.648764	0.59935	0.627663	0.642423	0.617108	0.63126	0.625978	0.584562	0.628059	0.625125	0.63161	0.616181	0.573981	0.611461	0.611381	0.579081	0.635766	0.619648	0.611603	0.611623	0.628019	0.611517	0.616275	0.617618	0.61903	0.616664	0.613263	0.650081	0.654991	0.639579	0.613106	0.637	0.619097	0.623246	0.580163	0.625096	0.637346	0.634399	0.679695	0.622907	0.589674	0.601569	0.548638	0.622892	0.625585
ANKFY1	51479	unknown	-1	na	0.460469	0.538581	0.379567	0.420578	0.424799	0.465765	0.438035	0.438206	0.445398	0.422236	0.440922	0.437023	0.406318	0.426138	0.475807	0.347638	0.436543	0.430997	0.493758	0.383044	0.407785	0.38586	0.380713	0.434056	0.577295	0.465668	0.453822	0.406825	0.442161	0.482532	0.44701	0.392258	0.431311	0.446621	0.436659	0.385653	0.477518	0.436114	0.499374	0.436128	0.391149	0.379128	0.460886	0.452652	0.389778
ANKH	56172	unknown	-1	na	0.438669	0.443415	0.411253	0.565037	0.43078	0.39479	0.431144	0.496272	0.519154	0.484422	0.431589	0.440084	0.397696	0.475053	0.487822	0.443216	0.426	0.406261	0.411426	0.426184	0.435294	0.410633	0.419507	0.484918	0.561654	0.456782	0.537983	0.396246	0.449774	0.591148	0.445422	0.422561	0.451421	0.467015	0.468496	0.449069	0.510427	0.439069	0.507978	0.448616	0.48302	0.441333	0.467585	0.460391	0.423919
ANKHD1	54882	unknown	-1	na	0.437036	0.385046	0.379142	0.450094	0.389611	0.310379	0.399939	0.411189	0.435511	0.43962	0.396576	0.397154	0.327166	0.390676	0.380455	0.348701	0.390266	0.402674	0.413993	0.378309	0.395236	0.327276	0.382502	0.44185	0.465105	0.420057	0.496317	0.335134	0.450536	0.534582	0.407623	0.390712	0.411866	0.426818	0.412324	0.400742	0.372679	0.397195	0.387793	0.391351	0.347961	0.399585	0.38693	0.421419	0.38412
ANKHD1-EIF4EBP3	404734	unknown	-1	na	0.476196	0.605963	0.395202	0.432403	0.402088	0.453192	0.431632	0.676979	0.407814	0.4322	0.439423	0.409555	0.509253	0.608505	0.57347	0.575128	0.437332	0.558569	0.396512	0.374706	0.381893	0.540199	0.414819	0.44822	0.738449	0.407563	0.428236	0.409098	0.576681	0.364395	0.398687	0.404435	0.412281	0.429225	0.504886	0.420385	0.602249	0.526667	0.77585	0.423873	0.580604	0.373502	0.67968	0.42623	0.399193
ANKIB1	54467	unknown	-1	na	0.461236	0.533346	0.381519	0.54589	0.412881	0.541847	0.429713	0.554102	0.427682	0.473782	0.429235	0.420259	0.401066	0.495543	0.461336	0.414259	0.427626	0.431476	0.516424	0.37768	0.405761	0.393165	0.383201	0.488767	0.682183	0.45283	0.520178	0.407144	0.52268	0.55162	0.432081	0.394315	0.425237	0.440019	0.563296	0.425439	0.469562	0.435043	0.493765	0.422316	0.38064	0.378762	0.438321	0.439249	0.391429
ANKK1	255239	unknown	-1	na	0.627522	0.642929	0.528889	0.65909	0.548026	0.635006	0.575027	0.624483	0.591697	0.580983	0.580512	0.551971	0.621309	0.665153	0.671965	0.624608	0.584208	0.658781	0.619502	0.499277	0.534568	0.626886	0.513086	0.59373	0.756163	0.5713	0.622464	0.550619	0.676171	0.608366	0.556658	0.542442	0.541399	0.548682	0.68393	0.548685	0.695958	0.642431	0.729335	0.547981	0.627098	0.479707	0.618124	0.560588	0.527721
ANKLE1	126549	unknown	-1	na	0.612593	0.625004	0.544908	0.620893	0.545629	0.64579	0.570586	0.599606	0.592287	0.58061	0.575222	0.555088	0.617929	0.627974	0.645713	0.629546	0.56891	0.635759	0.618928	0.507869	0.546044	0.612721	0.519664	0.584327	0.705831	0.565092	0.599477	0.557128	0.637306	0.58497	0.557664	0.557012	0.538148	0.543424	0.672858	0.545899	0.653532	0.612864	0.722569	0.540166	0.597722	0.498996	0.613746	0.565386	0.54535
ANKLE2	23141	unknown	-1	na	0.464104	0.399779	0.384401	0.525363	0.407679	0.52324	0.418628	0.404078	0.409469	0.469583	0.417878	0.41815	0.317699	0.394652	0.395999	0.372489	0.411078	0.458178	0.504768	0.385418	0.413376	0.400791	0.385935	0.477767	0.49248	0.447547	0.510065	0.406541	0.430353	0.556036	0.42768	0.396362	0.423001	0.437931	0.540808	0.422241	0.358416	0.362204	0.388267	0.418442	0.363979	0.392134	0.382371	0.438746	0.396444
ANKMY1	51281	unknown	-1	na	0.509215	0.570222	0.408253	0.584921	0.438519	0.564355	0.457092	0.570354	0.503654	0.495976	0.458463	0.448146	0.5007	0.58843	0.560488	0.566329	0.455077	0.541909	0.540602	0.399787	0.437356	0.526297	0.404862	0.510232	0.702941	0.48141	0.543337	0.440207	0.580337	0.568256	0.457612	0.421423	0.44532	0.458833	0.59703	0.446705	0.583581	0.528433	0.68713	0.445532	0.546353	0.39256	0.553744	0.464907	0.416545
ANKMY2	57037	unknown	-1	na	0.484034	0.542517	0.400028	0.572457	0.405348	0.534875	0.422524	0.568682	0.502661	0.463032	0.418253	0.406585	0.460731	0.546665	0.513837	0.526408	0.418778	0.492614	0.472983	0.389608	0.41002	0.486582	0.403185	0.468366	0.671031	0.433109	0.528038	0.401751	0.565017	0.555183	0.418288	0.412618	0.427986	0.4418	0.576695	0.429661	0.53592	0.485265	0.619106	0.41423	0.51143	0.40649	0.497859	0.430739	0.410051
ANKRA2	57763	unknown	-1	na	0.470976	0.486539	0.391735	0.426341	0.378748	0.369951	0.400075	0.522354	0.432318	0.440251	0.392633	0.377814	0.416665	0.493115	0.439583	0.474082	0.391687	0.504388	0.373485	0.370625	0.39554	0.450337	0.392047	0.441348	0.609578	0.40558	0.441041	0.385551	0.527338	0.479811	0.391132	0.404132	0.406563	0.419592	0.469694	0.409819	0.425533	0.42845	0.556408	0.38384	0.434529	0.396574	0.434911	0.406321	0.402487
ANKRD1	27063	unknown	-1	na	0.62297	0.721331	0.732229	0.771173	0.682965	0.774978	0.658819	0.76725	0.771097	0.665868	0.663623	0.68616	0.778018	0.70491	0.711127	0.722603	0.65919	0.716265	0.76008	0.749291	0.689097	0.735905	0.72665	0.625799	0.744899	0.618708	0.732779	0.676331	0.711669	0.766974	0.666843	0.73506	0.697699	0.698462	0.724308	0.697562	0.680536	0.735859	0.862386	0.701211	0.762942	0.782673	0.758106	0.690145	0.733303
ANKRD10	55608	unknown	-1	na	0.409461	0.417261	0.384707	0.489171	0.346419	0.564097	0.361804	0.499717	0.430227	0.408687	0.350375	0.342429	0.41696	0.477235	0.403145	0.459638	0.34799	0.473954	0.449836	0.366734	0.37576	0.433292	0.390308	0.397952	0.53042	0.359538	0.382592	0.373521	0.506312	0.459917	0.354467	0.395932	0.389108	0.402657	0.525143	0.391437	0.379416	0.441468	0.582346	0.354549	0.430225	0.417614	0.408823	0.377174	0.39862
ANKRD10-IT1	100505494	unknown	-1	na	nan	nan	nan	nan	nan	nan	nan	nan	nan	nan	nan	nan	nan	nan	nan	nan	nan	0.449987	nan	0.344778	0.428062	0.435153	0.360115	nan	nan	0.43897	0.442278	0.442966	nan	nan	nan	nan	nan	nan	nan	nan	nan	nan	nan	nan	nan	nan	nan	nan	nan
ANKRD11	29123	unknown	-1	na	0.457324	0.360964	0.383505	0.384038	0.369196	0.358506	0.388475	0.382614	0.41206	0.432459	0.380741	0.369196	0.326072	0.370983	0.369587	0.371996	0.378188	0.450021	0.352954	0.364871	0.390379	0.356205	0.384614	0.432112	0.460394	0.397691	0.42266	0.339319	0.477616	0.466541	0.382393	0.395531	0.398718	0.41213	0.451001	0.401326	0.340155	0.353581	0.315485	0.375125	0.34057	0.392796	0.336215	0.39857	0.395395
ANKRD12	23253	unknown	-1	na	0.466677	0.492396	0.386572	0.508644	0.40602	0.460166	0.422212	0.512661	0.445954	0.466572	0.419955	0.411628	0.363621	0.454767	0.418468	0.411682	0.418014	0.430499	0.486848	0.380643	0.409549	0.37725	0.388662	0.476688	0.631171	0.444158	0.519923	0.374061	0.53138	0.551615	0.423259	0.399116	0.42311	0.437576	0.48139	0.423681	0.421769	0.389605	0.408315	0.406133	0.384038	0.38731	0.415306	0.433176	0.38884
ANKRD13A	88455	unknown	-1	na	0.464491	0.424679	0.40756	0.483369	0.417376	0.45356	0.424209	0.379785	0.516076	0.431187	0.422553	0.425936	0.377533	0.40382	0.462212	0.387418	0.415728	0.481893	0.497862	0.410335	0.422647	0.454281	0.410709	0.427366	0.528789	0.442188	0.531682	0.381088	0.383301	0.540304	0.433209	0.419106	0.437963	0.4524	0.438162	0.403752	0.468413	0.461651	0.460999	0.429903	0.502794	0.43048	0.426732	0.448307	0.419836
ANKRD13B	124930	unknown	-1	na	0.528324	0.588726	0.461411	0.539314	0.452616	0.585519	0.475178	0.570234	0.455437	0.484678	0.487603	0.451162	0.531191	0.619437	0.580271	0.598635	0.493517	0.536518	0.450298	0.442756	0.435625	0.526793	0.46264	0.486474	0.773827	0.462707	0.478565	0.458731	0.593233	0.490714	0.447941	0.47457	0.477232	0.491537	0.636511	0.482908	0.601473	0.536651	0.701933	0.46707	0.556401	0.456504	0.702032	0.482991	0.466765
ANKRD13C	81573	unknown	-1	na	0.480022	0.451194	0.378513	0.422815	0.333414	0.577997	0.370751	0.516374	0.447032	0.394847	0.355904	0.319467	0.449292	0.487273	0.46582	0.416442	0.365042	0.455445	0.401541	0.333961	0.371513	0.413739	0.381264	0.396238	0.575583	0.359488	0.365472	0.384849	0.511221	0.353118	0.336219	0.391802	0.376306	0.38822	0.569544	0.383267	0.471534	0.475622	0.55633	0.334351	0.346099	0.367578	0.342786	0.353962	0.387141
ANKRD13D	338692	unknown	-1	na	0.415666	0.614921	0.433633	0.37791	0.399771	0.541277	0.415658	0.531899	0.403781	0.440853	0.411454	0.411581	0.520306	0.611127	0.557215	0.515106	0.398931	0.52913	0.392232	0.426107	0.402825	0.522691	0.434398	0.426157	0.788678	0.400585	0.435841	0.409718	0.564353	0.402113	0.399569	0.444965	0.438893	0.454925	0.50094	0.3933	0.564496	0.529403	0.746022	0.414655	0.574958	0.458712	0.695715	0.448698	0.444961
ANKRD16	54522	unknown	-1	na	0.510785	0.562903	0.404269	0.496861	0.393664	0.510633	0.434537	0.54191	0.401119	0.434347	0.450454	0.399524	0.482028	0.581505	0.537795	0.504961	0.454677	0.540194	0.389019	0.37178	0.39126	0.493602	0.402694	0.456691	0.785049	0.426256	0.440944	0.41831	0.562703	0.428427	0.388161	0.418504	0.418055	0.433694	0.604935	0.424049	0.547035	0.504059	0.619425	0.421917	0.45718	0.378632	0.572184	0.429523	0.410015
ANKRD17	26057	unknown	-1	na	0.448817	0.476352	0.369828	0.419099	0.374381	0.428917	0.397146	0.410649	0.394007	0.389426	0.390938	0.372894	0.376568	0.388443	0.428181	0.332715	0.393454	0.423499	0.44546	0.352853	0.381095	0.377621	0.373146	0.394349	0.583635	0.408931	0.470044	0.363034	0.438531	0.446757	0.388602	0.382516	0.399266	0.413353	0.381483	0.365669	0.42883	0.40265	0.436035	0.381138	0.357468	0.369211	0.390354	0.399112	0.380084
ANKRD18A	253650	unknown	-1	na	0.618747	0.601473	0.537552	0.608798	0.547543	0.616455	0.55517	0.61538	0.54435	0.563059	0.575381	0.529906	0.605129	0.648191	0.643466	0.58504	0.594151	0.620217	0.551184	0.535825	0.522058	0.575076	0.547962	0.556332	0.740496	0.554606	0.556534	0.54305	0.613807	0.570516	0.541378	0.549859	0.569334	0.581689	0.677752	0.576063	0.656668	0.589209	0.710344	0.547764	0.55761	0.533423	0.68085	0.558521	0.538272
ANKRD18B	441459	unknown	-1	na	0.632293	0.711207	0.599503	0.65205	0.611106	0.695665	0.597357	0.704601	0.602578	0.614244	0.613439	0.585775	0.674397	0.724496	0.707578	0.700834	0.632665	0.69357	0.61777	0.604452	0.620148	0.683533	0.605966	0.586675	0.865004	0.62928	0.627962	0.614554	0.696597	0.628014	0.60687	0.609069	0.6233	0.631737	0.716796	0.629772	0.716591	0.666995	0.799744	0.595673	0.687083	0.592794	0.741763	0.613855	0.59972
ANKRD18CP	100287922	unknown	-1	na	nan	nan	nan	nan	nan	nan	nan	nan	nan	nan	nan	nan	nan	nan	nan	nan	nan	0.615208	nan	0.491378	0.701927	0.683313	0.484949	nan	nan	0.641144	0.679718	0.645373	nan	nan	nan	nan	nan	nan	nan	nan	nan	nan	nan	nan	nan	nan	nan	nan	nan
ANKRD18DP	348840	unknown	-1	na	nan	nan	nan	nan	nan	nan	nan	nan	nan	nan	nan	nan	nan	nan	nan	nan	nan	0.648578	nan	0.490926	0.750647	0.729025	0.484566	nan	nan	0.680752	0.723797	0.684846	nan	nan	nan	nan	nan	nan	nan	nan	nan	nan	nan	nan	nan	nan	nan	nan	nan
ANKRD18EP	100131031	unknown	-1	na	nan	nan	nan	nan	nan	nan	nan	nan	nan	nan	nan	nan	nan	nan	nan	nan	nan	0.50706	nan	0.333848	0.52547	0.522761	0.350653	nan	nan	0.509206	0.5261	0.513446	nan	nan	nan	nan	nan	nan	nan	nan	nan	nan	nan	nan	nan	nan	nan	nan	nan
ANKRD19P	138649	unknown	-1	na	0.531271	0.549219	nan	nan	0.511926	nan	0.566119	0.544408	nan	0.572097	0.534024	0.544645	nan	0.573612	0.537469	0.581379	0.507515	0.549348	0.54081	0.416526	0.596875	0.58713	0.421529	0.587943	0.54377	0.54887	0.587579	0.565524	0.62074	0.55158	0.539303	nan	0.538874	0.542105	0.593693	0.513564	0.540372	nan	nan	0.517798	0.545285	0.451541	0.505405	0.540529	nan
ANKRD2	26287	unknown	-1	na	0.636906	0.66071	0.69726	0.764693	0.620006	0.781769	0.620593	0.71572	0.734641	0.612115	0.618727	0.608278	0.741308	0.671624	0.688352	0.693134	0.624251	0.715487	0.687063	0.676796	0.641755	0.723119	0.690079	0.576707	0.690468	0.565236	0.71219	0.669618	0.713014	0.697666	0.599627	0.702883	0.646386	0.64649	0.724976	0.652937	0.675812	0.737967	0.850709	0.628891	0.705858	0.717818	0.661915	0.62275	0.69611
ANKRD20A1	84210	unknown	-1	na	0.645524	0.563175	0.489694	0.388803	0.507072	0.477126	0.537482	0.433976	0.508572	0.53036	0.567334	0.492515	0.518057	0.595169	0.594171	0.414714	0.591289	0.607525	0.509499	0.443151	0.505865	0.572936	0.480212	0.550407	0.637459	0.554971	0.546195	0.529648	0.606106	0.344085	0.497825	0.504786	0.501398	0.511733	0.43198	0.42096	0.663562	0.562782	0.669324	0.522359	0.530192	0.425934	0.568707	0.518428	0.488481
ANKRD20A10P	100421422	unknown	-1	na	nan	nan	nan	nan	nan	nan	nan	nan	nan	nan	nan	nan	nan	nan	nan	nan	nan	0.656999	nan	0.525838	0.762354	0.740159	0.51415	nan	nan	0.690619	0.734575	0.69467	nan	nan	nan	nan	nan	nan	nan	nan	nan	nan	nan	nan	nan	nan	nan	nan	nan
ANKRD20A11P	391267	unknown	-1	na	nan	nan	nan	nan	nan	nan	nan	0.5445	nan	nan	nan	nan	nan	nan	nan	0.651995	nan	0.574886	nan	0.507665	0.638767	0.625192	0.498741	nan	nan	0.59242	0.623974	0.596729	nan	nan	nan	nan	nan	nan	nan	0.567397	nan	nan	nan	nan	nan	0.520619	nan	nan	nan
ANKRD20A12P	100874392	unknown	-1	na	nan	nan	nan	nan	nan	nan	nan	nan	nan	nan	nan	nan	nan	nan	nan	nan	nan	0.54275	nan	0.523595	0.585872	0.577178	0.512246	nan	nan	0.553119	0.578071	0.557426	nan	nan	nan	nan	nan	nan	nan	nan	nan	nan	nan	nan	nan	nan	nan	nan	nan
ANKRD20A13P	100132733	unknown	-1	na	nan	nan	nan	nan	nan	nan	nan	nan	nan	nan	nan	nan	nan	nan	nan	nan	nan	nan	nan	nan	nan	nan	nan	nan	nan	nan	nan	nan	nan	nan	nan	nan	nan	nan	nan	nan	nan	nan	nan	nan	nan	nan	nan	nan	nan
ANKRD20A14P	100533719	unknown	-1	na	nan	nan	nan	nan	nan	nan	nan	nan	nan	nan	nan	nan	nan	nan	nan	nan	nan	0.558033	nan	0.408423	0.611256	0.600162	0.414638	nan	nan	0.571848	0.600035	0.576163	nan	nan	nan	nan	nan	nan	nan	nan	nan	nan	nan	nan	nan	nan	nan	nan	nan
ANKRD20A17P	100421363	unknown	-1	na	nan	nan	nan	nan	nan	nan	nan	nan	nan	nan	nan	nan	nan	nan	nan	nan	nan	0.587817	nan	0.432831	0.659467	0.644127	0.435371	nan	nan	0.60813	0.642107	0.612424	nan	nan	nan	nan	nan	nan	nan	nan	nan	nan	nan	nan	nan	nan	nan	nan	nan
ANKRD20A18P	391269	unknown	-1	na	nan	nan	nan	nan	nan	nan	nan	nan	nan	nan	nan	nan	nan	nan	nan	nan	nan	0.619726	nan	0.642821	0.708729	0.689641	0.614611	nan	nan	0.64655	0.685805	0.650764	nan	nan	nan	nan	nan	nan	nan	nan	nan	nan	nan	nan	nan	nan	nan	nan	nan
ANKRD20A19P	400110	unknown	-1	na	nan	nan	nan	nan	nan	nan	nan	nan	nan	nan	nan	nan	nan	nan	nan	nan	nan	0.623677	nan	0.617727	0.714626	0.695141	0.592786	nan	nan	0.651267	0.691099	0.655467	nan	nan	nan	nan	nan	nan	nan	nan	nan	nan	nan	nan	nan	nan	nan	nan	nan
ANKRD20A2	441430	unknown	-1	na	0.655752	0.603301	0.498119	0.590331	0.517623	0.609047	0.546562	0.546986	0.518459	0.539236	0.577325	0.501384	0.543797	0.614599	0.610923	0.580003	0.602488	0.632567	0.520602	0.447367	0.530283	0.601014	0.485515	0.558514	0.76308	0.576925	0.564754	0.547771	0.63223	0.492184	0.508238	0.513152	0.506187	0.51554	0.695633	0.518864	0.688601	0.589951	0.700292	0.53156	0.54901	0.423601	0.627729	0.526899	0.496346
ANKRD20A20P	728788	unknown	-1	na	nan	nan	nan	nan	nan	nan	nan	nan	nan	nan	nan	nan	nan	nan	nan	nan	nan	nan	nan	nan	nan	nan	nan	nan	nan	nan	nan	nan	nan	nan	nan	nan	nan	nan	nan	nan	nan	nan	nan	nan	nan	nan	nan	nan	nan
ANKRD20A3	441425	unknown	-1	na	0.595226	0.559412	0.477319	0.369742	0.483444	0.464364	0.510346	0.422483	0.485547	0.510354	0.532705	0.474329	0.515201	0.575809	0.560029	0.406321	0.549362	0.587227	0.484007	0.443722	0.519601	0.567823	0.473183	0.522387	0.604233	0.547977	0.545823	0.52366	0.583136	0.347038	0.47607	0.491578	0.491795	0.503982	0.403625	0.406879	0.633253	0.523098	0.684336	0.498087	0.497106	0.423623	0.564834	0.502902	0.479003
ANKRD20A4	728747	unknown	-1	na	0.644106	0.582163	0.473441	0.545578	0.499298	0.610768	0.532378	0.603474	0.50148	0.528315	0.562797	0.48567	0.526287	0.598029	0.606506	0.526222	0.586744	0.606044	0.501414	0.40761	0.507498	0.584167	0.473392	0.546784	0.720077	0.556244	0.573015	0.528698	0.611243	0.418941	0.489841	0.492292	0.504955	0.543073	0.694726	0.522424	0.668269	0.570676	0.742129	0.516506	0.539983	0.423502	0.64635	0.520294	0.473405
ANKRD20A5P	440482	unknown	-1	na	nan	nan	nan	nan	nan	nan	nan	nan	nan	nan	nan	nan	nan	nan	nan	nan	nan	0.561887	nan	0.522346	0.617595	0.605917	0.511187	nan	nan	0.576561	0.605537	0.580876	nan	nan	nan	nan	nan	nan	nan	nan	nan	nan	nan	nan	nan	nan	nan	nan	nan
ANKRD20A7P	653436	unknown	-1	na	nan	nan	nan	nan	nan	nan	nan	nan	nan	nan	nan	nan	nan	nan	nan	nan	nan	0.57972	nan	0.457522	0.646549	0.632299	0.456293	nan	nan	0.5983	0.630778	0.602604	nan	nan	nan	nan	nan	nan	nan	nan	nan	nan	nan	nan	nan	nan	nan	nan	nan
ANKRD20A8P	729171	unknown	-1	na	nan	nan	nan	nan	nan	nan	nan	nan	nan	nan	nan	nan	nan	nan	nan	nan	nan	0.638382	nan	0.507705	0.736145	0.71532	0.498775	nan	nan	0.668732	0.710553	0.672874	nan	nan	nan	nan	nan	nan	nan	nan	nan	nan	nan	nan	nan	nan	nan	nan	nan
ANKRD20A9P	284232	unknown	-1	na	nan	nan	nan	nan	nan	nan	nan	nan	nan	nan	nan	nan	nan	nan	nan	nan	nan	0.63256	nan	0.44834	0.727707	0.707386	0.448516	nan	nan	0.661834	0.702898	0.666001	nan	nan	nan	nan	nan	nan	nan	nan	nan	nan	nan	nan	nan	nan	nan	nan	nan
ANKRD22	118932	unknown	-1	na	0.525376	0.573739	0.575326	0.61282	0.563243	0.609257	0.541722	0.639972	0.555683	0.574589	0.541738	0.549745	0.614015	0.653224	0.582246	0.611753	0.54421	0.57952	0.565482	0.609427	0.55409	0.554259	0.593355	0.52929	0.624357	0.543481	0.564428	0.54842	0.553262	0.633434	0.563237	0.583226	0.603139	0.615962	0.596696	0.606384	0.515591	0.574638	0.642521	0.546769	0.598379	0.624062	0.576637	0.582966	0.580943
ANKRD23	200539	unknown	-1	na	0.540533	0.618569	0.520017	0.640334	0.521104	0.620068	0.522145	0.634244	0.590497	0.555046	0.52637	0.530634	0.59	0.637472	0.588364	0.593605	0.518826	0.574763	0.612875	0.520341	0.521505	0.593092	0.514185	0.546733	0.685997	0.524535	0.609906	0.52558	0.620496	0.638008	0.529743	0.530157	0.530839	0.540574	0.634248	0.532563	0.592791	0.587648	0.730777	0.531902	0.602999	0.534694	0.62089	0.544732	0.526777
ANKRD24	170961	unknown	-1	na	0.574714	0.538384	0.476852	0.503404	0.459711	0.565219	0.489851	0.549706	0.457447	0.499177	0.483189	0.444993	0.542202	0.582561	0.545296	0.538319	0.499909	0.579456	0.517107	0.443506	0.467392	0.556024	0.478529	0.502831	0.587152	0.475203	0.484661	0.471257	0.605042	0.453153	0.457954	0.49089	0.484536	0.494541	0.594586	0.491736	0.600615	0.551155	0.662299	0.462768	0.496963	0.454187	0.485028	0.468936	0.479075
ANKRD26	22852	unknown	-1	na	0.535903	0.552277	0.408705	0.566079	0.43966	0.519943	0.466006	0.568285	0.518027	0.494307	0.46565	0.441326	0.507732	0.587108	0.580269	0.556856	0.471828	0.562259	0.51581	0.392234	0.433476	0.536558	0.407997	0.514009	0.705078	0.483516	0.557262	0.410589	0.596294	0.56191	0.454341	0.422956	0.448252	0.461486	0.560782	0.451004	0.603222	0.536066	0.633853	0.44535	0.537006	0.380114	0.544856	0.458509	0.41428
ANKRD26P1	124149	unknown	-1	na	nan	nan	nan	nan	nan	nan	nan	0.514842	nan	nan	nan	nan	nan	nan	nan	0.68306	nan	0.625877	nan	0.459738	0.717889	0.698189	0.458169	nan	nan	0.653888	0.694035	0.658081	nan	nan	nan	nan	nan	nan	nan	0.529705	nan	nan	nan	nan	nan	0.41861	nan	nan	nan
ANKRD26P2	646929	unknown	-1	na	nan	nan	nan	nan	nan	nan	nan	nan	nan	nan	nan	nan	nan	nan	nan	nan	nan	0.730117	nan	0.659115	0.852751	0.828856	0.628897	nan	nan	0.773559	0.821312	0.777073	nan	nan	nan	nan	nan	nan	nan	nan	nan	nan	nan	nan	nan	nan	nan	nan	nan
ANKRD26P3	100101938	unknown	-1	na	nan	nan	nan	nan	nan	nan	nan	nan	nan	nan	nan	nan	nan	nan	nan	nan	nan	0.671109	nan	0.556422	0.781402	0.75842	0.540157	nan	nan	0.707024	0.752298	0.710993	nan	nan	nan	nan	nan	nan	nan	nan	nan	nan	nan	nan	nan	nan	nan	nan	nan
ANKRD26P4	100873882	unknown	-1	na	nan	nan	nan	nan	nan	nan	nan	nan	nan	nan	nan	nan	nan	nan	nan	nan	nan	0.603281	nan	0.402688	0.683688	0.666416	0.409756	nan	nan	0.626818	0.663484	0.63108	nan	nan	nan	nan	nan	nan	nan	nan	nan	nan	nan	nan	nan	nan	nan	nan	nan
ANKRD27	84079	unknown	-1	na	0.4769	0.49079	0.389457	0.532025	0.394847	0.545315	0.416982	0.541024	0.43038	0.454148	0.411681	0.393354	0.441176	0.511393	0.480871	0.446095	0.4151	0.452829	0.494846	0.373225	0.402264	0.40633	0.392467	0.462873	0.647744	0.428449	0.483745	0.408847	0.547189	0.510695	0.407484	0.402469	0.417915	0.431623	0.57378	0.420366	0.484219	0.465675	0.541055	0.39289	0.390772	0.385693	0.416198	0.418208	0.390448
ANKRD28	23243	unknown	-1	na	0.477113	0.545055	0.403804	0.579553	0.414935	0.564232	0.426506	0.566937	0.508462	0.471544	0.423955	0.419498	0.484176	0.56781	0.528243	0.551079	0.421928	0.523156	0.519552	0.401957	0.42061	0.507254	0.408186	0.475595	0.671478	0.443794	0.524355	0.419288	0.551193	0.567531	0.42898	0.415971	0.436147	0.45052	0.578141	0.436413	0.527721	0.507631	0.69059	0.426617	0.539661	0.416714	0.533684	0.44208	0.414738
ANKRD29	147463	unknown	-1	na	0.526636	0.613258	0.511505	0.628099	0.516668	0.637973	0.513911	0.637334	0.532668	0.552084	0.518919	0.528414	0.585705	0.630574	0.604129	0.623021	0.509335	0.578456	0.590867	0.518275	0.520847	0.57317	0.507394	0.543144	0.726685	0.523738	0.556075	0.519265	0.613885	0.609808	0.52666	0.521424	0.526754	0.537335	0.623764	0.527369	0.601318	0.586713	0.730177	0.529843	0.620706	0.531117	0.62284	0.542386	0.519474
ANKRD30A	91074	unknown	-1	na	0.527057	0.543238	nan	nan	0.557675	0.593063	0.559454	0.615013	nan	0.568048	0.529789	0.538669	nan	0.570904	0.532924	0.619405	0.57073	0.679561	0.740349	0.653753	0.792459	0.76911	0.624185	0.582903	0.538439	0.597351	0.762701	0.720682	0.618563	0.545395	0.534343	nan	0.533734	0.536645	0.592821	0.600666	0.535331	nan	nan	0.607133	0.539896	0.564534	0.582964	0.535177	nan
ANKRD30B	374860	unknown	-1	na	0.657304	0.59677	0.615367	0.652541	0.528685	0.72758	0.567142	0.649772	0.640384	0.537929	0.549392	0.493262	0.694347	0.634488	0.673822	0.640168	0.578077	0.736634	0.602651	0.55333	0.57792	0.718643	0.613753	0.523152	0.650605	0.519193	0.633638	0.615911	0.695883	0.549565	0.504611	0.62696	0.569028	0.57126	0.71785	0.583907	0.692839	0.705167	0.789806	0.523765	0.618692	0.572725	0.537296	0.520187	0.609752
ANKRD30BL	554226	unknown	-1	na	0.73977	0.707609	0.623722	0.641655	0.659334	0.628912	0.655868	0.692847	0.649789	0.656307	0.688447	0.624484	0.664664	0.710645	0.725116	0.689669	0.719704	0.70298	0.66864	0.606584	0.643325	0.707653	0.622644	0.649573	0.813132	0.68408	0.663533	0.658245	0.746358	0.628593	0.651835	0.635198	0.647964	0.652957	0.705005	0.661196	0.772945	0.712781	0.754393	0.648745	0.666278	0.576197	0.719741	0.646081	0.617498
ANKRD30BP1	642460	unknown	-1	na	nan	nan	nan	nan	nan	nan	nan	nan	nan	nan	nan	nan	nan	nan	nan	nan	nan	0.683993	nan	0.629108	0.798148	0.774639	0.60266	nan	nan	0.72185	0.76809	0.725735	nan	nan	nan	nan	nan	nan	nan	nan	nan	nan	nan	nan	nan	nan	nan	nan	nan
ANKRD30BP2	149992	unknown	-1	na	nan	nan	nan	nan	nan	nan	nan	nan	nan	nan	nan	nan	nan	nan	nan	nan	nan	0.730356	nan	0.493135	0.853012	0.82912	0.486436	nan	nan	0.773821	0.821573	0.777333	nan	nan	nan	nan	nan	nan	nan	nan	nan	nan	nan	nan	nan	nan	nan	nan	nan
ANKRD30BP3	338579	unknown	-1	na	nan	nan	nan	nan	nan	nan	nan	nan	nan	nan	nan	nan	nan	nan	nan	nan	nan	0.650164	nan	0.596168	0.752871	0.731136	0.574182	nan	nan	0.682615	0.725838	0.686701	nan	nan	nan	nan	nan	nan	nan	nan	nan	nan	nan	nan	nan	nan	nan	nan	nan
ANKRD31	256006	unknown	-1	na	0.621117	0.513017	0.471138	0.540638	0.42952	0.586089	0.487834	0.541108	0.554446	0.470549	0.472645	0.400246	0.545184	0.54401	0.586095	0.517644	0.502448	0.625199	0.438506	0.399698	0.465783	0.601248	0.468972	0.483264	0.58977	0.465676	0.578381	0.468071	0.615848	0.48224	0.420309	0.487798	0.46076	0.468442	0.624205	0.474905	0.640292	0.580835	0.62152	0.421356	0.489429	0.395474	0.441057	0.428549	0.467583
ANKRD32	84250	unknown	-1	na	0.515285	0.485408	0.411718	0.427654	0.349433	0.56747	0.396009	0.43216	0.505118	0.351756	0.377207	0.330648	0.51421	0.464209	0.531113	0.452555	0.390839	0.566243	0.392863	0.3222	0.402726	0.543645	0.410417	0.348277	0.525276	0.377119	0.535184	0.423148	0.504628	0.396385	0.347169	0.425899	0.393684	0.403691	0.477623	0.357918	0.560419	0.539705	0.681682	0.343981	0.485594	0.357589	0.417039	0.365744	0.364274
ANKRD33	341405	unknown	-1	na	0.683924	0.653075	0.586379	0.668054	0.588283	0.678549	0.625325	0.607419	0.679913	0.611087	0.629287	0.587192	0.633974	0.649178	0.701058	0.659771	0.635184	0.691864	0.685916	0.537336	0.592411	0.67717	0.561851	0.623678	0.700235	0.614387	0.648279	0.631683	0.706992	0.600854	0.591168	0.59981	0.57745	0.580668	0.716034	0.590843	0.746831	0.689211	0.698481	0.582873	0.615244	0.5027	0.623822	0.593492	0.579649
ANKRD33B	651746	unknown	-1	na	0.640448	0.709503	0.569958	0.570568	0.584169	0.617598	0.58296	0.656324	0.578262	0.592889	0.603626	0.561282	0.632075	0.69694	0.691118	0.680794	0.624773	0.665748	0.589763	0.533883	0.561592	0.649041	0.554113	0.578966	0.849335	0.58973	0.588577	0.576921	0.684391	0.565919	0.57834	0.58127	0.568326	0.57426	0.694649	0.579661	0.71358	0.662023	0.753933	0.577392	0.659332	0.534801	0.709578	0.588958	0.561576
ANKRD33B-AS1	100874247	unknown	-1	na	nan	nan	nan	nan	nan	nan	nan	nan	nan	nan	nan	nan	nan	nan	nan	nan	nan	0.666719	nan	0.618934	0.775554	0.752793	0.593831	nan	nan	0.701938	0.746831	0.705934	nan	nan	nan	nan	nan	nan	nan	nan	nan	nan	nan	nan	nan	nan	nan	nan	nan
ANKRD34A	284615	unknown	-1	na	0.603623	0.556503	0.472354	0.623029	0.506575	0.457551	0.534802	0.555775	0.586769	0.545715	0.537928	0.504055	0.520441	0.567827	0.584648	0.497502	0.551534	0.560001	0.507153	0.453242	0.484393	0.537291	0.470795	0.566579	0.642953	0.537151	0.608089	0.49421	0.574611	0.609448	0.513633	0.487372	0.508747	0.519933	0.581169	0.513706	0.618322	0.519992	0.676024	0.512898	0.492454	0.432633	0.556506	0.515613	0.472644
ANKRD34B	340120	unknown	-1	na	0.728284	0.714785	0.589098	0.661601	0.623062	0.662546	0.630338	0.672147	0.616324	0.626834	0.66458	0.592327	0.662031	0.717369	0.753628	0.6957	0.695719	0.717608	0.630847	0.580199	0.605069	0.698389	0.597993	0.629957	0.864856	0.65343	0.633432	0.626247	0.734312	0.607776	0.614511	0.601985	0.627291	0.635515	0.754693	0.638873	0.791994	0.692536	0.7415	0.620257	0.668586	0.549005	0.770468	0.61455	0.57515
ANKRD34C	390616	unknown	-1	na	0.682662	0.656485	0.573993	0.67201	0.601045	0.683944	0.624778	0.639515	0.592089	0.612897	0.630494	0.589041	0.650197	0.670417	0.718032	0.65898	0.653787	0.707893	0.621978	0.560287	0.591184	0.689036	0.577042	0.629598	0.738812	0.623401	0.671304	0.628037	0.714778	0.638488	0.593158	0.587925	0.601952	0.609705	0.722125	0.610279	0.756646	0.683172	0.732318	0.613249	0.633219	0.517483	0.664515	0.593766	0.567414
ANKRD35	148741	unknown	-1	na	0.568575	0.603736	0.461422	0.668361	0.516588	0.648158	0.527819	0.603132	0.617037	0.545425	0.526816	0.514284	0.618834	0.617358	0.625138	0.615576	0.52862	0.606365	0.616026	0.521232	0.520382	0.589678	0.533463	0.534645	0.645366	0.51032	0.610598	0.538988	0.615059	0.609708	0.517341	0.549833	0.534176	0.542028	0.638309	0.538877	0.604482	0.573133	0.67916	0.522234	0.579861	0.544195	0.591851	0.532728	0.543131
ANKRD36	375248	unknown	-1	na	0.494845	0.569548	0.424721	0.531966	0.435015	0.406348	0.456301	0.497744	0.540192	0.446079	0.453939	0.43656	0.517423	0.517793	0.569553	0.491265	0.456123	0.541662	0.430373	0.366691	0.448833	0.545008	0.381085	0.450613	0.637996	0.47404	0.565638	0.439332	0.518318	0.508477	0.447358	0.438002	0.450596	0.463176	0.403238	0.420582	0.578644	0.522538	0.643053	0.441162	0.534246	0.372469	0.53902	0.457372	0.3584
ANKRD36B	57730	unknown	-1	na	0.449015	0.432133	nan	nan	0.418731	nan	0.434808	nan	nan	0.435533	0.451295	0.427904	nan	0.44853	0.448645	0.458756	0.420479	0.534012	0.440891	0.366222	0.571205	0.563936	0.378582	0.417654	0.439391	0.476621	0.565423	0.546682	nan	0.430444	0.44238	nan	0.438474	0.435399	nan	0.443421	0.441846	nan	nan	0.385367	0.439817	nan	0.404996	0.435987	nan
ANKRD36BP1	84832	unknown	-1	na	nan	nan	nan	nan	nan	nan	nan	0.455126	nan	nan	nan	nan	nan	nan	nan	0.3368	nan	0.487361	nan	0.363318	0.491784	0.492491	0.376088	nan	nan	0.484931	0.497175	0.489105	nan	nan	nan	nan	nan	nan	nan	0.288893	nan	nan	nan	nan	nan	0.455579	nan	nan	nan
ANKRD36BP2	645784	unknown	-1	na	0.493727	0.495756	nan	nan	0.499849	nan	0.506319	nan	nan	0.496121	0.496281	0.491279	nan	0.495232	0.496945	0.495554	0.508857	0.552099	0.495198	0.540239	0.601444	0.591268	0.526381	0.496559	0.496135	0.519895	0.591533	0.568897	nan	0.496269	0.49506	nan	0.49302	0.493366	nan	0.490574	0.495399	nan	nan	0.518205	0.497155	nan	0.509896	0.492775	nan
ANKRD36C	400986	unknown	-1	na	0.542254	0.632139	0.424934	0.47641	0.439455	0.400509	0.470464	0.69455	0.443917	0.469135	0.487176	0.438482	0.541262	0.616749	0.61667	0.582679	0.495878	0.580305	0.437096	0.39345	0.445043	0.562428	0.43703	0.486079	0.754945	0.47492	0.491753	0.463134	0.609596	0.384638	0.433543	0.438026	0.448	0.473417	0.478384	0.45953	0.648806	0.555806	0.789269	0.459239	0.59041	0.392097	0.691579	0.462219	0.42737
ANKRD37	353322	unknown	-1	na	0.500579	0.589426	0.43915	0.588797	0.45541	0.586176	0.46337	0.599329	0.545432	0.505537	0.464624	0.464245	0.529119	0.603986	0.570129	0.57665	0.45972	0.546296	0.521739	0.440625	0.453599	0.537035	0.43982	0.508145	0.713134	0.477809	0.557636	0.441526	0.588044	0.598884	0.469436	0.451125	0.469321	0.482633	0.601567	0.469731	0.580255	0.539758	0.701474	0.467496	0.571146	0.45126	0.57903	0.48239	0.448678
ANKRD39	51239	unknown	-1	na	0.473785	0.566306	0.419804	0.592577	0.449843	0.553555	0.465227	0.582225	0.525797	0.505262	0.467854	0.461406	0.50899	0.601554	0.57205	0.569933	0.46246	0.536074	0.545559	0.414503	0.434323	0.516475	0.415826	0.517125	0.724378	0.479296	0.531747	0.439428	0.583053	0.5844	0.468819	0.432697	0.455568	0.468863	0.597474	0.456762	0.59023	0.53269	0.695561	0.448815	0.557139	0.416585	0.568821	0.477232	0.420078
ANKRD40	91369	unknown	-1	na	0.429294	0.542704	0.404958	0.562241	0.417882	0.494095	0.426892	0.56778	0.509454	0.471882	0.424314	0.419995	0.481292	0.566145	0.532083	0.546867	0.425461	0.514576	0.485777	0.408607	0.412952	0.500077	0.41404	0.475587	0.67017	0.43772	0.521205	0.389617	0.555676	0.575582	0.429368	0.417105	0.442089	0.457178	0.532062	0.44175	0.533651	0.504883	0.649744	0.432794	0.535543	0.429434	0.53576	0.442638	0.415894
ANKRD42	338699	unknown	-1	na	0.504723	0.526643	0.414786	0.540636	0.388105	0.584266	0.417938	0.559645	0.469768	0.444392	0.408175	0.379616	0.511005	0.567999	0.544286	0.54603	0.414199	0.552172	0.453238	0.379393	0.416689	0.533679	0.413793	0.445221	0.651395	0.416388	0.53823	0.429461	0.575285	0.516113	0.394367	0.428115	0.418624	0.430023	0.585565	0.424633	0.566992	0.53542	0.693589	0.389382	0.516216	0.400503	0.478809	0.409484	0.42243
ANKRD44	91526	unknown	-1	na	0.434618	0.580852	0.450243	0.51048	0.420242	0.576503	0.432805	0.555706	0.423	0.457988	0.430114	0.4286	0.492204	0.548013	0.528444	0.587082	0.420298	0.505843	0.413971	0.442949	0.457912	0.51192	0.450642	0.441007	0.76025	0.446381	0.476272	0.447616	0.539327	0.490998	0.419724	0.461498	0.456036	0.47131	0.596868	0.458527	0.537814	0.50126	0.652739	0.431941	0.537915	0.460306	0.659239	0.465256	0.460607
ANKRD44-IT1	101927547	unknown	-1	na	nan	nan	nan	nan	nan	nan	nan	nan	nan	nan	nan	nan	nan	nan	nan	nan	nan	0.625816	nan	0.412875	0.717799	0.698105	0.418425	nan	nan	0.653816	0.693953	0.658009	nan	nan	nan	nan	nan	nan	nan	nan	nan	nan	nan	nan	nan	nan	nan	nan	nan
ANKRD45	339416	unknown	-1	na	0.613122	0.634923	0.585966	0.617567	0.567059	0.679739	0.580007	0.638879	0.62165	0.587355	0.582534	0.567282	0.661474	0.65221	0.656584	0.625583	0.583169	0.669364	0.666382	0.562393	0.584776	0.642096	0.572396	0.578451	0.705342	0.572093	0.662018	0.604051	0.659945	0.623454	0.567337	0.596029	0.573946	0.579091	0.673221	0.580208	0.6661	0.650277	0.769223	0.569444	0.619304	0.563064	0.622528	0.579588	0.58654
ANKRD46	157567	unknown	-1	na	0.48421	0.561578	0.42759	0.59478	0.422148	0.599301	0.434727	0.584578	0.535224	0.476495	0.430994	0.426249	0.503873	0.58518	0.544749	0.565691	0.426621	0.538167	0.515046	0.417924	0.44154	0.52964	0.427454	0.474069	0.683294	0.448327	0.552851	0.440642	0.572322	0.572443	0.434444	0.439467	0.444693	0.457442	0.585945	0.446543	0.556609	0.528035	0.707702	0.430556	0.549476	0.436355	0.537422	0.450502	0.438045
ANKRD49	54851	unknown	-1	na	0.459915	0.509601	0.403598	0.494615	0.4006	0.350235	0.419334	0.505918	0.442182	0.430252	0.414192	0.402501	0.45902	0.513468	0.502747	0.501128	0.412344	0.513981	0.39328	0.368495	0.413598	0.503521	0.403452	0.430109	0.621928	0.429644	0.483732	0.371689	0.524361	0.463493	0.414091	0.416061	0.423503	0.436603	0.450677	0.403095	0.533121	0.505864	0.587939	0.39076	0.521893	0.390338	0.502039	0.427955	0.363775
ANKRD50	57182	unknown	-1	na	0.508757	0.575521	0.429055	0.597959	0.458753	0.569457	0.472341	0.593004	0.534896	0.508389	0.474302	0.464301	0.524211	0.610799	0.580809	0.57609	0.476023	0.55748	0.556997	0.428497	0.451312	0.540795	0.431975	0.519777	0.725177	0.490493	0.563799	0.456599	0.59702	0.595287	0.472038	0.44214	0.469625	0.483445	0.609155	0.470315	0.603978	0.543112	0.698533	0.461734	0.564438	0.425352	0.578226	0.480458	0.428402
ANKRD52	283373	unknown	-1	na	0.506489	0.54209	0.399169	0.558618	0.440376	0.490468	0.456002	0.561268	0.484034	0.496902	0.45871	0.449598	0.477818	0.573089	0.556984	0.52363	0.457727	0.526119	0.52131	0.398659	0.424781	0.500943	0.400238	0.514121	0.70483	0.478813	0.535151	0.404056	0.557921	0.575806	0.45915	0.412379	0.447126	0.461693	0.556159	0.447223	0.545192	0.500389	0.588627	0.451168	0.492297	0.392487	0.535239	0.464921	0.407659
ANKRD53	79998	unknown	-1	na	0.575588	0.552848	0.473386	0.617824	0.48724	0.531273	0.510552	0.568135	0.580646	0.5272	0.510391	0.483144	0.549169	0.600933	0.59027	0.553016	0.521326	0.567283	0.533791	0.455472	0.480989	0.545732	0.473652	0.537846	0.655161	0.511315	0.601028	0.465641	0.616845	0.603319	0.492356	0.487295	0.499067	0.510232	0.558176	0.503521	0.60742	0.564015	0.61781	0.494153	0.543005	0.450226	0.540399	0.499661	0.476166
ANKRD54	129138	unknown	-1	na	0.442163	0.554969	0.391389	0.406267	0.371997	0.376768	0.404817	0.537936	0.379248	0.401405	0.409379	0.384868	0.490209	0.560159	0.550004	0.529551	0.402031	0.525478	0.36448	0.372171	0.379956	0.506721	0.392272	0.424259	0.765325	0.394523	0.40935	0.395609	0.551187	0.413547	0.369575	0.392522	0.396547	0.403475	0.438096	0.393744	0.529554	0.505104	0.679238	0.39771	0.501512	0.383679	0.632076	0.402425	0.400574
ANKRD55	79722	unknown	-1	na	0.611564	0.622058	0.53627	0.616988	0.53274	0.609736	0.552239	0.636328	0.607948	0.557295	0.551997	0.52228	0.623901	0.644939	0.64994	0.629648	0.567529	0.666264	0.600738	0.517649	0.547409	0.648263	0.537729	0.559341	0.720796	0.552165	0.587929	0.534619	0.663027	0.613896	0.528553	0.548981	0.547808	0.556605	0.639316	0.553751	0.668017	0.637949	0.711636	0.540701	0.61579	0.506335	0.605795	0.537698	0.536248
ANKRD6	22881	unknown	-1	na	0.503321	0.568164	0.445997	0.575703	0.45866	0.505243	0.471234	0.589323	0.554766	0.507828	0.471701	0.465196	0.529096	0.565684	0.571659	0.579312	0.468993	0.521934	0.502427	0.440137	0.471434	0.549557	0.444666	0.51161	0.691742	0.491581	0.579098	0.424934	0.541739	0.598319	0.471508	0.458376	0.471873	0.484373	0.585444	0.473437	0.54772	0.510276	0.625434	0.458926	0.536406	0.440654	0.5737	0.483554	0.44603
ANKRD60	140731	unknown	-1	na	nan	nan	nan	nan	nan	nan	nan	0.601442	nan	nan	nan	nan	nan	nan	nan	0.754385	nan	0.741302	nan	0.604053	0.864686	0.841038	0.580972	nan	nan	0.785737	0.833382	0.789145	nan	nan	nan	nan	nan	nan	nan	0.637242	nan	nan	nan	nan	nan	0.435039	nan	nan	nan
ANKRD61	100310846	unknown	-1	na	0.634756	0.61158	0.463286	0.554633	0.479008	0.557588	0.517565	0.541786	0.482762	0.506771	0.548375	0.468078	0.532186	0.601005	0.625235	0.550416	0.571437	0.604841	0.480248	0.403243	0.464608	0.573296	0.447534	0.535172	0.77304	0.521825	0.515094	0.498606	0.621578	0.453045	0.469333	0.479027	0.466547	0.476822	0.676495	0.47928	0.692898	0.567075	0.69796	0.500384	0.546787	0.392408	0.637895	0.493709	0.462487
ANKRD62	342850	unknown	-1	na	0.765795	0.64097	0.582896	0.655904	0.617048	0.665601	0.63764	0.606469	0.61201	0.631	0.680198	0.586383	0.603111	0.622291	0.752279	0.654222	0.7144	0.661999	0.624176	0.557035	0.614468	0.617036	0.605326	0.644617	0.766258	0.67825	0.687699	0.639134	0.729258	0.52919	0.606791	0.602698	0.613362	0.655577	0.717805	0.636988	0.819057	0.601641	0.605858	0.623619	0.519946	0.52407	0.721803	0.626655	0.577808
ANKRD62P1-PARP4P3	23783	unknown	-1	na	nan	nan	nan	nan	nan	nan	nan	nan	nan	nan	nan	nan	nan	nan	nan	nan	nan	0.606595	nan	0.446438	0.688795	0.671137	0.446905	nan	nan	0.630806	0.668017	0.635059	nan	nan	nan	nan	nan	nan	nan	nan	nan	nan	nan	nan	nan	nan	nan	nan	nan
ANKRD63	100131244	unknown	-1	na	nan	nan	nan	nan	nan	nan	nan	nan	nan	nan	nan	nan	nan	nan	nan	nan	nan	0.651881	nan	0.618836	0.755269	0.733413	0.593747	nan	nan	0.684629	0.728042	0.688707	nan	nan	nan	nan	nan	nan	nan	nan	nan	nan	nan	nan	nan	nan	nan	nan	nan
ANKRD65	441869	unknown	-1	na	0.496961	0.533219	0.45359	0.473519	0.459103	0.598758	0.471562	0.611924	0.460295	0.471325	0.477043	0.459031	0.440221	0.555597	0.553617	0.568351	0.477204	0.509475	0.456119	0.455271	0.456871	0.499501	0.467304	0.478147	0.54693	0.466577	0.475913	0.466538	0.511167	0.439135	0.45648	0.457847	0.463369	0.47162	0.646315	0.467271	0.573783	0.544322	0.604443	0.467886	0.536326	0.441947	0.535224	0.469122	0.454703
ANKRD66	100287718	unknown	-1	na	0.74623	0.763375	0.68396	0.704727	0.707489	0.640456	0.687886	0.711018	0.694496	0.680945	0.715901	0.667887	0.730659	0.743007	0.762837	0.748045	0.746615	0.763393	0.71871	0.718345	0.703011	0.761055	0.713545	0.67227	0.648776	0.729215	0.727333	0.704803	0.735688	0.67653	0.701633	0.688912	0.692576	0.706908	0.730465	0.702028	0.787356	0.726414	0.764611	0.684991	0.639185	0.659676	0.814329	0.685283	0.674135
ANKRD7	56311	unknown	-1	na	0.636695	0.652481	0.591278	0.586965	0.572766	0.654283	0.599336	0.639647	0.637292	0.600561	0.603238	0.581687	0.652664	0.66742	0.680522	0.642858	0.594135	0.693149	0.661716	0.542685	0.592461	0.656888	0.557841	0.597798	0.730443	0.591029	0.659296	0.616922	0.686671	0.6197	0.582224	0.602106	0.563615	0.565631	0.665347	0.573615	0.700034	0.670883	0.77263	0.562378	0.653847	0.531763	0.618233	0.591264	0.589779
ANKRD9	122416	unknown	-1	na	0.500444	0.647733	0.507295	0.563328	0.490955	0.606295	0.491731	0.580122	0.489244	0.516251	0.494515	0.487091	0.553245	0.658343	0.575186	0.556546	0.494449	0.571911	0.489364	0.487859	0.464768	0.55133	0.497468	0.49194	0.699235	0.472486	0.496992	0.478868	0.578847	0.528087	0.48939	0.517901	0.503074	0.513671	0.645017	0.509216	0.608303	0.573561	0.672041	0.491386	0.587859	0.518838	0.654822	0.521542	0.514299
ANKS1A	23294	unknown	-1	na	0.485362	0.517309	0.402623	0.541687	0.377469	0.537552	0.403218	0.557467	0.485377	0.435712	0.393544	0.370471	0.49984	0.558864	0.528427	0.535786	0.397661	0.528179	0.470566	0.37376	0.393948	0.50871	0.404157	0.435165	0.642382	0.396184	0.52146	0.382046	0.56381	0.507342	0.384784	0.415472	0.410316	0.422589	0.566675	0.41519	0.547799	0.52136	0.663946	0.381368	0.511053	0.406135	0.476579	0.400999	0.411912
ANKS1B	56899	unknown	-1	na	0.536151	0.575009	0.499072	0.545284	0.517808	0.47467	0.51844	0.561017	0.517754	0.548826	0.522737	0.519435	0.523684	0.598029	0.527374	0.546984	0.527857	0.586435	0.54587	0.512079	0.528162	0.513401	0.507875	0.548353	0.602564	0.539816	0.580854	0.481383	0.55952	0.559233	0.521088	0.510546	0.532471	0.545281	0.555001	0.532729	0.59193	0.509571	0.556603	0.527454	0.550441	0.505079	0.55571	0.533084	0.497041
ANKS3	124401	unknown	-1	na	0.493122	0.521983	0.395935	0.532874	0.437509	0.474945	0.453607	0.552708	0.449016	0.494492	0.456043	0.446277	0.45919	0.540489	0.522126	0.489461	0.455554	0.515968	0.52203	0.395143	0.420797	0.441816	0.397357	0.512278	0.697178	0.47593	0.52666	0.388976	0.560181	0.572445	0.456316	0.409173	0.444616	0.459277	0.52452	0.444705	0.520585	0.480814	0.525057	0.439107	0.450311	0.389405	0.503434	0.461798	0.3962
ANKS4B	257629	unknown	-1	na	0.660014	0.748127	0.770244	0.804471	0.713528	0.826037	0.696736	0.781191	0.800232	0.691375	0.700767	0.718174	0.815508	0.725681	0.747209	0.76711	0.696005	0.772974	0.789695	0.777511	0.753836	0.798665	0.759186	0.652557	0.758124	0.669551	0.784927	0.754328	0.747348	0.767337	0.69542	0.773348	0.724827	0.723596	0.756864	0.724453	0.713234	0.7797	0.897614	0.728479	0.796737	0.794308	0.775268	0.719654	0.769292
ANKS6	203286	unknown	-1	na	0.520211	0.581797	0.417532	0.546487	0.446696	0.433074	0.463996	0.583361	0.534621	0.498703	0.464624	0.450436	0.514807	0.601248	0.576402	0.556141	0.468061	0.550477	0.499742	0.412672	0.436978	0.531455	0.420402	0.512416	0.716572	0.479715	0.553706	0.388174	0.585773	0.581005	0.460271	0.430939	0.458479	0.472369	0.532479	0.459647	0.5968	0.535433	0.607669	0.457255	0.547287	0.410391	0.562633	0.467664	0.424868
ANKUB1	389161	unknown	-1	na	0.720742	0.705804	0.616785	0.680771	0.648213	0.702218	0.643636	0.692014	0.639066	0.646546	0.673552	0.615017	0.684282	0.729169	0.756016	0.695045	0.703321	0.728514	0.657136	0.595635	0.642138	0.721574	0.612081	0.636785	0.868846	0.677209	0.659168	0.65182	0.726854	0.618881	0.641053	0.628032	0.634799	0.639906	0.717453	0.647478	0.7723	0.686996	0.784015	0.637024	0.69219	0.567105	0.772185	0.637931	0.611792
ANKZF1	55139	unknown	-1	na	0.402848	0.360898	0.398816	0.547401	0.425288	0.378994	0.432104	0.43447	0.495366	0.485352	0.433845	0.440329	0.359338	0.440992	0.433185	0.421613	0.422899	0.501054	0.505854	0.40444	0.416704	0.489151	0.398254	0.491449	0.479694	0.453544	0.515542	0.398111	0.420188	0.571291	0.446666	0.410506	0.436716	0.451418	0.564935	0.435564	0.42026	0.46219	0.495682	0.390586	0.51119	0.417681	0.425878	0.458774	0.367576
ANLN	54443	unknown	-1	na	0.517082	0.570334	0.5206	0.659142	0.51742	0.612038	0.515802	0.615354	0.60975	0.546231	0.51775	0.518381	0.538474	0.631794	0.540942	0.550369	0.51919	0.54626	0.600618	0.528421	0.531687	0.598635	0.525836	0.536089	0.599085	0.524072	0.621754	0.534261	0.582442	0.646354	0.518815	0.530812	0.536737	0.547923	0.634202	0.538039	0.53128	0.563952	0.642772	0.533562	0.561325	0.539172	0.558296	0.534784	0.527164
ANO1	55107	unknown	-1	na	0.497219	0.614436	0.54656	0.622194	0.52968	0.636847	0.511828	0.665574	0.614303	0.553425	0.514653	0.535653	0.610516	0.622421	0.592577	0.638363	0.507121	0.575871	0.609352	0.569432	0.541578	0.595981	0.552114	0.528782	0.706538	0.512469	0.599412	0.523587	0.610338	0.656623	0.530378	0.553977	0.553077	0.564013	0.628575	0.552967	0.580329	0.598665	0.767091	0.541776	0.648468	0.601599	0.643656	0.552233	0.548453
ANO1-AS1	100873981	unknown	-1	na	nan	nan	nan	nan	nan	nan	nan	nan	nan	nan	nan	nan	nan	nan	nan	nan	nan	0.458228	nan	0.558905	0.44204	0.447754	0.542274	nan	nan	0.449084	0.454358	0.453125	nan	nan	nan	nan	nan	nan	nan	nan	nan	nan	nan	nan	nan	nan	nan	nan	nan
ANO1-AS2	100009613	unknown	-1	na	nan	nan	nan	nan	nan	nan	nan	nan	nan	nan	nan	nan	nan	nan	nan	nan	nan	0.641804	nan	0.613847	0.74105	0.719945	0.589429	nan	nan	0.672774	0.71502	0.6769	nan	nan	nan	nan	nan	nan	nan	nan	nan	nan	nan	nan	nan	nan	nan	nan	nan
ANO10	55129	unknown	-1	na	0.470092	0.493967	0.415424	0.57426	0.424967	0.521103	0.433009	0.536803	0.523874	0.482718	0.4323	0.436635	0.432466	0.499603	0.511174	0.557253	0.422097	0.492316	0.500972	0.414678	0.436418	0.470825	0.413891	0.482976	0.61312	0.454979	0.544505	0.417107	0.53147	0.582513	0.442901	0.426955	0.441309	0.454958	0.567425	0.441343	0.540949	0.486342	0.602667	0.434977	0.517891	0.429206	0.49378	0.457875	0.427353
ANO2	57101	unknown	-1	na	0.583198	0.59686	0.49763	0.625932	0.519198	0.422912	0.534971	0.537557	0.559405	0.553533	0.538806	0.519823	0.554488	0.604162	0.578615	0.562771	0.546241	0.577986	0.548706	0.489411	0.515124	0.556151	0.453168	0.562142	0.669879	0.543914	0.61732	0.506607	0.607465	0.555615	0.524835	0.510705	0.525757	0.536625	0.535428	0.529002	0.603817	0.575812	0.653797	0.529002	0.559041	0.476517	0.564149	0.532189	0.500323
ANO3	63982	unknown	-1	na	0.621938	0.650689	0.567997	0.694833	0.566443	0.682472	0.578716	0.659968	0.656302	0.583556	0.581438	0.559083	0.646394	0.659714	0.669753	0.651238	0.594134	0.675776	0.602525	0.557033	0.574087	0.665436	0.568476	0.58206	0.734187	0.57516	0.675364	0.596518	0.674887	0.658959	0.561383	0.579425	0.577732	0.585584	0.695528	0.582865	0.6856	0.661136	0.772935	0.576523	0.644323	0.547572	0.636068	0.570804	0.567584
ANO4	121601	unknown	-1	na	0.602728	0.661671	0.609691	0.707259	0.601613	0.703782	0.593717	0.676261	0.661155	0.607973	0.599349	0.599298	0.661184	0.650333	0.63503	0.654312	0.60502	0.653793	0.681269	0.620329	0.611836	0.640844	0.613114	0.592627	0.721202	0.591228	0.622162	0.621413	0.658988	0.684487	0.594461	0.617806	0.614622	0.62187	0.687254	0.616557	0.633762	0.650495	0.774553	0.618304	0.66973	0.624257	0.662851	0.608423	0.611657
ANO5	203859	unknown	-1	na	0.562369	0.608311	0.551194	0.67881	0.534445	0.637072	0.535648	0.628473	0.629114	0.558036	0.536747	0.533048	0.624502	0.606697	0.623553	0.636491	0.538695	0.601107	0.627159	0.549081	0.545581	0.600991	0.551502	0.544188	0.663246	0.529342	0.621538	0.555893	0.62732	0.64411	0.533089	0.560848	0.553349	0.562182	0.607242	0.556411	0.608918	0.608884	0.754238	0.546524	0.601898	0.566777	0.614591	0.549393	0.555938
ANO6	196527	unknown	-1	na	0.429306	0.493817	0.414624	0.535291	0.442293	0.380595	0.442516	0.516364	0.526627	0.478153	0.444013	0.45258	0.450872	0.497023	0.50626	0.533699	0.437805	0.495679	0.499728	0.431131	0.432116	0.465482	0.421823	0.487438	0.594601	0.462908	0.531383	0.38435	0.526882	0.586928	0.456905	0.414063	0.451312	0.458329	0.503786	0.444062	0.533719	0.483431	0.538523	0.444843	0.519628	0.438259	0.524247	0.46177	0.418196
ANO7	50636	unknown	-1	na	0.570184	0.577983	0.57818	0.589346	0.566567	0.628896	0.558628	0.596083	0.594637	0.581472	0.562495	0.566095	0.609545	0.615712	0.580149	0.581974	0.564688	0.583364	0.631983	0.588992	0.578473	0.5538	0.58199	0.564603	0.613078	0.557238	0.582072	0.584202	0.618858	0.654536	0.562565	0.586608	0.583822	0.592558	0.605054	0.58552	0.527802	0.568051	0.666978	0.583419	0.570925	0.602087	0.563229	0.578867	0.582589
ANO7P1	101927546	unknown	-1	na	nan	nan	nan	nan	nan	nan	nan	nan	nan	nan	nan	nan	nan	nan	nan	nan	nan	0.53454	nan	0.426151	0.572094	0.564738	0.429703	nan	nan	0.543034	0.566189	0.547332	nan	nan	nan	nan	nan	nan	nan	nan	nan	nan	nan	nan	nan	nan	nan	nan	nan
ANO8	57719	unknown	-1	na	0.530386	0.563206	0.443382	0.556001	0.430623	0.587256	0.45818	0.579819	0.519293	0.482922	0.452712	0.428295	0.531827	0.579857	0.565782	0.546026	0.4551	0.549377	0.498251	0.410968	0.43416	0.540823	0.436729	0.48595	0.667067	0.448927	0.49043	0.428216	0.587037	0.488136	0.440095	0.456715	0.44941	0.459871	0.602474	0.455362	0.581574	0.537051	0.662059	0.430658	0.536701	0.430036	0.516623	0.452626	0.449532
ANO9	338440	unknown	-1	na	0.5069	0.590401	0.573391	0.646552	0.558895	0.611009	0.535866	0.662906	0.621296	0.572473	0.539901	0.560585	0.634648	0.614778	0.613208	0.593138	0.538158	0.597487	0.638704	0.604928	0.563599	0.591577	0.58495	0.546462	0.672379	0.531737	0.569006	0.559805	0.607064	0.647926	0.553754	0.580163	0.582688	0.593477	0.567028	0.582692	0.591661	0.59127	0.682231	0.568465	0.608589	0.63444	0.634061	0.574732	0.567906
ANP32A	8125	unknown	-1	na	0.336006	0.334005	0.330727	0.260585	0.348792	0.357929	0.360295	0.400734	0.438274	0.322934	0.35012	0.346681	0.319194	0.327716	0.315577	0.324269	0.346719	0.356739	0.434068	0.337909	0.327723	0.33838	0.338003	0.357753	0.433329	0.370434	0.348914	0.320141	0.41394	0.369091	0.35827	0.287643	0.329476	0.306818	0.414498	0.313428	0.321397	0.423245	0.363335	0.318061	0.295218	0.322532	0.323582	0.327009	0.341474
ANP32A-IT1	80035	unknown	-1	na	0.496161	0.499228	nan	nan	0.498374	nan	0.510216	nan	nan	0.499426	0.498728	0.494742	nan	0.497774	0.499574	0.497554	0.502072	nan	0.498157	nan	nan	nan	nan	0.500879	0.499229	0.500482	nan	nan	nan	0.499863	0.49793	nan	0.495995	0.496529	nan	0.493143	0.498317	nan	nan	nan	0.50028	nan	0.497621	0.495873	nan
ANP32AP1	723972	unknown	-1	na	nan	nan	nan	nan	nan	nan	nan	nan	nan	nan	nan	nan	nan	nan	nan	nan	nan	0.577763	nan	0.344512	0.643405	0.629426	0.359885	nan	nan	0.595921	0.628027	0.600228	nan	nan	nan	nan	nan	nan	nan	nan	nan	nan	nan	nan	nan	nan	nan	nan	nan
ANP32B	10541	unknown	-1	na	0.26669	0.351936	0.282383	0.292838	0.284516	0.290681	0.321303	0.245922	0.28578	0.202344	0.291084	0.27296	0.460117	0.361007	0.445476	0.36723	0.292103	0.478235	0.295839	0.243008	0.239145	0.454679	0.290792	0.258997	0.337617	0.278387	0.414566	0.358356	0.405472	0.276709	0.2806	0.243034	0.250879	0.19494	0.211559	0.216081	0.444962	0.472725	0.529283	0.228595	0.356145	0.215153	0.332311	0.224441	0.287159
ANP32BP1	646791	unknown	-1	na	nan	nan	nan	nan	nan	nan	nan	nan	nan	nan	nan	nan	nan	nan	nan	nan	nan	0.567242	nan	0.341653	0.626357	0.613884	0.357413	nan	nan	0.583101	0.613156	0.587415	nan	nan	nan	nan	nan	nan	nan	nan	nan	nan	nan	nan	nan	nan	nan	nan	nan
ANP32BP2	100130708	unknown	-1	na	nan	nan	nan	nan	nan	nan	nan	nan	nan	nan	nan	nan	nan	nan	nan	nan	nan	0.679997	nan	0.62539	0.793022	0.769657	0.59943	nan	nan	0.717268	0.763234	0.72118	nan	nan	nan	nan	nan	nan	nan	nan	nan	nan	nan	nan	nan	nan	nan	nan	nan
ANP32BP3	100652899	unknown	-1	na	nan	nan	nan	nan	nan	nan	nan	nan	nan	nan	nan	nan	nan	nan	nan	nan	nan	0.681986	nan	0.635143	0.795581	0.772142	0.607912	nan	nan	0.71955	0.765655	0.723449	nan	nan	nan	nan	nan	nan	nan	nan	nan	nan	nan	nan	nan	nan	nan	nan	nan
ANP32C	23520	unknown	-1	na	0.504134	0.510603	nan	nan	0.494823	nan	0.52297	0.54964	nan	0.545959	0.506746	0.506089	nan	0.556165	0.508186	0.607395	0.497201	0.671134	0.507853	0.465373	0.781435	0.758451	0.462939	0.555323	0.509362	0.575739	0.752328	0.711021	0.606667	0.511634	0.507333	nan	0.505739	0.50689	0.588078	0.517438	0.507876	nan	nan	0.521421	0.510516	0.376761	0.494745	0.506023	nan
ANP32D	23519	unknown	-1	na	nan	nan	nan	nan	nan	nan	nan	nan	nan	nan	nan	nan	nan	nan	nan	nan	nan	0.640182	nan	0.496128	0.738729	0.717756	0.48897	nan	nan	0.670858	0.712905	0.674992	nan	nan	nan	nan	nan	nan	nan	nan	nan	nan	nan	nan	nan	nan	nan	nan	nan
ANP32E	81611	unknown	-1	na	0.353512	0.464064	0.316022	0.383634	0.379161	0.406571	0.395816	0.359047	0.45387	0.380191	0.387205	0.376456	0.454388	0.42467	0.501537	0.460919	0.386306	0.505408	0.467776	0.343708	0.341064	0.499081	0.333987	0.369536	0.493447	0.397508	0.484331	0.403201	0.464874	0.457782	0.388185	0.414965	0.380169	0.426357	0.449732	0.371126	0.497394	0.501639	0.580557	0.36679	0.509367	0.363637	0.443572	0.407028	0.328705
ANPEP	290	unknown	-1	na	0.431269	0.605969	0.579895	0.598203	0.538795	0.665073	0.505624	0.634457	0.656057	0.456339	0.502562	0.541018	0.663293	0.563881	0.580083	0.618975	0.4868	0.592413	0.625792	0.614043	0.53377	0.629719	0.588139	0.45263	0.645618	0.477937	0.573356	0.555637	0.562534	0.608596	0.528701	0.508413	0.526174	0.48245	0.55663	0.499741	0.520211	0.624722	0.78889	0.514688	0.625263	0.637908	0.63042	0.505154	0.583062
ANTXR1	84168	positive	36	na	0.370815	0.54724	0.411394	0.401584	0.484788	0.480327	0.413581	0.598402	0.47808	0.483716	0.531495	0.483604	0.56	0.48494	0.534755	0.560285	0.395917	0.426243	0.976594	0.510194	0.393666	0.759	0.500884	0.558508	0.528834	0.546312	0.406357	0.482414	0.481675	0.616035	0.417382	0.592164	0.400031	0.594487	0.535807	0.556205	0.394786	0.421267	0.643936	0.507598	0.561486	0.482932	0.396	0.486005	0.484142
ANTXR2	118429	unknown	-1	na	0.460874	0.493042	0.473307	0.593718	0.472061	0.469173	0.45709	0.51316	0.538198	0.513441	0.459122	0.483895	0.450007	0.487824	0.443173	0.502684	0.447151	0.434482	0.456011	0.499287	0.4854	0.444565	0.480784	0.496235	0.538192	0.474739	0.563688	0.434893	0.477975	0.549477	0.48166	0.482263	0.4963	0.510525	0.483944	0.493674	0.504072	0.410519	0.46698	0.493721	0.501602	0.52995	0.504354	0.503737	0.486527
ANTXRL	195977	unknown	-1	na	0.727929	0.704797	0.637731	0.671075	0.662692	0.592226	0.654599	0.581303	0.652553	0.648135	0.684332	0.627805	0.631556	0.723228	0.727957	0.690997	0.714454	0.706794	0.672213	0.563483	0.620534	0.707342	0.602752	0.645744	0.761118	0.660733	0.659016	0.642844	0.711107	0.619104	0.655819	0.646062	0.651831	0.67227	0.694195	0.663767	0.767475	0.686737	0.767194	0.648867	0.602545	0.606456	0.732976	0.649865	0.629914
ANTXRLP1	100996567	unknown	-1	na	nan	nan	nan	nan	nan	nan	nan	nan	nan	nan	nan	nan	nan	nan	nan	nan	nan	0.650146	nan	0.539998	0.752845	0.731111	0.526177	nan	nan	0.682593	0.725814	0.68668	nan	nan	nan	nan	nan	nan	nan	nan	nan	nan	nan	nan	nan	nan	nan	nan	nan
ANXA1	301	unknown	-1	na	0.263232	0.355681	0.382683	0.219111	0.387141	0.360387	0.374537	0.288516	0.353767	0.259155	0.355943	0.375994	0.415507	0.323634	0.365066	0.36018	0.352363	0.358456	0.419229	0.37221	0.335327	0.379175	0.366427	0.301964	0.345105	0.351681	0.306254	0.385573	0.342791	0.258299	0.378879	0.296937	0.318665	0.24344	0.278548	0.290525	0.334126	0.417119	0.274115	0.330224	0.357239	0.309815	0.334407	0.29446	0.359874
ANXA10	11199	unknown	-1	na	0.667879	0.767008	0.784518	0.820769	0.736347	0.830989	0.716134	0.795462	0.811365	0.711535	0.72036	0.743284	0.828529	0.738895	0.760559	0.776659	0.715156	0.773411	0.764181	0.797957	0.759588	0.797357	0.773317	0.67338	0.776986	0.683063	0.783889	0.758508	0.756292	0.757519	0.719376	0.787391	0.74357	0.742359	0.764673	0.741551	0.726858	0.788784	0.906254	0.751196	0.815652	0.816562	0.800606	0.742396	0.783541
ANXA11	311	unknown	-1	na	0.32958	0.338662	0.341934	0.344093	0.368568	0.358611	0.373632	0.331092	0.480828	0.303284	0.364692	0.366692	0.382817	0.374212	0.393228	0.367199	0.361918	0.353488	0.34126	0.326588	0.331948	0.453975	0.352788	0.339841	0.392148	0.379092	0.409008	0.351728	0.334719	0.412436	0.376227	0.291448	0.342453	0.315085	0.328377	0.302926	0.395818	0.387017	0.369589	0.331579	0.358902	0.310211	0.393898	0.339225	0.303804
ANXA13	312	unknown	-1	na	0.61228	0.744724	0.747103	0.728164	0.699079	0.760016	0.673931	0.683266	0.784575	0.631377	0.679132	0.714523	0.79226	0.652039	0.719952	0.701337	0.661232	0.734666	0.650702	0.761541	0.733093	0.768963	0.727783	0.587935	0.742845	0.657749	0.753316	0.726576	0.656817	0.686936	0.691482	0.740865	0.698439	0.692231	0.633494	0.659145	0.677889	0.748251	0.892574	0.705393	0.792937	0.777214	0.776297	0.710115	0.749398
ANXA2	302	unknown	-1	na	0.352046	0.367992	0.383458	0.302422	0.316408	0.467759	0.337318	0.387167	0.50497	0.244888	0.306051	0.302448	0.471398	0.32079	0.424794	0.401416	0.306663	0.443565	0.402209	0.364024	0.329716	0.404774	0.397884	0.270179	0.370831	0.2932	0.444985	0.356748	0.412457	0.348027	0.308957	0.320962	0.329496	0.290641	0.321898	0.269588	0.414262	0.429128	0.590257	0.284352	0.397622	0.399371	0.369801	0.239112	0.395243
ANXA2P1	303	unknown	-1	na	0.517574	0.529754	nan	nan	0.483152	nan	0.544403	nan	nan	0.528479	0.520258	0.525203	nan	0.520136	0.522694	0.515153	0.475265	0.56298	0.524186	0.347837	0.619388	0.607547	0.362756	0.538814	0.526423	0.543466	0.607095	0.582212	nan	0.531449	0.523175	nan	0.522158	0.524344	nan	0.515754	0.52398	nan	nan	0.436303	0.527753	nan	0.466815	0.523124	nan
ANXA2P2	304	unknown	-1	na	0.539478	0.560845	nan	nan	0.523836	nan	0.579049	nan	nan	0.55809	0.54227	0.556263	nan	0.542997	0.546315	0.533173	0.519709	0.393609	0.550756	0.433681	0.334982	0.350548	0.436092	0.577274	0.554137	0.491819	0.360779	0.373991	nan	0.563597	0.548954	nan	0.548877	0.552727	nan	0.538887	0.55018	nan	nan	0.503888	0.555767	nan	0.519813	0.550941	nan
ANXA2P3	305	unknown	-1	na	0.532477	0.550929	nan	nan	0.540982	nan	0.568023	nan	nan	0.548643	0.535235	0.546353	nan	0.535692	0.538769	0.52741	0.546049	0.700519	0.542272	0.550249	0.81869	0.794776	0.534898	0.565037	0.545295	0.609642	0.787773	0.744399	nan	0.553348	0.540721	nan	0.540345	0.543667	nan	0.531493	0.541814	nan	nan	0.558948	0.546827	nan	0.552704	0.54206	nan
ANXA2R	389289	unknown	-1	na	0.559424	0.582753	0.49067	0.565487	0.488193	0.596534	0.504405	0.558505	0.488691	0.514181	0.519129	0.480785	0.560753	0.579773	0.62723	0.578894	0.529575	0.5565	0.488066	0.459683	0.476227	0.522862	0.482288	0.511478	0.742668	0.502041	0.512759	0.49424	0.601945	0.503743	0.483044	0.503501	0.494972	0.506115	0.655431	0.503051	0.643995	0.577635	0.682504	0.496819	0.576789	0.468806	0.620966	0.511797	0.494483
ANXA3	306	unknown	-1	na	0.440903	0.58436	0.496277	0.572816	0.493746	0.450195	0.478702	0.607981	0.585958	0.511496	0.480403	0.501357	0.538838	0.57521	0.548592	0.601142	0.471991	0.536985	0.538326	0.521803	0.494308	0.5507	0.50485	0.500184	0.665387	0.483877	0.565097	0.432659	0.540291	0.620447	0.498515	0.492925	0.510467	0.51522	0.466364	0.503503	0.539626	0.557308	0.657691	0.500436	0.595477	0.547999	0.599421	0.51095	0.499786
ANXA4	307	unknown	-1	na	0.37784	0.460002	0.400087	0.388745	0.401418	0.477985	0.399297	0.410808	0.497572	0.332994	0.390267	0.403233	0.444252	0.40207	0.439767	0.452831	0.379152	0.415486	0.494427	0.413219	0.382528	0.432795	0.403521	0.360331	0.470786	0.397726	0.36017	0.430636	0.448692	0.403312	0.407454	0.338854	0.376249	0.339874	0.388111	0.338407	0.469197	0.448103	0.558134	0.373158	0.437969	0.407005	0.446971	0.371246	0.416294
ANXA5	308	negative	36	na	0.369316	0.37256	0.378132	0.207984	0.372758	0.759	0.378134	0.335594	0.378255	0.191345	0.340657	0.346021	0.29374	0.278	0.201	0.293017	0.29391	0.295166	0.492	0.387452	0.11066	0.362786	0.387117	0.339222	0.251	0.275445	0.37923	0.331109	0.117749	0.364377	0.222551	0.0864037	0.0209982	0.38204	0.551	0.204041	0.337593	0.338287	0.15	0.372159	0.201	0.380379	0.275	0.375404	0.386567
ANXA6	309	unknown	-1	na	0.295276	0.276791	0.353549	0.258268	0.324215	0.309178	0.339778	0.212421	0.324998	0.24973	0.319723	0.316711	0.32723	0.266333	0.325427	0.272833	0.314926	0.309956	0.378987	0.310668	0.313974	0.327156	0.327098	0.27732	0.263987	0.317875	0.29192	0.34063	0.26242	0.217647	0.325369	0.300699	0.315771	0.284486	0.270137	0.262194	0.280909	0.328121	0.285647	0.275767	0.28518	0.325976	0.308654	0.296316	0.310204
ANXA7	310	unknown	-1	na	0.333092	0.315733	0.274574	0.249297	0.308418	0.401486	0.327864	0.279374	0.349554	0.269788	0.311627	0.299881	0.305314	0.277571	0.288089	0.271924	0.311658	0.31319	0.382687	0.280241	0.292756	0.305357	0.328298	0.299902	0.259539	0.316637	0.276566	0.32567	0.31698	0.232675	0.311905	0.276805	0.302583	0.280423	0.301574	0.275208	0.297302	0.362073	0.282149	0.284968	0.253132	0.286495	0.272753	0.286245	0.284846
ANXA8	653145	unknown	-1	na	0.588504	0.765137	0.710651	0.703203	0.707613	0.738501	0.648806	0.801732	0.692126	0.692143	0.642447	0.677139	0.759905	0.769358	0.734188	0.791277	0.652944	0.72407	0.71684	0.748402	0.717675	0.757452	0.715939	0.611845	0.858696	0.680024	0.691132	0.680423	0.722551	0.749842	0.709167	0.713559	0.720097	0.722163	0.663453	0.72259	0.69011	0.723406	0.874032	0.659958	0.808477	0.758112	0.87831	0.703537	0.712861
ANXA8L1	728113	unknown	-1	na	0.610137	0.75029	0.738647	0.72988	0.738447	0.769901	0.674927	0.806833	0.722421	0.718243	0.667733	0.704803	0.769914	0.772812	0.74217	0.782725	0.681415	0.719006	0.748908	0.765939	0.715073	0.755995	0.734311	0.633433	0.823738	0.683094	0.695034	0.688091	0.718292	0.76291	0.739557	0.741057	0.737515	0.737068	0.687224	0.739601	0.693126	0.723657	0.860622	0.685575	0.816803	0.785302	0.886627	0.729132	0.739989
ANXA9	8416	unknown	-1	na	0.545045	0.559297	0.537766	0.604529	0.535615	0.606497	0.540281	0.580393	0.568905	0.568987	0.545537	0.548237	0.599279	0.584128	0.575629	0.581442	0.534137	0.511403	0.622779	0.52825	0.534272	0.524883	0.52321	0.560674	0.645601	0.537955	0.571214	0.541832	0.548964	0.565188	0.546576	0.547694	0.53881	0.546501	0.609053	0.541892	0.540146	0.51958	0.675069	0.532064	0.600312	0.541323	0.57901	0.560575	0.535481
AOAH	313	unknown	-1	na	0.469695	0.527406	0.446585	0.465901	0.489421	0.590274	0.483627	0.516965	0.539913	0.436477	0.484256	0.49026	0.467439	0.48636	0.487451	0.491022	0.485617	0.490407	0.575944	0.4758	0.461025	0.505268	0.461276	0.479238	0.474119	0.49805	0.502269	0.50164	0.477135	0.431958	0.49147	0.387214	0.457252	0.422681	0.546919	0.436126	0.51093	0.477736	0.580292	0.47306	0.440703	0.433214	0.572584	0.449876	0.453204
AOAH-IT1	100874264	unknown	-1	na	nan	nan	nan	nan	nan	nan	nan	nan	nan	nan	nan	nan	nan	nan	nan	nan	nan	0.630984	nan	0.571869	0.725405	0.705226	0.553345	nan	nan	0.659963	0.700816	0.664136	nan	nan	nan	nan	nan	nan	nan	nan	nan	nan	nan	nan	nan	nan	nan	nan	nan
AOC1	26	unknown	-1	na	0.530329	0.746368	0.69829	0.625987	0.688644	0.812257	0.623184	0.853196	0.67319	0.620883	0.60718	0.664113	0.737541	0.748741	0.700276	0.824491	0.608137	0.691163	0.695609	0.744712	0.692755	0.731031	0.676371	0.583887	0.755561	0.641516	0.622556	0.651815	0.693153	0.767237	0.692806	0.676483	0.669414	0.629467	0.757388	0.648535	0.643925	0.703973	0.889728	0.638726	0.820588	0.745509	0.874451	0.635142	0.688368
AOC2	314	unknown	-1	na	0.602204	0.558563	0.462538	0.534026	0.506711	0.50512	0.536775	0.535751	0.553349	0.550441	0.542429	0.510562	0.500037	0.553938	0.577816	0.488116	0.550583	0.533078	0.547719	0.440968	0.480306	0.522563	0.454865	0.575294	0.616378	0.54444	0.545528	0.457565	0.555663	0.565725	0.519621	0.477765	0.500698	0.511639	0.5856	0.505637	0.600664	0.505468	0.549674	0.510346	0.492923	0.413765	0.542524	0.519756	0.463016
AOC3	8639	unknown	-1	na	0.475752	0.57393	0.50715	0.624749	0.474502	0.662459	0.460222	0.616017	0.563447	0.505667	0.456767	0.472481	0.551008	0.571097	0.538231	0.597956	0.454449	0.532953	0.535856	0.526459	0.48658	0.549069	0.520724	0.478178	0.646512	0.450104	0.512161	0.482706	0.557789	0.569508	0.47204	0.515421	0.512406	0.525488	0.600124	0.513057	0.522806	0.551685	0.749896	0.496514	0.588522	0.577797	0.567575	0.497675	0.518583
AOC4P	90586	unknown	-1	na	nan	nan	nan	nan	nan	nan	nan	nan	nan	nan	nan	nan	nan	nan	nan	nan	nan	0.527968	nan	0.558035	0.561007	0.554741	0.541533	nan	nan	0.534953	0.556642	0.539241	nan	nan	nan	nan	nan	nan	nan	nan	nan	nan	nan	nan	nan	nan	nan	nan	nan
AOX1	316	unknown	-1	na	0.517339	0.590823	0.565369	0.541216	0.545649	0.62773	0.524885	0.663725	0.560757	0.564206	0.528194	0.550475	0.584134	0.583582	0.568561	0.601658	0.521642	0.497812	0.62393	0.590836	0.542218	0.554322	0.571669	0.537004	0.655822	0.511776	0.556113	0.540291	0.585488	0.651775	0.543871	0.572124	0.569126	0.579446	0.566962	0.56931	0.546709	0.593516	0.674038	0.56767	0.613113	0.630625	0.554863	0.565925	0.590657
AOX2P	344454	unknown	-1	na	0.54455	0.56801	nan	nan	0.541835	nan	0.587003	nan	nan	0.564919	0.547365	0.563427	nan	0.548287	0.551778	0.537349	0.541581	0.636622	0.556894	0.495582	0.733606	0.71293	0.488508	0.586096	0.560529	0.594621	0.708246	0.670799	nan	0.571002	0.554913	nan	0.555052	0.559281	nan	0.544243	0.556234	nan	nan	0.541363	0.562233	nan	0.546358	0.557367	nan
AP1AR	55435	unknown	-1	na	0.488093	0.541264	0.401331	0.564085	0.412	0.512308	0.430432	0.562249	0.505264	0.471464	0.427625	0.417466	0.470382	0.569072	0.528928	0.538068	0.424538	0.498995	0.497292	0.388971	0.416413	0.491888	0.399902	0.478902	0.660335	0.445067	0.534296	0.395203	0.556144	0.561718	0.428453	0.413987	0.428627	0.44205	0.551709	0.430546	0.546776	0.48479	0.621818	0.41852	0.514511	0.399595	0.515403	0.439682	0.411144
AP1B1	162	unknown	-1	na	0.383224	0.375006	0.297126	0.368276	0.328038	0.366612	0.354458	0.441392	0.455316	0.337665	0.338295	0.31906	0.389823	0.389114	0.388999	0.380206	0.338843	0.478553	0.330361	0.321198	0.324115	0.435297	0.350985	0.375513	0.458592	0.338266	0.304789	0.369485	0.418521	0.364555	0.331952	0.296637	0.323188	0.292246	0.441352	0.331747	0.335289	0.402938	0.396525	0.299152	0.300941	0.322816	0.332246	0.303324	0.354592
AP1B1P1	23782	unknown	-1	na	nan	nan	nan	nan	nan	nan	nan	nan	nan	nan	nan	nan	nan	nan	nan	nan	nan	0.714981	nan	0.701372	0.835778	0.811756	0.666462	nan	nan	0.756845	0.804444	0.760492	nan	nan	nan	nan	nan	nan	nan	nan	nan	nan	nan	nan	nan	nan	nan	nan	nan
AP1G1	164	unknown	-1	na	0.391738	0.382208	0.337526	0.318244	0.40675	0.242736	0.418407	0.273891	0.425312	0.348384	0.417357	0.41652	0.316419	0.311475	0.376466	0.303196	0.41116	0.451086	0.446715	0.350356	0.35805	0.349977	0.342842	0.403725	0.42079	0.441414	0.452225	0.355635	0.403283	0.457548	0.426371	0.285073	0.365367	0.333743	0.294959	0.32355	0.362427	0.341157	0.260001	0.369786	0.306758	0.303678	0.377822	0.380212	0.339066
AP1G2	8906	unknown	-1	na	0.444886	0.496036	0.420247	0.486674	0.401099	0.518735	0.40202	0.462796	0.50616	0.410466	0.395659	0.400938	0.472044	0.460357	0.507879	0.392315	0.392944	0.466617	0.466045	0.42581	0.414293	0.456882	0.431643	0.393223	0.551525	0.404389	0.515381	0.396437	0.432481	0.52168	0.408018	0.430873	0.438829	0.453671	0.455518	0.403158	0.501579	0.476559	0.573944	0.417509	0.509835	0.472337	0.516046	0.430233	0.433995
AP1M1	8907	unknown	-1	na	0.441104	0.535267	0.387436	0.469507	0.423956	0.477494	0.431712	0.431756	0.490783	0.405873	0.432882	0.43533	0.450967	0.423402	0.534404	0.476794	0.426657	0.507698	0.523178	0.39623	0.40446	0.489508	0.391105	0.417357	0.552522	0.451921	0.513205	0.407993	0.472426	0.514752	0.443069	0.387741	0.428325	0.435586	0.43887	0.378523	0.53612	0.497506	0.664413	0.431527	0.530245	0.398767	0.530875	0.444176	0.398756
AP1M2	10053	unknown	-1	na	0.503702	0.694346	0.64553	0.63882	0.641518	0.67742	0.590084	0.608864	0.68729	0.556399	0.599121	0.646401	0.690368	0.578931	0.637716	0.626479	0.594333	0.63236	0.628961	0.712469	0.638692	0.670863	0.664063	0.517366	0.694855	0.592293	0.663984	0.584612	0.565933	0.65056	0.629866	0.637856	0.653884	0.655292	0.412755	0.597681	0.603202	0.65602	0.831517	0.67229	0.727495	0.732754	0.750694	0.644849	0.653186
AP1S1	1174	unknown	-1	na	0.461764	0.433907	0.408293	0.554791	0.410305	0.484389	0.41744	0.487751	0.500692	0.466766	0.414133	0.415708	0.390314	0.452687	0.468336	0.432097	0.409269	0.479105	0.429721	0.409456	0.417254	0.453098	0.413302	0.464681	0.525625	0.430427	0.50878	0.400762	0.43517	0.575243	0.423722	0.419783	0.435421	0.449831	0.555817	0.435204	0.461245	0.455377	0.518346	0.42311	0.482018	0.435954	0.430942	0.440157	0.420672
AP1S2	8905	unknown	-1	na	0.431224	0.577037	0.438672	0.597808	0.441844	0.605772	0.444952	0.600066	0.541028	0.491634	0.443875	0.448529	0.523588	0.593241	0.552522	0.576214	0.438463	0.535919	0.541911	0.444162	0.451703	0.532839	0.443128	0.486975	0.694022	0.459777	0.556716	0.446858	0.574775	0.598803	0.453329	0.449877	0.464086	0.477872	0.589165	0.463852	0.554283	0.530418	0.724002	0.456263	0.568979	0.46521	0.56772	0.47025	0.449951
AP1S3	130340	unknown	-1	na	0.513058	0.512579	0.496867	0.575249	0.405851	0.491695	0.432972	0.459369	0.563309	0.446396	0.411991	0.386771	0.483493	0.548313	0.416143	0.464936	0.420145	0.579498	0.426807	0.448631	0.479853	0.458659	0.49581	0.422733	0.41091	0.412517	0.518676	0.500148	0.453765	0.446278	0.39782	0.507953	0.457431	0.465339	0.52862	0.466017	0.520296	0.4509	0.510023	0.401609	0.458054	0.496757	0.368245	0.423743	0.503831
AP2A1	160	unknown	-1	na	0.346491	0.393375	0.299534	0.328759	0.35324	0.263763	0.3748	0.294185	0.422853	0.285733	0.362707	0.346516	0.429104	0.334057	0.468099	0.417316	0.363388	0.496179	0.332976	0.277319	0.316996	0.45887	0.299955	0.327212	0.388386	0.364713	0.408409	0.34225	0.431641	0.323634	0.359615	0.292725	0.303674	0.26837	0.317704	0.287887	0.46993	0.46701	0.394547	0.315339	0.41351	0.232054	0.405891	0.322542	0.2975
AP2A2	161	unknown	-1	na	0.391307	0.406435	0.338955	0.308898	0.380242	0.270242	0.395456	0.325079	0.397708	0.323419	0.389248	0.38197	0.356658	0.295308	0.411903	0.284811	0.386445	0.47648	0.374344	0.340993	0.343136	0.404548	0.345781	0.371585	0.420954	0.404706	0.378386	0.34666	0.342793	0.376123	0.394013	0.285992	0.350149	0.317467	0.299558	0.310132	0.352254	0.396625	0.371967	0.350052	0.289596	0.310074	0.377927	0.352039	0.347537
AP2B1	163	unknown	-1	na	0.347125	0.43089	0.297187	0.275758	0.35631	0.377125	0.372688	0.324705	0.465862	0.272968	0.362205	0.353531	0.458087	0.390292	0.490964	0.385862	0.359222	0.460699	0.395151	0.336754	0.333585	0.443274	0.349725	0.313888	0.40919	0.370542	0.409009	0.348311	0.376424	0.335725	0.365517	0.288567	0.336344	0.302041	0.321135	0.274688	0.491202	0.457442	0.47994	0.319371	0.394707	0.322543	0.424986	0.328307	0.345713
AP2M1	1173	unknown	-1	na	0.262602	0.291998	0.274958	0.221268	0.29552	0.260555	0.313329	0.302892	0.298316	0.246221	0.293844	0.287678	0.324948	0.267752	0.289922	0.277694	0.291256	0.341897	0.33236	0.255212	0.283558	0.319116	0.27769	0.275166	0.2991	0.295558	0.290991	0.338107	0.33856	0.211474	0.297435	0.269069	0.261124	0.228825	0.275053	0.256434	0.290189	0.38296	0.24787	0.245703	0.267177	0.227311	0.256035	0.240264	0.271267
AP2S1	1175	unknown	-1	na	0.294329	0.293291	0.284685	0.317245	0.301224	0.316161	0.330653	0.267577	0.298443	0.268155	0.308584	0.290065	0.34515	0.297791	0.352326	0.282517	0.30982	0.431805	0.30608	0.296085	0.266418	0.349642	0.317353	0.299026	0.393607	0.304042	0.297684	0.358528	0.429666	0.253182	0.300768	0.291156	0.285465	0.27669	0.305638	0.279805	0.334422	0.417175	0.356999	0.263963	0.27007	0.29707	0.271804	0.276948	0.312732
AP3B1	8546	unknown	-1	na	0.430413	0.464775	0.384362	0.424316	0.355443	0.508002	0.379219	0.37824	0.447957	0.345977	0.367977	0.350283	0.419224	0.373963	0.456483	0.402001	0.367652	0.501827	0.456579	0.356941	0.383687	0.461909	0.385379	0.344926	0.476289	0.379882	0.392138	0.393896	0.434425	0.392359	0.36395	0.384847	0.383096	0.38764	0.426621	0.34041	0.422379	0.428353	0.561957	0.353287	0.414539	0.383517	0.388608	0.373807	0.395402
AP3B2	8120	unknown	-1	na	0.519942	0.587002	0.523842	0.639174	0.521996	0.655256	0.528817	0.611343	0.569793	0.549726	0.530037	0.518724	0.602873	0.62976	0.621659	0.615586	0.537092	0.594081	0.613254	0.521472	0.528102	0.587937	0.527713	0.544959	0.699286	0.528935	0.57345	0.540745	0.634236	0.59701	0.521633	0.535121	0.539378	0.549761	0.647013	0.542299	0.59024	0.599958	0.706919	0.534822	0.608522	0.527755	0.594816	0.534704	0.527987
AP3D1	8943	unknown	-1	na	0.403309	0.385884	0.357447	0.375179	0.362659	0.347473	0.381265	0.281391	0.448156	0.352335	0.373422	0.360282	0.336678	0.283634	0.405348	0.260874	0.374212	0.423913	0.352584	0.352389	0.345255	0.391076	0.322825	0.357877	0.390252	0.38387	0.387622	0.357067	0.303301	0.392268	0.374662	0.365689	0.376806	0.391879	0.287687	0.3399	0.340367	0.357583	0.364241	0.365404	0.30828	0.371144	0.365457	0.380127	0.376699
AP3M1	26985	unknown	-1	na	0.474123	0.52503	0.376157	0.507369	0.416645	0.351645	0.42792	0.533487	0.428264	0.477838	0.429549	0.427643	0.387885	0.481703	0.458162	0.429673	0.425436	0.440426	0.396811	0.381697	0.404348	0.390924	0.379498	0.49302	0.654072	0.456351	0.491229	0.373162	0.511699	0.553133	0.437802	0.388527	0.427179	0.442789	0.466966	0.425735	0.431974	0.415069	0.473752	0.429216	0.393983	0.382271	0.465638	0.444906	0.387251
AP3M2	10947	unknown	-1	na	0.49593	0.550581	0.404995	0.54192	0.414058	0.425268	0.433692	0.569478	0.494642	0.471493	0.430289	0.416394	0.500788	0.582249	0.545321	0.554378	0.430588	0.53656	0.434261	0.391474	0.420522	0.519737	0.405462	0.479259	0.68641	0.447373	0.526079	0.379962	0.574251	0.558851	0.428061	0.417903	0.432645	0.446005	0.540268	0.434853	0.57066	0.523798	0.629569	0.421116	0.535099	0.400609	0.527046	0.439029	0.414055
AP3S1	1176	unknown	-1	na	0.370839	0.318017	0.333366	0.35573	0.312456	0.528297	0.337173	0.338154	0.371713	0.28801	0.318344	0.301893	0.338686	0.309579	0.349577	0.303602	0.319644	0.43043	0.3189	0.319076	0.299229	0.334635	0.340876	0.319417	0.405687	0.316292	0.324507	0.358645	0.446437	0.313692	0.313487	0.290824	0.30832	0.284449	0.427515	0.295542	0.334059	0.416329	0.452015	0.286314	0.271228	0.325095	0.281433	0.287931	0.3503
AP3S2	10239	unknown	-1	na	0.455208	0.440404	0.398505	0.570129	0.395467	0.539882	0.405447	0.502135	0.471505	0.455008	0.400776	0.400299	0.411843	0.470326	0.452659	0.468739	0.395283	0.468829	0.491539	0.394426	0.435717	0.486235	0.4019	0.452818	0.509042	0.438981	0.526831	0.423659	0.432621	0.526987	0.409734	0.410023	0.421833	0.436002	0.552745	0.421928	0.465694	0.47316	0.581833	0.406069	0.494397	0.405946	0.439771	0.426461	0.411234
AP4B1	10717	unknown	-1	na	0.487278	0.560228	0.403795	0.554509	0.425958	0.514959	0.439815	0.572325	0.502432	0.484291	0.439733	0.435408	0.454412	0.569542	0.507675	0.542639	0.434536	0.51488	0.488876	0.400012	0.426299	0.504757	0.403086	0.49313	0.678493	0.461264	0.532104	0.389533	0.563005	0.561462	0.444255	0.416262	0.438576	0.45257	0.53903	0.439108	0.537579	0.506061	0.60709	0.43517	0.538329	0.405021	0.5354	0.454685	0.41399
AP4B1-AS1	100287722	unknown	-1	na	nan	nan	nan	nan	nan	nan	nan	nan	nan	nan	nan	nan	nan	nan	nan	nan	nan	0.464904	nan	0.324422	0.453403	0.457984	0.342465	nan	nan	0.457287	0.464159	0.461362	nan	nan	nan	nan	nan	nan	nan	nan	nan	nan	nan	nan	nan	nan	nan	nan	nan
AP4E1	23431	unknown	-1	na	0.531672	0.559118	0.404795	0.586604	0.45061	0.556243	0.472114	0.557513	0.492715	0.505253	0.475199	0.457198	0.488794	0.592358	0.574585	0.531432	0.478622	0.548482	0.536916	0.397862	0.433792	0.521416	0.404657	0.527498	0.70504	0.4947	0.543356	0.443366	0.580569	0.573111	0.468207	0.418849	0.454049	0.468069	0.608154	0.455276	0.578703	0.504958	0.635021	0.459248	0.506222	0.38154	0.54466	0.471033	0.410986
AP4M1	9179	unknown	-1	na	0.495602	0.546047	0.385464	0.474251	0.435848	0.361233	0.448728	0.554673	0.479804	0.494163	0.452814	0.447202	0.438296	0.537146	0.501561	0.457854	0.450721	0.444712	0.416525	0.391002	0.412582	0.397686	0.388061	0.513547	0.702329	0.47466	0.460214	0.384707	0.54036	0.534739	0.456744	0.39845	0.441109	0.456506	0.484297	0.44005	0.510245	0.463279	0.52591	0.448646	0.415677	0.384571	0.478251	0.461409	0.394828
AP4S1	11154	unknown	-1	na	0.4959	0.51965	0.402813	0.550389	0.422507	0.427789	0.444481	0.545675	0.512003	0.480053	0.442594	0.42603	0.487278	0.554539	0.545839	0.557609	0.443829	0.535814	0.451149	0.388793	0.434993	0.51663	0.402058	0.493064	0.672228	0.46965	0.558554	0.39287	0.56457	0.560097	0.438134	0.41617	0.435992	0.44941	0.567966	0.438124	0.564686	0.513325	0.61322	0.419685	0.509851	0.382289	0.522821	0.446176	0.402586
AP5B1	91056	unknown	-1	na	0.506714	0.626014	0.411789	0.454342	0.421981	0.394808	0.451191	0.693628	0.426901	0.450866	0.462787	0.425268	0.528238	0.619252	0.591104	0.575395	0.465633	0.553049	0.417985	0.383381	0.409433	0.540044	0.42136	0.46675	0.735411	0.437034	0.450764	0.43384	0.593803	0.377724	0.417503	0.422444	0.43112	0.451313	0.453256	0.440466	0.620589	0.537468	0.790204	0.44211	0.583383	0.385751	0.685198	0.444684	0.414924
AP5M1	55745	unknown	-1	na	0.449385	0.465888	0.387628	0.469037	0.389497	0.394629	0.407601	0.519026	0.420878	0.450739	0.402391	0.391453	0.36603	0.454354	0.408636	0.425665	0.400978	0.439226	0.436729	0.374829	0.402359	0.381274	0.389538	0.455536	0.612919	0.422663	0.483935	0.342596	0.53082	0.516851	0.404074	0.399995	0.413213	0.427071	0.508395	0.414945	0.401243	0.396431	0.383176	0.380936	0.384004	0.391782	0.401579	0.417058	0.383777
AP5S1	55317	unknown	-1	na	0.508301	0.512157	0.400482	0.526372	0.397829	0.524189	0.426188	0.544515	0.44837	0.455535	0.419659	0.392801	0.48236	0.556588	0.520881	0.499617	0.426042	0.539106	0.460808	0.373654	0.405848	0.488614	0.40095	0.464573	0.65475	0.4291	0.473467	0.385162	0.561895	0.489267	0.408079	0.414102	0.421086	0.433671	0.529543	0.425516	0.520101	0.499264	0.56459	0.401429	0.461949	0.386395	0.468637	0.418535	0.407895
AP5Z1	9907	unknown	-1	na	0.507605	0.574284	0.420237	0.572722	0.446215	0.402177	0.461767	0.583246	0.525388	0.501872	0.463572	0.457129	0.507147	0.595166	0.566517	0.561334	0.458074	0.528241	0.43662	0.413744	0.428698	0.510668	0.41623	0.512363	0.715383	0.471368	0.540744	0.406701	0.580056	0.584299	0.464737	0.433038	0.453517	0.466698	0.501889	0.454927	0.582807	0.531621	0.713834	0.453932	0.549645	0.421074	0.56072	0.473898	0.428912
APAF1	317	unknown	-1	na	0.471697	0.550857	0.370497	0.444967	0.435778	0.458222	0.453331	0.470336	0.528873	0.394801	0.452749	0.439782	0.494014	0.506035	0.551498	0.508987	0.454391	0.533794	0.515066	0.375011	0.397605	0.519285	0.375938	0.452989	0.683162	0.476092	0.502608	0.420225	0.510043	0.501196	0.450017	0.321848	0.396528	0.366713	0.487667	0.368254	0.567091	0.518638	0.606747	0.408843	0.469943	0.320098	0.541632	0.405207	0.375718
APBA1	320	unknown	-1	na	0.529353	0.545898	0.477265	0.576438	0.483235	0.471663	0.493994	0.609708	0.538871	0.521846	0.493849	0.481823	0.556614	0.618453	0.579335	0.59713	0.499601	0.588167	0.541522	0.473927	0.485077	0.566343	0.482089	0.522526	0.695019	0.498626	0.576143	0.427244	0.605477	0.581134	0.487689	0.489565	0.501643	0.513802	0.574446	0.503877	0.599774	0.557481	0.628021	0.486624	0.556307	0.481583	0.571755	0.50012	0.475215
APBA2	321	unknown	-1	na	0.538207	0.560411	0.523735	0.462237	0.482826	0.581649	0.495206	0.547643	0.504891	0.476764	0.488792	0.471679	0.604103	0.554326	0.598093	0.56223	0.496536	0.592974	0.519447	0.45965	0.510252	0.601906	0.525573	0.457378	0.641567	0.481135	0.496624	0.489785	0.567783	0.452542	0.478045	0.534562	0.514291	0.52312	0.537537	0.488788	0.563757	0.597382	0.662506	0.48069	0.589393	0.495843	0.559875	0.496884	0.444847
APBA3	9546	unknown	-1	na	0.496458	0.53347	0.398708	0.560752	0.41489	0.508326	0.435372	0.554907	0.497944	0.474107	0.433011	0.419595	0.481047	0.570122	0.548845	0.520511	0.431941	0.527233	0.500922	0.385477	0.410788	0.506305	0.397546	0.484947	0.681581	0.447142	0.530286	0.393129	0.555035	0.555822	0.431417	0.411719	0.429701	0.443215	0.562731	0.431788	0.540435	0.500761	0.605638	0.421171	0.487274	0.394106	0.504586	0.440759	0.407714
APBB1	322	unknown	-1	na	0.443623	0.531603	0.435892	0.545508	0.404611	0.581481	0.415863	0.561678	0.478114	0.438756	0.406767	0.400098	0.520335	0.545971	0.530744	0.53533	0.405752	0.530204	0.48477	0.422675	0.419031	0.52267	0.440269	0.432743	0.612633	0.405698	0.500488	0.406358	0.550856	0.551305	0.4088	0.435074	0.433136	0.437029	0.545464	0.431101	0.528722	0.51605	0.686371	0.407369	0.535062	0.461196	0.50722	0.421381	0.446765
APBB1IP	54518	unknown	-1	na	0.516674	0.558009	0.50304	0.583725	0.493414	0.507659	0.49048	0.576781	0.590118	0.526366	0.490315	0.493831	0.513173	0.515387	0.514981	0.59797	0.490533	0.545152	0.534624	0.512305	0.502009	0.517834	0.510544	0.513364	0.603445	0.491543	0.555988	0.434752	0.553869	0.61228	0.495143	0.513144	0.51828	0.530381	0.538175	0.519335	0.546411	0.536718	0.568551	0.510579	0.523987	0.537165	0.546662	0.513531	0.511416
APBB2	323	unknown	-1	na	0.484754	0.568185	0.420574	0.546342	0.434086	0.430482	0.440745	0.591383	0.514495	0.485074	0.439464	0.437635	0.499476	0.590878	0.545442	0.564156	0.439511	0.5277	0.438718	0.426653	0.437146	0.521763	0.428924	0.487141	0.696888	0.457462	0.538511	0.388597	0.570538	0.585645	0.445043	0.432572	0.456398	0.471186	0.544527	0.455939	0.562038	0.521153	0.640261	0.449691	0.549923	0.441171	0.55893	0.458855	0.431139
APBB3	10307	unknown	-1	na	0.473569	0.549396	0.394502	0.539004	0.43119	0.492087	0.437771	0.56234	0.49805	0.489701	0.440773	0.445006	0.459029	0.52701	0.540416	0.557663	0.43321	0.510592	0.511346	0.40409	0.41875	0.495085	0.396941	0.499885	0.654037	0.463568	0.517303	0.377028	0.558945	0.582111	0.451839	0.406529	0.441305	0.45662	0.535925	0.439549	0.541974	0.498917	0.6239	0.445221	0.544952	0.409703	0.543952	0.461707	0.406108
APC	324	unknown	-1	na	0.483811	0.544788	0.410121	0.575808	0.426025	0.52172	0.445266	0.554325	0.519149	0.480493	0.442872	0.426993	0.494749	0.561164	0.544249	0.556392	0.446394	0.531464	0.496348	0.399753	0.427628	0.513727	0.413016	0.490726	0.681796	0.459541	0.537295	0.410361	0.56138	0.56561	0.438505	0.423336	0.443571	0.45722	0.572251	0.445434	0.557578	0.518947	0.647416	0.434912	0.519233	0.404005	0.52726	0.447976	0.418234
APC2	10297	unknown	-1	na	0.617519	0.626994	0.584281	0.696866	0.550378	0.586031	0.58179	0.629466	0.657917	0.575755	0.580341	0.54616	0.647308	0.637972	0.664751	0.643152	0.582942	0.683559	0.579614	0.531064	0.569133	0.66356	0.560388	0.571435	0.711856	0.558429	0.666947	0.595103	0.689498	0.623753	0.550944	0.595935	0.554921	0.557618	0.637209	0.566616	0.692656	0.676322	0.762112	0.541874	0.627768	0.531483	0.574618	0.561407	0.581752
APCDD1	147495	unknown	-1	na	0.480741	0.57719	0.504475	0.619036	0.488347	0.621895	0.478739	0.637219	0.586661	0.522583	0.478668	0.492884	0.563474	0.595248	0.539382	0.605169	0.472474	0.548586	0.573763	0.519209	0.494774	0.560959	0.510678	0.503072	0.665558	0.476191	0.545026	0.479545	0.546283	0.621696	0.491872	0.51345	0.515034	0.527223	0.601788	0.515236	0.553732	0.562043	0.730728	0.497753	0.610841	0.557005	0.592283	0.513548	0.50728
APCDD1L	164284	unknown	-1	na	0.650272	0.724654	0.633284	0.644088	0.647982	0.643578	0.624788	0.696984	0.63697	0.644096	0.640222	0.617931	0.687574	0.739328	0.721998	0.710804	0.66125	0.694668	0.656478	0.628978	0.616398	0.685524	0.62986	0.608423	0.823494	0.629947	0.630976	0.623053	0.718281	0.647456	0.644275	0.641607	0.644484	0.649525	0.66193	0.652385	0.723559	0.695637	0.794251	0.625058	0.707329	0.63297	0.72928	0.55776	0.632642
[truncated: 26,252 more rows]
[truncated: 155 more columns]
