# Supplementary material for: Systematic interrogation of diverse Omic data reveals interpretable, robust, and generalizable transcriptomic features of clinically successful therapeutic targets
Source: PLoS Comput Biol. 2018 May 21;14(5):e1006142. doi: 10.1371/journal.pcbi.1006142 (PMC5983857; doi:10.1371/journal.pcbi.1006142)
Supplement: S2 Table — (XLSX) [file pcbi.1006142.s002.xlsx]

## Sheet: Sheet1
dataset	abbreviation	feature	test_statistic	pvalue	pvalue_corrected	is_significant	correlation_sign	preferred_rowstat	similar_features
Allen Brain Atlas Adult Human Brain Tissue Gene Expression Profiles - Cleaned	brainatlasadulthuman_cleaned	mean	-0.37999	0.00207	0.0062099	1	-1	mean	mean|precentral gyrus, left, bank of the central sulcus|cingulate gyrus, frontal part, left, inferior bank of gyrus|postcentral gyrus, right, bank of the central sulcus|paracentral lobule, anterior part, left, inferior bank of gyrus|postcentral gyrus, left, inferior lateral aspect of gyrus|postcentral gyrus, left, bank of the central sulcus|paracentral lobule, anterior part, left, superior bank o…
Allen Brain Atlas Adult Human Brain Tissue Gene Expression Profiles - Cleaned	brainatlasadulthuman_cleaned	stdv	0.019043	0.39918	0.59876	0	1	stdv	stdv
Allen Brain Atlas Adult Mouse Brain Tissue Gene Expression Profiles - Cleaned	brainatlasadultmouse_cleaned	mean	-0.3387	0.00404	0.0060599	1	-1	mean	mean|rhombomere 3|pontine hindbrain|rhombomere 4|Medulla, sensory related|pontomedullary hindbrain|rhombomere 5|medial part of r2B|mantle zone of r2BM|superficial stratum of m2B|r9 alar plate|mantle zone of r9Tr|r9 part of the trigeminal column|Brain stem|r1 basal plate|Pons|Hindbrain|isthmic basal plate|Midbrain, behavioral state related|r2 basal plate|Pons, motor related|Medulla|mantle zone of …
Allen Brain Atlas Adult Mouse Brain Tissue Gene Expression Profiles - Cleaned	brainatlasadultmouse_cleaned	r3 roof plate	-0.4669	0.00065999	0.00198	1	-1		r3 roof plate
BioGPS Human Cell Type and Tissue Gene Expression Profiles - Cleaned	biogpshuman_cleaned	mean	-0.41801	0.00039	0.00117	1	-1	mean	mean|FetalThyroid|Pituitary|AdrenalCortex|Spinalcord|ParietalLobe|UterusCorpus|Pons|Tonsil|Appendix|Adrenalgland|Thalamus|CerebellumPeduncles|Adipocyte|TemporalLobe|PancreaticIslet|Salivarygland|CingulateCortex|Hypothalamus|Tongue|TrigeminalGanglion|SubthalamicNucleus|Caudatenucleus|DorsalRootGanglion|Bonemarrow|MedullaOblongata|SmoothMuscle|OlfactoryBulb|Trachea|Lymphnode|colon|OccipitalLobe|Pro…
BioGPS Human Cell Type and Tissue Gene Expression Profiles - Cleaned	biogpshuman_cleaned	stdv	-0.12763	0.0068799	0.01032	1	-1	stdv	stdv
BioGPS Mouse Cell Type and Tissue Gene Expression Profiles - Cleaned	biogpsmouse_cleaned	mean	-0.2858	0.01448	0.04344	1	-1	mean	mean|mammarygland.lact.|adrenalgland|uterus|bladder|pituitary|prostate|embryoday8.5|ovary|heart|salivarygland|stomach|embryoday10.5|embryoday7.5|adiposetissue|embryoday9.5|embryoday6.5|placenta|trigeminal|septal organ|brownfat|epidermis|septum (resp epith)|lymphnode|vomeralnasalorgan.VMO.|spinalcordupper|umbilicalcord|retina|thyroid|skeletalmuscle|bone|nih 3T3|lung|thymus|dorsalrootganglion|splee…
BioGPS Mouse Cell Type and Tissue Gene Expression Profiles - Cleaned	biogpsmouse_cleaned	stdv	-0.04259	0.32037	0.48055	0	-1	stdv	stdv
BioGRID Protein-Protein Interactions	biogrid	SEPT9	-0.040592	0.03498	1	0	-1		SEPT9
BioGRID Protein-Protein Interactions	biogrid	A2M	-0.013114	0.61691	1	0	-1		A2M
BioGRID Protein-Protein Interactions	biogrid	AARS	-0.044776	0.01004	0.82914	0	-1		AARS
BioGRID Protein-Protein Interactions	biogrid	ABL1	-0.032224	0.12233	1	0	-1		ABL1
BioGRID Protein-Protein Interactions	biogrid	ABL2	-0.0065572	1	1	0	-1		ABL2
BioGRID Protein-Protein Interactions	biogrid	ACP1	-0.025667	0.12171	1	0	-1		ACP1
BioGRID Protein-Protein Interactions	biogrid	ACTA1	-0.0065572	1	1	0	-1		ACTA1
BioGRID Protein-Protein Interactions	biogrid	ACTB	-0.056079	0.089469	1	0	-1		ACTB
BioGRID Protein-Protein Interactions	biogrid	ACTG1	-0.025667	0.12276	1	0	-1		ACTG1
BioGRID Protein-Protein Interactions	biogrid	ACTN1	-0.0023731	1	1	0	-1		ACTN1
BioGRID Protein-Protein Interactions	biogrid	ACTN2	-0.0065572	1	1	0	-1		ACTN2
BioGRID Protein-Protein Interactions	biogrid	ACTN4	-0.038781	0.10837	1	0	-1		ACTN4
BioGRID Protein-Protein Interactions	biogrid	ACTR2	-0.0023731	1	1	0	-1		ACTR2
BioGRID Protein-Protein Interactions	biogrid	ACVRL1	-0.0065572	1	1	0	-1		ACVRL1
BioGRID Protein-Protein Interactions	biogrid	ADA	0.016736	0.57808	1	0	1		ADA
BioGRID Protein-Protein Interactions	biogrid	ADORA2A	0.012552	0.5954	1	0	1		ADORA2A
BioGRID Protein-Protein Interactions	biogrid	ADRB2	-0.030413	0.26523	1	0	-1		ADRB2
BioGRID Protein-Protein Interactions	biogrid	ADRBK1	-0.013114	0.6152	1	0	-1		ADRBK1
BioGRID Protein-Protein Interactions	biogrid	AFG3L2	-0.0065572	1	1	0	-1		AFG3L2
BioGRID Protein-Protein Interactions	biogrid	AGR2	-0.0065572	1	1	0	-1		AGR2
BioGRID Protein-Protein Interactions	biogrid	AGT	0.012552	0.59577	1	0	1		AGT
BioGRID Protein-Protein Interactions	biogrid	AHCY	-0.0065572	1	1	0	-1		AHCY
BioGRID Protein-Protein Interactions	biogrid	AHNAK	0.001811	1	1	0	1		AHNAK
BioGRID Protein-Protein Interactions	biogrid	AHSA1	-0.0065572	1	1	0	-1		AHSA1
BioGRID Protein-Protein Interactions	biogrid	AIFM1	0.020921	0.36047	1	0	1		AIFM1
BioGRID Protein-Protein Interactions	biogrid	AIP	-0.0023731	1	1	0	-1		AIP
BioGRID Protein-Protein Interactions	biogrid	AIRE	-0.0023731	1	1	0	-1		AIRE
BioGRID Protein-Protein Interactions	biogrid	AKAP12	0.012552	0.59667	1	0	1		AKAP12
BioGRID Protein-Protein Interactions	biogrid	AKT1	0.016174	0.74116	1	0	1		AKT1
BioGRID Protein-Protein Interactions	biogrid	AKT2	0.001811	1	1	0	1		AKT2
BioGRID Protein-Protein Interactions	biogrid	ALB	0.0036221	1	1	0	1		ALB
BioGRID Protein-Protein Interactions	biogrid	ALDH2	-0.044776	0.01023	0.82914	0	-1		ALDH2
BioGRID Protein-Protein Interactions	biogrid	ALDOA	-0.036408	0.071719	1	0	-1		ALDOA
BioGRID Protein-Protein Interactions	biogrid	AMFR	-0.0089302	1	1	0	-1		AMFR
BioGRID Protein-Protein Interactions	biogrid	ANP32A	-0.0023731	1	1	0	-1		ANP32A
BioGRID Protein-Protein Interactions	biogrid	ANP32B	-0.059701	0.00221	0.78828	0	-1		ANP32B
BioGRID Protein-Protein Interactions	biogrid	ANXA1	-0.055517	0.0081799	0.82914	0	-1		ANXA1
BioGRID Protein-Protein Interactions	biogrid	ANXA2	-0.047149	0.0425	1	0	-1		ANXA2
BioGRID Protein-Protein Interactions	biogrid	ANXA5	-0.044776	0.01056	0.82914	0	-1		ANXA5
BioGRID Protein-Protein Interactions	biogrid	ANXA7	-0.017298	0.58975	1	0	-1		ANXA7
BioGRID Protein-Protein Interactions	biogrid	AP1B1	-0.0065572	1	1	0	-1		AP1B1
BioGRID Protein-Protein Interactions	biogrid	AP1M2	-0.021483	0.20991	1	0	-1		AP1M2
BioGRID Protein-Protein Interactions	biogrid	AP2A1	-0.025667	0.12171	1	0	-1		AP2A1
BioGRID Protein-Protein Interactions	biogrid	AP2A2	-0.021483	0.21027	1	0	-1		AP2A2
BioGRID Protein-Protein Interactions	biogrid	AP2B1	-0.025667	0.12171	1	0	-1		AP2B1
BioGRID Protein-Protein Interactions	biogrid	AP2M1	-0.019672	0.41641	1	0	-1		AP2M1
BioGRID Protein-Protein Interactions	biogrid	APLP1	-0.025667	0.1213	1	0	-1		APLP1
BioGRID Protein-Protein Interactions	biogrid	APOA1	-0.02804	0.35289	1	0	-1		APOA1
BioGRID Protein-Protein Interactions	biogrid	APOB	0.012552	0.59781	1	0	1		APOB
BioGRID Protein-Protein Interactions	biogrid	APP	-0.05483	0.2279	1	0	-1		APP
BioGRID Protein-Protein Interactions	biogrid	APPL1	0.012552	0.60102	1	0	1		APPL1
BioGRID Protein-Protein Interactions	biogrid	APRT	-0.040592	0.03356	1	0	-1		APRT
BioGRID Protein-Protein Interactions	biogrid	ARF1	-0.0065572	1	1	0	-1		ARF1
BioGRID Protein-Protein Interactions	biogrid	ARF4	0.012552	0.59692	1	0	1		ARF4
BioGRID Protein-Protein Interactions	biogrid	ARF6	-0.021483	0.21009	1	0	-1		ARF6
BioGRID Protein-Protein Interactions	biogrid	ARHGEF5	-0.0065572	1	1	0	-1		ARHGEF5
BioGRID Protein-Protein Interactions	biogrid	ARID5A	-0.0023731	1	1	0	-1		ARID5A
BioGRID Protein-Protein Interactions	biogrid	ARRB1	0.035284	0.30874	1	0	1		ARRB1
BioGRID Protein-Protein Interactions	biogrid	ARRB2	0.058577	0.04513	1	0	1		ARRB2
BioGRID Protein-Protein Interactions	biogrid	ASB9	-0.025667	0.12116	1	0	-1		ASB9
BioGRID Protein-Protein Interactions	biogrid	ASNS	-0.0065572	1	1	0	-1		ASNS
BioGRID Protein-Protein Interactions	biogrid	ATAD3A	-0.021483	0.20961	1	0	-1		ATAD3A
BioGRID Protein-Protein Interactions	biogrid	ATF2	-0.077	0.00419	0.82914	0	-1		ATF2
BioGRID Protein-Protein Interactions	biogrid	ATF4	-0.0023731	1	1	0	-1		ATF4
BioGRID Protein-Protein Interactions	biogrid	ATF6	-0.040592	0.03373	1	0	-1		ATF6
BioGRID Protein-Protein Interactions	biogrid	ATIC	-0.0065572	1	1	0	-1		ATIC
BioGRID Protein-Protein Interactions	biogrid	ATM	-0.044776	0.01011	0.82914	0	-1		ATM
BioGRID Protein-Protein Interactions	biogrid	ATP13A2	0.012552	0.59744	1	0	1		ATP13A2
BioGRID Protein-Protein Interactions	biogrid	ATP1A1	-0.0023731	1	1	0	-1		ATP1A1
BioGRID Protein-Protein Interactions	biogrid	ATP1B1	-0.0065572	1	1	0	-1		ATP1B1
BioGRID Protein-Protein Interactions	biogrid	ATP2A2	0.016736	0.5798	1	0	1		ATP2A2
BioGRID Protein-Protein Interactions	biogrid	ATP4A	-0.0065572	1	1	0	-1		ATP4A
BioGRID Protein-Protein Interactions	biogrid	ATP5A1	-0.047149	0.04351	1	0	-1		ATP5A1
BioGRID Protein-Protein Interactions	biogrid	ATP5B	-0.017298	0.58997	1	0	-1		ATP5B
BioGRID Protein-Protein Interactions	biogrid	ATP5C1	-0.017298	0.59018	1	0	-1		ATP5C1
BioGRID Protein-Protein Interactions	biogrid	ATP6AP2	-0.0065572	1	1	0	-1		ATP6AP2
BioGRID Protein-Protein Interactions	biogrid	ATP6V1A	-0.0065572	1	1	0	-1		ATP6V1A
BioGRID Protein-Protein Interactions	biogrid	ATXN1	-0.0023731	1	1	0	-1		ATXN1
BioGRID Protein-Protein Interactions	biogrid	ATXN10	-0.025667	0.12103	1	0	-1		ATXN10
BioGRID Protein-Protein Interactions	biogrid	ATXN2L	-0.0023731	1	1	0	-1		ATXN2L
BioGRID Protein-Protein Interactions	biogrid	ATXN3	-0.040592	0.03397	1	0	-1		ATXN3
BioGRID Protein-Protein Interactions	biogrid	AUP1	0.012552	0.59732	1	0	1		AUP1
BioGRID Protein-Protein Interactions	biogrid	AURKA	-0.025667	0.1228	1	0	-1		AURKA
BioGRID Protein-Protein Interactions	biogrid	AURKB	-0.025667	0.1228	1	0	-1		AURKB
BioGRID Protein-Protein Interactions	biogrid	BAG1	0.014363	0.69004	1	0	1		BAG1
BioGRID Protein-Protein Interactions	biogrid	BAG2	0.001811	1	1	0	1		BAG2
BioGRID Protein-Protein Interactions	biogrid	BAG3	-0.013114	0.61649	1	0	-1		BAG3
BioGRID Protein-Protein Interactions	biogrid	BAG6	-0.017298	0.5887	1	0	-1		BAG6
BioGRID Protein-Protein Interactions	biogrid	BARD1	-0.0065572	1	1	0	-1		BARD1
BioGRID Protein-Protein Interactions	biogrid	BAZ1B	-0.0023731	1	1	0	-1		BAZ1B
BioGRID Protein-Protein Interactions	biogrid	BCAP31	-0.021483	0.20948	1	0	-1		BCAP31
BioGRID Protein-Protein Interactions	biogrid	BCAS2	-0.0023731	1	1	0	-1		BCAS2
BioGRID Protein-Protein Interactions	biogrid	BCR	-0.0065572	1	1	0	-1		BCR
BioGRID Protein-Protein Interactions	biogrid	BGN	-0.0023731	1	1	0	-1		BGN
BioGRID Protein-Protein Interactions	biogrid	BIRC2	-0.0023731	1	1	0	-1		BIRC2
BioGRID Protein-Protein Interactions	biogrid	BLM	-0.0065572	1	1	0	-1		BLM
BioGRID Protein-Protein Interactions	biogrid	BMI1	-0.036408	0.072819	1	0	-1		BMI1
BioGRID Protein-Protein Interactions	biogrid	BMPR1A	-0.0065572	1	1	0	-1		BMPR1A
BioGRID Protein-Protein Interactions	biogrid	BMPR1B	-0.021483	0.21053	1	0	-1		BMPR1B
BioGRID Protein-Protein Interactions	biogrid	BMPR2	-0.021483	0.20645	1	0	-1		BMPR2
BioGRID Protein-Protein Interactions	biogrid	BRCA1	0.01199	0.74445	1	0	1		BRCA1
BioGRID Protein-Protein Interactions	biogrid	BTF3	-0.025667	0.12325	1	0	-1		BTF3
BioGRID Protein-Protein Interactions	biogrid	BTK	-0.023856	0.37746	1	0	-1		BTK
BioGRID Protein-Protein Interactions	biogrid	BTRC	-0.042965	0.072259	1	0	-1		BTRC
BioGRID Protein-Protein Interactions	biogrid	BUB3	-0.055517	0.0089999	0.82914	0	-1		BUB3
BioGRID Protein-Protein Interactions	biogrid	C1QBP	-0.021483	0.21035	1	0	-1		C1QBP
BioGRID Protein-Protein Interactions	biogrid	CACNG2	-0.0065572	1	1	0	-1		CACNG2
BioGRID Protein-Protein Interactions	biogrid	CALM1	-0.011865	0.78162	1	0	-1		CALM1
BioGRID Protein-Protein Interactions	biogrid	CALR	0.022732	0.47036	1	0	1		CALR
BioGRID Protein-Protein Interactions	biogrid	CALU	0.001811	1	1	0	1		CALU
BioGRID Protein-Protein Interactions	biogrid	CAMK2A	-0.0065572	1	1	0	-1		CAMK2A
BioGRID Protein-Protein Interactions	biogrid	CAND1	-0.072816	0.0092999	0.82914	0	-1		CAND1
BioGRID Protein-Protein Interactions	biogrid	CANX	0.022732	0.46946	1	0	1		CANX
BioGRID Protein-Protein Interactions	biogrid	CAPN1	-0.025667	0.11918	1	0	-1		CAPN1
BioGRID Protein-Protein Interactions	biogrid	CAPNS1	-0.017298	0.58971	1	0	-1		CAPNS1
BioGRID Protein-Protein Interactions	biogrid	CAPRIN1	-0.0065572	1	1	0	-1		CAPRIN1
BioGRID Protein-Protein Interactions	biogrid	CAPZB	-0.021483	0.21007	1	0	-1		CAPZB
BioGRID Protein-Protein Interactions	biogrid	CASP1	-0.0065572	1	1	0	-1		CASP1
BioGRID Protein-Protein Interactions	biogrid	CASP3	-0.025667	0.12243	1	0	-1		CASP3
BioGRID Protein-Protein Interactions	biogrid	CASP7	-0.025667	0.12221	1	0	-1		CASP7
BioGRID Protein-Protein Interactions	biogrid	CASP8	-0.0065572	1	1	0	-1		CASP8
BioGRID Protein-Protein Interactions	biogrid	CAV1	0.045463	0.2642	1	0	1		CAV1
BioGRID Protein-Protein Interactions	biogrid	CAV2	0.012552	0.59743	1	0	1		CAV2
BioGRID Protein-Protein Interactions	biogrid	CAV3	0.025105	0.34523	1	0	1		CAV3
BioGRID Protein-Protein Interactions	biogrid	CBL	-0.016049	0.77439	1	0	-1		CBL
BioGRID Protein-Protein Interactions	biogrid	CBLB	-0.0023731	1	1	0	-1		CBLB
BioGRID Protein-Protein Interactions	biogrid	CBX5	0.012552	0.59691	1	0	1		CBX5
BioGRID Protein-Protein Interactions	biogrid	CCDC8	-0.047149	0.04444	1	0	-1		CCDC8
BioGRID Protein-Protein Interactions	biogrid	CCNC	-0.0065572	1	1	0	-1		CCNC
BioGRID Protein-Protein Interactions	biogrid	CCND1	-0.0023731	1	1	0	-1		CCND1
BioGRID Protein-Protein Interactions	biogrid	CCND3	-0.0065572	1	1	0	-1		CCND3
BioGRID Protein-Protein Interactions	biogrid	CCNH	0.001811	1	1	0	1		CCNH
BioGRID Protein-Protein Interactions	biogrid	CCT2	-0.021483	0.20926	1	0	-1		CCT2
BioGRID Protein-Protein Interactions	biogrid	CCT3	-0.036408	0.070759	1	0	-1		CCT3
BioGRID Protein-Protein Interactions	biogrid	CCT4	-0.036408	0.070759	1	0	-1		CCT4
BioGRID Protein-Protein Interactions	biogrid	CCT5	-0.021483	0.20871	1	0	-1		CCT5
BioGRID Protein-Protein Interactions	biogrid	CCT6A	-0.032169	0.034	1	0	-1		CCT6A|CCT8
BioGRID Protein-Protein Interactions	biogrid	CCT7	-0.040592	0.034	1	0	-1		CCT7
BioGRID Protein-Protein Interactions	biogrid	CD2AP	-0.021483	0.21146	1	0	-1		CD2AP
BioGRID Protein-Protein Interactions	biogrid	CD4	-0.034597	0.23251	1	0	-1		CD4
BioGRID Protein-Protein Interactions	biogrid	CD44	-0.025667	0.12252	1	0	-1		CD44
BioGRID Protein-Protein Interactions	biogrid	CD5	-0.025667	0.12136	1	0	-1		CD5
BioGRID Protein-Protein Interactions	biogrid	CD81	-0.042965	0.072679	1	0	-1		CD81
BioGRID Protein-Protein Interactions	biogrid	CD82	-0.025667	0.12028	1	0	-1		CD82
BioGRID Protein-Protein Interactions	biogrid	CD9	-0.0065572	1	1	0	-1		CD9
BioGRID Protein-Protein Interactions	biogrid	CDC20	-0.021483	0.21022	1	0	-1		CDC20
BioGRID Protein-Protein Interactions	biogrid	CDC25A	-0.032224	0.12209	1	0	-1		CDC25A
BioGRID Protein-Protein Interactions	biogrid	CDC25B	-0.0023731	1	1	0	-1		CDC25B
BioGRID Protein-Protein Interactions	biogrid	CDC37	-0.0047461	1	1	0	-1		CDC37
BioGRID Protein-Protein Interactions	biogrid	CDC42	-0.0065572	1	1	0	-1		CDC42
BioGRID Protein-Protein Interactions	biogrid	CDH1	-0.0065572	1	1	0	-1		CDH1
BioGRID Protein-Protein Interactions	biogrid	CDIPT	-0.0023731	1	1	0	-1		CDIPT
BioGRID Protein-Protein Interactions	biogrid	CDK1	-0.041154	0.16729	1	0	-1		CDK1
BioGRID Protein-Protein Interactions	biogrid	CDK2	-0.049522	0.067159	1	0	-1		CDK2
BioGRID Protein-Protein Interactions	biogrid	CDK5	-0.0023731	1	1	0	-1		CDK5
BioGRID Protein-Protein Interactions	biogrid	CDK7	-0.017298	0.59117	1	0	-1		CDK7
BioGRID Protein-Protein Interactions	biogrid	CDK8	-0.036408	0.072039	1	0	-1		CDK8
BioGRID Protein-Protein Interactions	biogrid	CDK9	-0.013114	0.61461	1	0	-1		CDK9
BioGRID Protein-Protein Interactions	biogrid	CDKN1A	-0.030413	0.26656	1	0	-1		CDKN1A
BioGRID Protein-Protein Interactions	biogrid	CDKN2A	-0.025667	0.12213	1	0	-1		CDKN2A
BioGRID Protein-Protein Interactions	biogrid	CEBPA	-0.0047461	1	1	0	-1		CEBPA
BioGRID Protein-Protein Interactions	biogrid	CEBPB	0.025105	0.34661	1	0	1		CEBPB
BioGRID Protein-Protein Interactions	biogrid	CELF2	-0.021483	0.20808	1	0	-1		CELF2
BioGRID Protein-Protein Interactions	biogrid	CENPB	-0.040592	0.03436	1	0	-1		CENPB
BioGRID Protein-Protein Interactions	biogrid	CEP250	-0.0065572	1	1	0	-1		CEP250
BioGRID Protein-Protein Interactions	biogrid	CEP76	0.012552	0.59807	1	0	1		CEP76
BioGRID Protein-Protein Interactions	biogrid	CFL1	-0.032224	0.12081	1	0	-1		CFL1
BioGRID Protein-Protein Interactions	biogrid	CFTR	-0.032224	0.12212	1	0	-1		CFTR
BioGRID Protein-Protein Interactions	biogrid	CHD4	-0.0065572	1	1	0	-1		CHD4
BioGRID Protein-Protein Interactions	biogrid	CHEK1	-0.0065572	1	1	0	-1		CHEK1
BioGRID Protein-Protein Interactions	biogrid	CHMP4A	0.012552	0.60014	1	0	1		CHMP4A
BioGRID Protein-Protein Interactions	biogrid	CHUK	-0.0023731	1	1	0	-1		CHUK
BioGRID Protein-Protein Interactions	biogrid	CIAO1	-0.025667	0.1221	1	0	-1		CIAO1
BioGRID Protein-Protein Interactions	biogrid	CISH	0.001811	1	1	0	1		CISH
BioGRID Protein-Protein Interactions	biogrid	CLGN	0.012552	0.59692	1	0	1		CLGN
BioGRID Protein-Protein Interactions	biogrid	CLIC1	-0.044776	0.0099699	0.82914	0	-1		CLIC1
BioGRID Protein-Protein Interactions	biogrid	CLTA	-0.021483	0.21008	1	0	-1		CLTA
BioGRID Protein-Protein Interactions	biogrid	CLTC	-0.00056204	1	1	0	-1		CLTC
BioGRID Protein-Protein Interactions	biogrid	CLTCL1	0.012552	0.59717	1	0	1		CLTCL1
BioGRID Protein-Protein Interactions	biogrid	CLU	-0.021483	0.21109	1	0	-1		CLU
BioGRID Protein-Protein Interactions	biogrid	COL2A1	-0.0023731	1	1	0	-1		COL2A1
BioGRID Protein-Protein Interactions	biogrid	COPA	-0.0065572	1	1	0	-1		COPA
BioGRID Protein-Protein Interactions	biogrid	COPB1	-0.025667	0.12244	1	0	-1		COPB1
BioGRID Protein-Protein Interactions	biogrid	COPS2	-0.0065572	1	1	0	-1		COPS2
BioGRID Protein-Protein Interactions	biogrid	COPS5	-0.062637	0.066299	1	0	-1		COPS5
BioGRID Protein-Protein Interactions	biogrid	COPS7A	-0.0065572	1	1	0	-1		COPS7A
BioGRID Protein-Protein Interactions	biogrid	CPB2	-0.021483	0.2095	1	0	-1		CPB2
BioGRID Protein-Protein Interactions	biogrid	CR2	-0.025667	0.12116	1	0	-1		CR2
BioGRID Protein-Protein Interactions	biogrid	CREBBP	0.01199	0.7442	1	0	1		CREBBP
BioGRID Protein-Protein Interactions	biogrid	CRK	0.016736	0.58095	1	0	1		CRK
BioGRID Protein-Protein Interactions	biogrid	CRKL	-0.0023731	1	1	0	-1		CRKL
BioGRID Protein-Protein Interactions	biogrid	CRYAB	-0.025667	0.11965	1	0	-1		CRYAB
BioGRID Protein-Protein Interactions	biogrid	CSE1L	-0.021483	0.21008	1	0	-1		CSE1L
BioGRID Protein-Protein Interactions	biogrid	CSK	0.012552	0.5975	1	0	1		CSK
BioGRID Protein-Protein Interactions	biogrid	CSNK1A1	-0.0065572	1	1	0	-1		CSNK1A1
BioGRID Protein-Protein Interactions	biogrid	CSNK1E	-0.0065572	1	1	0	-1		CSNK1E
BioGRID Protein-Protein Interactions	biogrid	CSNK2A1	-0.083557	0.0057699	0.82914	0	-1		CSNK2A1
BioGRID Protein-Protein Interactions	biogrid	CSNK2A2	-0.040592	0.03484	1	0	-1		CSNK2A2
BioGRID Protein-Protein Interactions	biogrid	CSNK2B	-0.05789	0.02641	1	0	-1		CSNK2B
BioGRID Protein-Protein Interactions	biogrid	CTBP2	-0.0065572	1	1	0	-1		CTBP2
BioGRID Protein-Protein Interactions	biogrid	CTNNB1	-0.0047461	1	1	0	-1		CTNNB1
BioGRID Protein-Protein Interactions	biogrid	CTNND1	-0.0065572	1	1	0	-1		CTNND1
BioGRID Protein-Protein Interactions	biogrid	CTTN	-0.0065572	1	1	0	-1		CTTN
BioGRID Protein-Protein Interactions	biogrid	CUL1	-0.00056204	1	1	0	-1		CUL1
BioGRID Protein-Protein Interactions	biogrid	CUL2	0.001811	1	1	0	1		CUL2
BioGRID Protein-Protein Interactions	biogrid	CUL3	-0.030413	0.26393	1	0	-1		CUL3
BioGRID Protein-Protein Interactions	biogrid	CUL4A	-0.0023731	1	1	0	-1		CUL4A
BioGRID Protein-Protein Interactions	biogrid	CUL4B	0.001811	1	1	0	1		CUL4B
BioGRID Protein-Protein Interactions	biogrid	CUL5	0.012552	0.5975	1	0	1		CUL5
BioGRID Protein-Protein Interactions	biogrid	CUL7	-0.081283	0.00078999	0.78828	0	-1		CUL7|OBSL1
BioGRID Protein-Protein Interactions	biogrid	DAB2	-0.025667	0.12244	1	0	-1		DAB2
BioGRID Protein-Protein Interactions	biogrid	DAP3	0.0059951	1	1	0	1		DAP3
BioGRID Protein-Protein Interactions	biogrid	DARS	-0.025667	0.12171	1	0	-1		DARS
BioGRID Protein-Protein Interactions	biogrid	DAXX	-0.017298	0.59304	1	0	-1		DAXX
BioGRID Protein-Protein Interactions	biogrid	DBN1	-0.0065572	1	1	0	-1		DBN1
BioGRID Protein-Protein Interactions	biogrid	DCN	-0.0023731	1	1	0	-1		DCN
BioGRID Protein-Protein Interactions	biogrid	DDB2	-0.025667	0.12223	1	0	-1		DDB2
BioGRID Protein-Protein Interactions	biogrid	DDX1	-0.044776	0.01014	0.82914	0	-1		DDX1
BioGRID Protein-Protein Interactions	biogrid	DDX17	-0.10029	0.00013	0.57671	0	-1		DDX17
BioGRID Protein-Protein Interactions	biogrid	DDX18	-0.025667	0.1225	1	0	-1		DDX18
BioGRID Protein-Protein Interactions	biogrid	DDX21	-0.055517	0.0088499	0.82914	0	-1		DDX21
BioGRID Protein-Protein Interactions	biogrid	DDX39B	-0.044776	0.0095799	0.82914	0	-1		DDX39B
BioGRID Protein-Protein Interactions	biogrid	DDX3X	-0.042965	0.073309	1	0	-1		DDX3X
BioGRID Protein-Protein Interactions	biogrid	DDX47	-0.025667	0.12167	1	0	-1		DDX47
BioGRID Protein-Protein Interactions	biogrid	DDX5	-0.055517	0.0088599	0.82914	0	-1		DDX5
BioGRID Protein-Protein Interactions	biogrid	DDX54	-0.017298	0.58767	1	0	-1		DDX54
BioGRID Protein-Protein Interactions	biogrid	DECR1	-0.040592	0.03378	1	0	-1		DECR1
BioGRID Protein-Protein Interactions	biogrid	DERL1	-0.00056204	1	1	0	-1		DERL1
BioGRID Protein-Protein Interactions	biogrid	DHX15	-0.025667	0.12111	1	0	-1		DHX15
BioGRID Protein-Protein Interactions	biogrid	DHX9	-0.021483	0.20862	1	0	-1		DHX9
BioGRID Protein-Protein Interactions	biogrid	DIMT1	-0.040592	0.03356	1	0	-1		DIMT1
BioGRID Protein-Protein Interactions	biogrid	DLG4	0.024543	0.53763	1	0	1		DLG4
BioGRID Protein-Protein Interactions	biogrid	DNAJA1	0.0059951	1	1	0	1		DNAJA1
BioGRID Protein-Protein Interactions	biogrid	DNAJA2	0.016736	0.58001	1	0	1		DNAJA2
BioGRID Protein-Protein Interactions	biogrid	DNAJA3	0.016736	0.58001	1	0	1		DNAJA3
BioGRID Protein-Protein Interactions	biogrid	DNAJB1	-0.032224	0.12264	1	0	-1		DNAJB1
BioGRID Protein-Protein Interactions	biogrid	DNAJB11	0.001811	1	1	0	1		DNAJB11
BioGRID Protein-Protein Interactions	biogrid	DNAJC7	0.0059951	1	1	0	1		DNAJC7
BioGRID Protein-Protein Interactions	biogrid	DNM2	-0.040592	0.03356	1	0	-1		DNM2
BioGRID Protein-Protein Interactions	biogrid	DNMT1	-0.025667	0.12366	1	0	-1		DNMT1
BioGRID Protein-Protein Interactions	biogrid	DNTTIP2	-0.0065572	1	1	0	-1		DNTTIP2
BioGRID Protein-Protein Interactions	biogrid	DOK1	0.012552	0.59958	1	0	1		DOK1
BioGRID Protein-Protein Interactions	biogrid	DOK4	0.012552	0.5957	1	0	1		DOK4
BioGRID Protein-Protein Interactions	biogrid	DRD1	0.012552	0.59647	1	0	1		DRD1
BioGRID Protein-Protein Interactions	biogrid	DYNC1H1	-0.036408	0.071669	1	0	-1		DYNC1H1
BioGRID Protein-Protein Interactions	biogrid	E2F1	0.001811	1	1	0	1		E2F1
BioGRID Protein-Protein Interactions	biogrid	EED	-0.047149	0.04312	1	0	-1		EED
BioGRID Protein-Protein Interactions	biogrid	EEF1A1	-0.015487	0.69683	1	0	-1		EEF1A1
BioGRID Protein-Protein Interactions	biogrid	EEF1B2	-0.066259	0.0058699	0.82914	0	-1		EEF1B2
BioGRID Protein-Protein Interactions	biogrid	EEF1D	-0.025667	0.12276	1	0	-1		EEF1D
BioGRID Protein-Protein Interactions	biogrid	EEF1G	-0.0065572	1	1	0	-1		EEF1G
BioGRID Protein-Protein Interactions	biogrid	EEF2	-0.055517	0.0088199	0.82914	0	-1		EEF2
BioGRID Protein-Protein Interactions	biogrid	EFTUD2	-0.040592	0.03346	1	0	-1		EFTUD2
BioGRID Protein-Protein Interactions	biogrid	EGFR	-0.10323	0.0061899	0.82914	0	-1		EGFR
BioGRID Protein-Protein Interactions	biogrid	EIF2AK2	-0.021483	0.20969	1	0	-1		EIF2AK2
BioGRID Protein-Protein Interactions	biogrid	EIF3A	-0.044776	0.0097799	0.82914	0	-1		EIF3A
BioGRID Protein-Protein Interactions	biogrid	EIF3B	-0.055517	0.0083899	0.82914	0	-1		EIF3B
BioGRID Protein-Protein Interactions	biogrid	EIF3C	-0.025667	0.12211	1	0	-1		EIF3C
BioGRID Protein-Protein Interactions	biogrid	EIF3E	-0.044776	0.0097799	0.82914	0	-1		EIF3E
BioGRID Protein-Protein Interactions	biogrid	EIF3F	-0.051333	0.02175	1	0	-1		EIF3F
BioGRID Protein-Protein Interactions	biogrid	EIF3I	-0.05789	0.02655	1	0	-1		EIF3I
BioGRID Protein-Protein Interactions	biogrid	EIF3K	-0.040592	0.03336	1	0	-1		EIF3K
BioGRID Protein-Protein Interactions	biogrid	EIF3L	-0.044776	0.0097799	0.82914	0	-1		EIF3L
BioGRID Protein-Protein Interactions	biogrid	EIF4A1	-0.021483	0.21071	1	0	-1		EIF4A1
BioGRID Protein-Protein Interactions	biogrid	EIF4E	-0.040592	0.03456	1	0	-1		EIF4E
BioGRID Protein-Protein Interactions	biogrid	EIF4G1	-0.025667	0.12111	1	0	-1		EIF4G1
BioGRID Protein-Protein Interactions	biogrid	EIF4G2	-0.025667	0.12171	1	0	-1		EIF4G2
BioGRID Protein-Protein Interactions	biogrid	EIF5	-0.021483	0.20937	1	0	-1		EIF5
BioGRID Protein-Protein Interactions	biogrid	EIF6	-0.025667	0.12261	1	0	-1		EIF6
BioGRID Protein-Protein Interactions	biogrid	ELAVL1	-0.018423	0.79321	1	0	-1		ELAVL1
BioGRID Protein-Protein Interactions	biogrid	EMD	0.025105	0.34545	1	0	1		EMD
BioGRID Protein-Protein Interactions	biogrid	ENG	-0.0065572	1	1	0	-1		ENG
BioGRID Protein-Protein Interactions	biogrid	ENO1	-0.05789	0.02557	1	0	-1		ENO1
BioGRID Protein-Protein Interactions	biogrid	EP300	-0.0011241	1	1	0	-1		EP300
BioGRID Protein-Protein Interactions	biogrid	EPB41L1	-0.0023731	1	1	0	-1		EPB41L1
BioGRID Protein-Protein Interactions	biogrid	EPN1	-0.017298	0.59131	1	0	-1		EPN1
BioGRID Protein-Protein Interactions	biogrid	EPRS	-0.021483	0.20893	1	0	-1		EPRS
BioGRID Protein-Protein Interactions	biogrid	EPS15	-0.02804	0.35311	1	0	-1		EPS15
BioGRID Protein-Protein Interactions	biogrid	EPS8	-0.0065572	1	1	0	-1		EPS8
BioGRID Protein-Protein Interactions	biogrid	ERBB2	0.001811	1	1	0	1		ERBB2
BioGRID Protein-Protein Interactions	biogrid	ERBB3	-0.0065572	1	1	0	-1		ERBB3
BioGRID Protein-Protein Interactions	biogrid	ERBB4	-0.0065572	1	1	0	-1		ERBB4
BioGRID Protein-Protein Interactions	biogrid	ERG	-0.051333	0.02225	1	0	-1		ERG
BioGRID Protein-Protein Interactions	biogrid	ERLIN2	0.001811	1	1	0	1		ERLIN2
BioGRID Protein-Protein Interactions	biogrid	ESR1	-0.0029351	1	1	0	-1		ESR1
BioGRID Protein-Protein Interactions	biogrid	ESR2	-0.0065572	1	1	0	-1		ESR2
BioGRID Protein-Protein Interactions	biogrid	ESYT1	-0.025667	0.12159	1	0	-1		ESYT1
BioGRID Protein-Protein Interactions	biogrid	ETV5	-0.0065572	1	1	0	-1		ETV5
BioGRID Protein-Protein Interactions	biogrid	EWSR1	-0.042965	0.072089	1	0	-1		EWSR1
BioGRID Protein-Protein Interactions	biogrid	EXOC3	-0.025667	0.1227	1	0	-1		EXOC3
BioGRID Protein-Protein Interactions	biogrid	EXOC6	-0.0065572	1	1	0	-1		EXOC6
BioGRID Protein-Protein Interactions	biogrid	EXOSC1	-0.025667	0.12267	1	0	-1		EXOSC1
BioGRID Protein-Protein Interactions	biogrid	EZH2	0.029289	0.21676	1	0	1		EZH2
BioGRID Protein-Protein Interactions	biogrid	EZR	-0.02804	0.3515	1	0	-1		EZR
BioGRID Protein-Protein Interactions	biogrid	F10	0.016736	0.58349	1	0	1		F10
BioGRID Protein-Protein Interactions	biogrid	F2	-0.0065572	1	1	0	-1		F2
BioGRID Protein-Protein Interactions	biogrid	FARSA	-0.0065572	1	1	0	-1		FARSA
BioGRID Protein-Protein Interactions	biogrid	FARSB	-0.044776	0.0099299	0.82914	0	-1		FARSB
BioGRID Protein-Protein Interactions	biogrid	FASLG	-0.025667	0.12098	1	0	-1		FASLG
BioGRID Protein-Protein Interactions	biogrid	FBL	-0.040592	0.03412	1	0	-1		FBL
BioGRID Protein-Protein Interactions	biogrid	FBXO6	0.00306	1	1	0	1		FBXO6
BioGRID Protein-Protein Interactions	biogrid	FBXW11	0.016736	0.57872	1	0	1		FBXW11
BioGRID Protein-Protein Interactions	biogrid	FBXW7	0.012552	0.59536	1	0	1		FBXW7
BioGRID Protein-Protein Interactions	biogrid	FDFT1	-0.021483	0.20749	1	0	-1		FDFT1
BioGRID Protein-Protein Interactions	biogrid	FERMT3	-0.044776	0.01014	0.82914	0	-1		FERMT3
BioGRID Protein-Protein Interactions	biogrid	FGF1	-0.0023731	1	1	0	-1		FGF1
BioGRID Protein-Protein Interactions	biogrid	FGFR2	-0.025667	0.12167	1	0	-1		FGFR2
BioGRID Protein-Protein Interactions	biogrid	FH	-0.0065572	1	1	0	-1		FH
BioGRID Protein-Protein Interactions	biogrid	FHL2	-0.021483	0.20808	1	0	-1		FHL2
BioGRID Protein-Protein Interactions	biogrid	FIS1	-0.025667	0.12245	1	0	-1		FIS1
BioGRID Protein-Protein Interactions	biogrid	FKBP1A	0.001811	1	1	0	1		FKBP1A
BioGRID Protein-Protein Interactions	biogrid	FKBP4	0.025105	0.34671	1	0	1		FKBP4
BioGRID Protein-Protein Interactions	biogrid	FKBP5	-0.0089302	1	1	0	-1		FKBP5
BioGRID Protein-Protein Interactions	biogrid	FKBP8	0.025105	0.34544	1	0	1		FKBP8
BioGRID Protein-Protein Interactions	biogrid	FLNA	-0.045338	0.14593	1	0	-1		FLNA
BioGRID Protein-Protein Interactions	biogrid	FLNB	-0.040592	0.0335	1	0	-1		FLNB
BioGRID Protein-Protein Interactions	biogrid	FLOT2	-0.0089302	1	1	0	-1		FLOT2
BioGRID Protein-Protein Interactions	biogrid	FMNL1	-0.021483	0.21157	1	0	-1		FMNL1
BioGRID Protein-Protein Interactions	biogrid	FN1	-0.069194	0.053119	1	0	-1		FN1
BioGRID Protein-Protein Interactions	biogrid	FOS	-0.0065572	1	1	0	-1		FOS
BioGRID Protein-Protein Interactions	biogrid	FOXO1	0.0059951	1	1	0	1		FOXO1
BioGRID Protein-Protein Interactions	biogrid	FRS2	-0.0023731	1	1	0	-1		FRS2
BioGRID Protein-Protein Interactions	biogrid	FUBP1	-0.044776	0.01043	0.82914	0	-1		FUBP1
BioGRID Protein-Protein Interactions	biogrid	FUBP3	-0.059701	0.00209	0.78828	0	-1		FUBP3
BioGRID Protein-Protein Interactions	biogrid	FUS	-0.038781	0.10943	1	0	-1		FUS
BioGRID Protein-Protein Interactions	biogrid	FYN	-0.047711	0.20881	1	0	-1		FYN
BioGRID Protein-Protein Interactions	biogrid	G3BP1	-0.040592	0.03378	1	0	-1		G3BP1
BioGRID Protein-Protein Interactions	biogrid	GABARAPL2	-0.0065572	1	1	0	-1		GABARAPL2
BioGRID Protein-Protein Interactions	biogrid	GADD45A	0.010179	0.70376	1	0	1		GADD45A
BioGRID Protein-Protein Interactions	biogrid	GADD45B	0.016736	0.57709	1	0	1		GADD45B
BioGRID Protein-Protein Interactions	biogrid	GADD45G	0.001811	1	1	0	1		GADD45G
BioGRID Protein-Protein Interactions	biogrid	GADD45GIP1	-0.021483	0.21172	1	0	-1		GADD45GIP1
BioGRID Protein-Protein Interactions	biogrid	GAPDH	-0.075189	0.0169	1	0	-1		GAPDH
BioGRID Protein-Protein Interactions	biogrid	GCDH	-0.0065572	1	1	0	-1		GCDH
BioGRID Protein-Protein Interactions	biogrid	GCN1L1	-0.025667	0.12171	1	0	-1		GCN1L1
BioGRID Protein-Protein Interactions	biogrid	GGA1	-0.025667	0.1218	1	0	-1		GGA1
BioGRID Protein-Protein Interactions	biogrid	GIPC1	-0.0023731	1	1	0	-1		GIPC1
BioGRID Protein-Protein Interactions	biogrid	GMPS	-0.044776	0.01001	0.82914	0	-1		GMPS
BioGRID Protein-Protein Interactions	biogrid	GNA11	0.012552	0.59997	1	0	1		GNA11
BioGRID Protein-Protein Interactions	biogrid	GNA12	-0.036408	0.071169	1	0	-1		GNA12
BioGRID Protein-Protein Interactions	biogrid	GNA13	-0.0023731	1	1	0	-1		GNA13
BioGRID Protein-Protein Interactions	biogrid	GNAI1	0.014363	0.69056	1	0	1		GNAI1
BioGRID Protein-Protein Interactions	biogrid	GNAI2	0.0078062	1	1	0	1		GNAI2
BioGRID Protein-Protein Interactions	biogrid	GNAI3	-0.0023731	1	1	0	-1		GNAI3
BioGRID Protein-Protein Interactions	biogrid	GNAO1	0.001811	1	1	0	1		GNAO1
BioGRID Protein-Protein Interactions	biogrid	GNAQ	0.010179	0.70442	1	0	1		GNAQ
BioGRID Protein-Protein Interactions	biogrid	GNAS	0.010179	0.70255	1	0	1		GNAS
BioGRID Protein-Protein Interactions	biogrid	GNB1	0.033473	0.20588	1	0	1		GNB1
BioGRID Protein-Protein Interactions	biogrid	GNB2	0.025105	0.34721	1	0	1		GNB2
BioGRID Protein-Protein Interactions	biogrid	GNB2L1	-0.022045	0.49148	1	0	-1		GNB2L1
BioGRID Protein-Protein Interactions	biogrid	GNB5	-0.025667	0.12176	1	0	-1		GNB5
BioGRID Protein-Protein Interactions	biogrid	GNG2	0.025105	0.34296	1	0	1		GNG2
BioGRID Protein-Protein Interactions	biogrid	GORASP2	-0.025667	0.12275	1	0	-1		GORASP2
BioGRID Protein-Protein Interactions	biogrid	GPRASP1	0.025105	0.34561	1	0	1		GPRASP1
BioGRID Protein-Protein Interactions	biogrid	GPRASP2	0.012552	0.59959	1	0	1		GPRASP2
BioGRID Protein-Protein Interactions	biogrid	GRB10	0.0059951	1	1	0	1		GRB10
BioGRID Protein-Protein Interactions	biogrid	GRB14	0.020921	0.35957	1	0	1		GRB14
BioGRID Protein-Protein Interactions	biogrid	GRB2	-0.041716	0.28312	1	0	-1		GRB2
BioGRID Protein-Protein Interactions	biogrid	GRIP1	0.029289	0.21777	1	0	1		GRIP1
BioGRID Protein-Protein Interactions	biogrid	GRK5	0.020921	0.36144	1	0	1		GRK5
BioGRID Protein-Protein Interactions	biogrid	GRK6	0.012552	0.59559	1	0	1		GRK6
BioGRID Protein-Protein Interactions	biogrid	GSDMB	-0.0065572	1	1	0	-1		GSDMB
BioGRID Protein-Protein Interactions	biogrid	GSK3B	0.010179	0.70206	1	0	1		GSK3B
BioGRID Protein-Protein Interactions	biogrid	GSN	-0.021483	0.20864	1	0	-1		GSN
BioGRID Protein-Protein Interactions	biogrid	GSTK1	-0.025667	0.12171	1	0	-1		GSTK1
BioGRID Protein-Protein Interactions	biogrid	H2AFV	-0.025667	0.12208	1	0	-1		H2AFV
BioGRID Protein-Protein Interactions	biogrid	H2AFX	-0.019672	0.4173	1	0	-1		H2AFX
BioGRID Protein-Protein Interactions	biogrid	H2AFY	-0.059701	0.00205	0.78828	0	-1		H2AFY
BioGRID Protein-Protein Interactions	biogrid	H3F3A	-0.036408	0.071639	1	0	-1		H3F3A
BioGRID Protein-Protein Interactions	biogrid	HACE1	-0.0065572	1	1	0	-1		HACE1
BioGRID Protein-Protein Interactions	biogrid	HBA1	-0.025667	0.12171	1	0	-1		HBA1
BioGRID Protein-Protein Interactions	biogrid	HBZ	-0.040592	0.0343	1	0	-1		HBZ
BioGRID Protein-Protein Interactions	biogrid	HCK	0.001811	1	1	0	1		HCK
BioGRID Protein-Protein Interactions	biogrid	HDAC1	-0.03697	0.31856	1	0	-1		HDAC1
BioGRID Protein-Protein Interactions	biogrid	HDAC2	-0.011303	0.71292	1	0	-1		HDAC2
BioGRID Protein-Protein Interactions	biogrid	HDAC3	-0.030413	0.26678	1	0	-1		HDAC3
BioGRID Protein-Protein Interactions	biogrid	HDAC4	-0.0089302	1	1	0	-1		HDAC4
BioGRID Protein-Protein Interactions	biogrid	HDAC5	-0.02804	0.35215	1	0	-1		HDAC5
BioGRID Protein-Protein Interactions	biogrid	HDAC6	-0.034597	0.23318	1	0	-1		HDAC6
BioGRID Protein-Protein Interactions	biogrid	HDAC7	0.016736	0.57924	1	0	1		HDAC7
BioGRID Protein-Protein Interactions	biogrid	HDAC9	-0.040592	0.03459	1	0	-1		HDAC9
BioGRID Protein-Protein Interactions	biogrid	HDGF	-0.044776	0.01011	0.82914	0	-1		HDGF
BioGRID Protein-Protein Interactions	biogrid	HELLS	-0.0065572	1	1	0	-1		HELLS
BioGRID Protein-Protein Interactions	biogrid	HEXIM1	-0.0065572	1	1	0	-1		HEXIM1
BioGRID Protein-Protein Interactions	biogrid	HGS	0.001249	1	1	0	1		HGS
BioGRID Protein-Protein Interactions	biogrid	HIST1H1A	-0.040592	0.03456	1	0	-1		HIST1H1A
BioGRID Protein-Protein Interactions	biogrid	HIST1H1B	-0.044776	0.0099699	0.82914	0	-1		HIST1H1B
BioGRID Protein-Protein Interactions	biogrid	HIST1H1C	-0.059701	0.00217	0.78828	0	-1		HIST1H1C
BioGRID Protein-Protein Interactions	biogrid	HIST1H1D	-0.044776	0.0097799	0.82914	0	-1		HIST1H1D
BioGRID Protein-Protein Interactions	biogrid	HIST1H2BA	-0.044776	0.01001	0.82914	0	-1		HIST1H2BA
BioGRID Protein-Protein Interactions	biogrid	HIST1H2BM	-0.044776	0.01054	0.82914	0	-1		HIST1H2BM
BioGRID Protein-Protein Interactions	biogrid	HIST1H3A	-0.025667	0.12207	1	0	-1		HIST1H3A
BioGRID Protein-Protein Interactions	biogrid	HIST1H3E	-0.055517	0.0086499	0.82914	0	-1		HIST1H3E
BioGRID Protein-Protein Interactions	biogrid	HIST1H4A	-0.040592	0.03459	1	0	-1		HIST1H4A
BioGRID Protein-Protein Interactions	biogrid	HIST1H4C	-0.044776	0.00213	0.78828	0	-1		HIST1H4C|HIST1H4I
BioGRID Protein-Protein Interactions	biogrid	HIST2H3C	-0.040592	0.03339	1	0	-1		HIST2H3C
BioGRID Protein-Protein Interactions	biogrid	HIVEP1	-0.0065572	1	1	0	-1		HIVEP1
BioGRID Protein-Protein Interactions	biogrid	HK1	-0.0065572	1	1	0	-1		HK1
BioGRID Protein-Protein Interactions	biogrid	HK2	-0.040592	0.03306	1	0	-1		HK2
BioGRID Protein-Protein Interactions	biogrid	HMGA1	-0.036408	0.074419	1	0	-1		HMGA1
BioGRID Protein-Protein Interactions	biogrid	HMGB1	-0.013114	0.61409	1	0	-1		HMGB1
BioGRID Protein-Protein Interactions	biogrid	HMGB2	-0.017298	0.58857	1	0	-1		HMGB2
BioGRID Protein-Protein Interactions	biogrid	HNRNPA0	-0.025667	0.12111	1	0	-1		HNRNPA0
BioGRID Protein-Protein Interactions	biogrid	HNRNPA1	-0.068632	0.01646	1	0	-1		HNRNPA1
BioGRID Protein-Protein Interactions	biogrid	HNRNPA2B1	-0.096109	0.00041	0.78828	0	-1		HNRNPA2B1
BioGRID Protein-Protein Interactions	biogrid	HNRNPA3	-0.055517	0.0084999	0.82914	0	-1		HNRNPA3
BioGRID Protein-Protein Interactions	biogrid	HNRNPAB	-0.025667	0.12111	1	0	-1		HNRNPAB
BioGRID Protein-Protein Interactions	biogrid	HNRNPC	-0.044776	0.0098599	0.82914	0	-1		HNRNPC
BioGRID Protein-Protein Interactions	biogrid	HNRNPD	-0.051333	0.02169	1	0	-1		HNRNPD
BioGRID Protein-Protein Interactions	biogrid	HNRNPF	-0.017298	0.59114	1	0	-1		HNRNPF
BioGRID Protein-Protein Interactions	biogrid	HNRNPH1	-0.081184	0.00166	0.78828	0	-1		HNRNPH1
BioGRID Protein-Protein Interactions	biogrid	HNRNPH3	-0.025667	0.12088	1	0	-1		HNRNPH3
BioGRID Protein-Protein Interactions	biogrid	HNRNPK	-0.047149	0.04303	1	0	-1		HNRNPK
BioGRID Protein-Protein Interactions	biogrid	HNRNPL	-0.036408	0.071299	1	0	-1		HNRNPL
BioGRID Protein-Protein Interactions	biogrid	HNRNPM	-0.036408	0.071469	1	0	-1		HNRNPM
BioGRID Protein-Protein Interactions	biogrid	HNRNPR	-0.036408	0.071779	1	0	-1		HNRNPR
BioGRID Protein-Protein Interactions	biogrid	HNRNPU	-0.032224	0.12168	1	0	-1		HNRNPU
BioGRID Protein-Protein Interactions	biogrid	HOMER2	-0.021483	0.20988	1	0	-1		HOMER2
BioGRID Protein-Protein Interactions	biogrid	HOMER3	-0.025667	0.12227	1	0	-1		HOMER3
BioGRID Protein-Protein Interactions	biogrid	HR	0.012552	0.59792	1	0	1		HR
BioGRID Protein-Protein Interactions	biogrid	HSD17B10	-0.040592	0.03356	1	0	-1		HSD17B10
BioGRID Protein-Protein Interactions	biogrid	HSP90AA1	-0.0016861	1	1	0	-1		HSP90AA1
BioGRID Protein-Protein Interactions	biogrid	HSP90AB1	-0.042965	0.072879	1	0	-1		HSP90AB1
BioGRID Protein-Protein Interactions	biogrid	HSP90B1	0.016736	0.57889	1	0	1		HSP90B1
BioGRID Protein-Protein Interactions	biogrid	HSPA1A	-0.0029351	1	1	0	-1		HSPA1A
BioGRID Protein-Protein Interactions	biogrid	HSPA1B	-0.036408	0.072349	1	0	-1		HSPA1B
BioGRID Protein-Protein Interactions	biogrid	HSPA2	-0.032224	0.12261	1	0	-1		HSPA2
BioGRID Protein-Protein Interactions	biogrid	HSPA4	-0.0011241	1	1	0	-1		HSPA4
BioGRID Protein-Protein Interactions	biogrid	HSPA5	-0.045338	0.14619	1	0	-1		HSPA5
BioGRID Protein-Protein Interactions	biogrid	HSPA8	-0.081746	0.01596	1	0	-1		HSPA8
BioGRID Protein-Protein Interactions	biogrid	HSPA9	-0.042965	0.074709	1	0	-1		HSPA9
BioGRID Protein-Protein Interactions	biogrid	HSPB1	-0.00056204	1	1	0	-1		HSPB1
BioGRID Protein-Protein Interactions	biogrid	HSPB2	0.012552	0.59716	1	0	1		HSPB2
BioGRID Protein-Protein Interactions	biogrid	HSPD1	-0.064448	0.02784	1	0	-1		HSPD1
BioGRID Protein-Protein Interactions	biogrid	HSPE1	-0.044776	0.0095799	0.82914	0	-1		HSPE1
BioGRID Protein-Protein Interactions	biogrid	HSPH1	-0.0065572	1	1	0	-1		HSPH1
BioGRID Protein-Protein Interactions	biogrid	HTRA1	-0.0065572	1	1	0	-1		HTRA1
BioGRID Protein-Protein Interactions	biogrid	HTT	0.012552	0.59648	1	0	1		HTT
BioGRID Protein-Protein Interactions	biogrid	HUWE1	-0.034597	0.23427	1	0	-1		HUWE1
BioGRID Protein-Protein Interactions	biogrid	IARS	-0.040592	0.03356	1	0	-1		IARS
BioGRID Protein-Protein Interactions	biogrid	ICAM1	-0.013114	0.61543	1	0	-1		ICAM1
BioGRID Protein-Protein Interactions	biogrid	ICT1	-0.044776	0.01003	0.82914	0	-1		ICT1
BioGRID Protein-Protein Interactions	biogrid	IDH2	-0.0065572	1	1	0	-1		IDH2
BioGRID Protein-Protein Interactions	biogrid	IFI16	-0.025667	0.12161	1	0	-1		IFI16
BioGRID Protein-Protein Interactions	biogrid	IGBP1	-0.025667	0.12175	1	0	-1		IGBP1
BioGRID Protein-Protein Interactions	biogrid	IGF1R	-0.0065572	1	1	0	-1		IGF1R
BioGRID Protein-Protein Interactions	biogrid	IGFBP3	-0.0065572	1	1	0	-1		IGFBP3
BioGRID Protein-Protein Interactions	biogrid	IKBKB	-0.030413	0.26357	1	0	-1		IKBKB
BioGRID Protein-Protein Interactions	biogrid	IKBKG	-0.013114	0.61533	1	0	-1		IKBKG
BioGRID Protein-Protein Interactions	biogrid	IL6ST	-0.0065572	1	1	0	-1		IL6ST
BioGRID Protein-Protein Interactions	biogrid	IL7R	-0.0065572	1	1	0	-1		IL7R
BioGRID Protein-Protein Interactions	biogrid	ILF2	-0.036408	0.072109	1	0	-1		ILF2
BioGRID Protein-Protein Interactions	biogrid	ILF3	-0.032224	0.12031	1	0	-1		ILF3
BioGRID Protein-Protein Interactions	biogrid	ILK	-0.025667	0.12162	1	0	-1		ILK
BioGRID Protein-Protein Interactions	biogrid	IMMT	-0.017298	0.59028	1	0	-1		IMMT
BioGRID Protein-Protein Interactions	biogrid	IMPDH2	-0.0065572	1	1	0	-1		IMPDH2
BioGRID Protein-Protein Interactions	biogrid	INPP5D	-0.0023731	1	1	0	-1		INPP5D
BioGRID Protein-Protein Interactions	biogrid	INPPL1	-0.017298	0.58801	1	0	-1		INPPL1
BioGRID Protein-Protein Interactions	biogrid	IPO4	-0.025667	0.12167	1	0	-1		IPO4
BioGRID Protein-Protein Interactions	biogrid	IPO5	-0.021483	0.21008	1	0	-1		IPO5
BioGRID Protein-Protein Interactions	biogrid	IPO9	-0.0065572	1	1	0	-1		IPO9
BioGRID Protein-Protein Interactions	biogrid	IQGAP1	-0.040592	0.03415	1	0	-1		IQGAP1
BioGRID Protein-Protein Interactions	biogrid	IRAK1	0.001811	1	1	0	1		IRAK1
BioGRID Protein-Protein Interactions	biogrid	IRAK2	0.012552	0.59828	1	0	1		IRAK2
BioGRID Protein-Protein Interactions	biogrid	IRAK4	0.012552	0.5961	1	0	1		IRAK4
BioGRID Protein-Protein Interactions	biogrid	IRS1	0.010179	0.70373	1	0	1		IRS1
BioGRID Protein-Protein Interactions	biogrid	IRS2	0.020921	0.36141	1	0	1		IRS2
BioGRID Protein-Protein Interactions	biogrid	ISG15	-0.025667	0.12227	1	0	-1		ISG15
BioGRID Protein-Protein Interactions	biogrid	ITCH	0.020921	0.35724	1	0	1		ITCH
BioGRID Protein-Protein Interactions	biogrid	ITGA4	-0.11098	4e-05	0.3549	0	-1		ITGA4|VCAM1
BioGRID Protein-Protein Interactions	biogrid	ITGB1	-0.021483	0.20965	1	0	-1		ITGB1
BioGRID Protein-Protein Interactions	biogrid	ITGB2	-0.055517	0.0089799	0.82914	0	-1		ITGB2
BioGRID Protein-Protein Interactions	biogrid	ITK	0.001811	1	1	0	1		ITK
BioGRID Protein-Protein Interactions	biogrid	ITSN2	0.012552	0.59927	1	0	1		ITSN2
BioGRID Protein-Protein Interactions	biogrid	JAGN1	-0.044776	0.01034	0.82914	0	-1		JAGN1
BioGRID Protein-Protein Interactions	biogrid	JAK1	-0.026229	0.4739	1	0	-1		JAK1
BioGRID Protein-Protein Interactions	biogrid	JAK2	0.028727	0.38995	1	0	1		JAK2
BioGRID Protein-Protein Interactions	biogrid	JAK3	0.012552	0.59625	1	0	1		JAK3
BioGRID Protein-Protein Interactions	biogrid	JKAMP	-0.0065572	1	1	0	-1		JKAMP
BioGRID Protein-Protein Interactions	biogrid	JMJD1C	-0.021483	0.21092	1	0	-1		JMJD1C
BioGRID Protein-Protein Interactions	biogrid	JUN	-0.015487	0.69681	1	0	-1		JUN
BioGRID Protein-Protein Interactions	biogrid	JUP	0.012552	0.59846	1	0	1		JUP
BioGRID Protein-Protein Interactions	biogrid	KAT2A	0.016736	0.57568	1	0	1		KAT2A
BioGRID Protein-Protein Interactions	biogrid	KAT2B	-0.017298	0.58913	1	0	-1		KAT2B
BioGRID Protein-Protein Interactions	biogrid	KAT5	-0.00056204	1	1	0	-1		KAT5
BioGRID Protein-Protein Interactions	biogrid	KCNMA1	-0.0065572	1	1	0	-1		KCNMA1
BioGRID Protein-Protein Interactions	biogrid	KCNMB1	0.012552	0.59732	1	0	1		KCNMB1
BioGRID Protein-Protein Interactions	biogrid	KDM5A	0.016736	0.57835	1	0	1		KDM5A
BioGRID Protein-Protein Interactions	biogrid	KDR	-0.025667	0.12204	1	0	-1		KDR
BioGRID Protein-Protein Interactions	biogrid	KEAP1	-0.0065572	1	1	0	-1		KEAP1
BioGRID Protein-Protein Interactions	biogrid	KHDRBS1	0.001811	1	1	0	1		KHDRBS1
BioGRID Protein-Protein Interactions	biogrid	KHSRP	-0.044776	0.01018	0.82914	0	-1		KHSRP
BioGRID Protein-Protein Interactions	biogrid	KIAA0368	-0.0023731	1	1	0	-1		KIAA0368
BioGRID Protein-Protein Interactions	biogrid	KIAA1377	0.016736	0.58101	1	0	1		KIAA1377
BioGRID Protein-Protein Interactions	biogrid	KIF1A	0.016736	0.58095	1	0	1		KIF1A
BioGRID Protein-Protein Interactions	biogrid	KIF2C	-0.044776	0.01011	0.82914	0	-1		KIF2C
BioGRID Protein-Protein Interactions	biogrid	KLF5	-0.0065572	1	1	0	-1		KLF5
BioGRID Protein-Protein Interactions	biogrid	KNG1	-0.0023731	1	1	0	-1		KNG1
BioGRID Protein-Protein Interactions	biogrid	KPNA2	-0.044776	0.01014	0.82914	0	-1		KPNA2
BioGRID Protein-Protein Interactions	biogrid	KPNB1	-0.023856	0.37862	1	0	-1		KPNB1
BioGRID Protein-Protein Interactions	biogrid	KRT18	-0.025667	0.12081	1	0	-1		KRT18
BioGRID Protein-Protein Interactions	biogrid	KRT31	-0.036408	0.072189	1	0	-1		KRT31
BioGRID Protein-Protein Interactions	biogrid	KRT40	-0.025667	0.12202	1	0	-1		KRT40
BioGRID Protein-Protein Interactions	biogrid	KRT5	-0.0065572	1	1	0	-1		KRT5
BioGRID Protein-Protein Interactions	biogrid	KRT8	-0.032224	0.1231	1	0	-1		KRT8
BioGRID Protein-Protein Interactions	biogrid	KRT9	-0.023087	0.12276	1	0	-1		KRT9|KRT10|KRT1
BioGRID Protein-Protein Interactions	biogrid	KRTAP10-3	-0.025667	0.12168	1	0	-1		KRTAP10-3
BioGRID Protein-Protein Interactions	biogrid	KRTAP10-7	-0.025667	0.12066	1	0	-1		KRTAP10-7
BioGRID Protein-Protein Interactions	biogrid	KRTAP10-8	-0.025667	0.12168	1	0	-1		KRTAP10-8
BioGRID Protein-Protein Interactions	biogrid	KRTAP5-9	-0.025667	0.12181	1	0	-1		KRTAP5-9
BioGRID Protein-Protein Interactions	biogrid	LAMP2	0.012552	0.59552	1	0	1		LAMP2
BioGRID Protein-Protein Interactions	biogrid	LARS	-0.025667	0.12139	1	0	-1		LARS
BioGRID Protein-Protein Interactions	biogrid	LCK	-0.034597	0.23737	1	0	-1		LCK
BioGRID Protein-Protein Interactions	biogrid	LCOR	0.012552	0.60036	1	0	1		LCOR
BioGRID Protein-Protein Interactions	biogrid	LCP2	-0.025667	0.12234	1	0	-1		LCP2
BioGRID Protein-Protein Interactions	biogrid	LGALS1	-0.055517	0.0083899	0.82914	0	-1		LGALS1
BioGRID Protein-Protein Interactions	biogrid	LGALS3	-0.0065572	1	1	0	-1		LGALS3
BioGRID Protein-Protein Interactions	biogrid	LGALS3BP	-0.0023731	1	1	0	-1		LGALS3BP
BioGRID Protein-Protein Interactions	biogrid	LGR4	0.0059951	1	1	0	1		LGR4
BioGRID Protein-Protein Interactions	biogrid	LIG3	-0.044776	0.0096799	0.82914	0	-1		LIG3
BioGRID Protein-Protein Interactions	biogrid	LIG4	-0.025667	0.12247	1	0	-1		LIG4
BioGRID Protein-Protein Interactions	biogrid	LIMA1	-0.0065572	1	1	0	-1		LIMA1
BioGRID Protein-Protein Interactions	biogrid	LIMK1	-0.025667	0.12367	1	0	-1		LIMK1
BioGRID Protein-Protein Interactions	biogrid	LMNA	-0.02804	0.35322	1	0	-1		LMNA
BioGRID Protein-Protein Interactions	biogrid	LMNB1	-0.040592	0.03365	1	0	-1		LMNB1
BioGRID Protein-Protein Interactions	biogrid	LMO4	-0.0023731	1	1	0	-1		LMO4
BioGRID Protein-Protein Interactions	biogrid	LNX1	-0.017298	0.59033	1	0	-1		LNX1
BioGRID Protein-Protein Interactions	biogrid	LONP1	-0.017298	0.59145	1	0	-1		LONP1
BioGRID Protein-Protein Interactions	biogrid	LRIF1	-0.013114	0.61648	1	0	-1		LRIF1
BioGRID Protein-Protein Interactions	biogrid	LRP1	0.014363	0.68989	1	0	1		LRP1
BioGRID Protein-Protein Interactions	biogrid	LRP2	-0.0065572	1	1	0	-1		LRP2
BioGRID Protein-Protein Interactions	biogrid	LRPPRC	-0.032224	0.1215	1	0	-1		LRPPRC
BioGRID Protein-Protein Interactions	biogrid	LRRC59	-0.044776	0.01014	0.82914	0	-1		LRRC59
BioGRID Protein-Protein Interactions	biogrid	LRRK2	-0.0065572	1	1	0	-1		LRRK2
BioGRID Protein-Protein Interactions	biogrid	LYN	0.0054331	1	1	0	1		LYN
BioGRID Protein-Protein Interactions	biogrid	MAD2L1	-0.021483	0.20983	1	0	-1		MAD2L1
BioGRID Protein-Protein Interactions	biogrid	MAFF	-0.0023731	1	1	0	-1		MAFF
BioGRID Protein-Protein Interactions	biogrid	MAGEA11	0.016736	0.57562	1	0	1		MAGEA11
BioGRID Protein-Protein Interactions	biogrid	MAGEH1	-0.025667	0.12106	1	0	-1		MAGEH1
BioGRID Protein-Protein Interactions	biogrid	MAP1LC3A	-0.0065572	1	1	0	-1		MAP1LC3A
BioGRID Protein-Protein Interactions	biogrid	MAP2K3	-0.025667	0.12228	1	0	-1		MAP2K3
BioGRID Protein-Protein Interactions	biogrid	MAP2K4	-0.025667	0.12228	1	0	-1		MAP2K4
BioGRID Protein-Protein Interactions	biogrid	MAP3K3	0.012552	0.59617	1	0	1		MAP3K3
BioGRID Protein-Protein Interactions	biogrid	MAP3K7	-0.017298	0.58675	1	0	-1		MAP3K7
BioGRID Protein-Protein Interactions	biogrid	MAPK1	-0.013676	0.74917	1	0	-1		MAPK1
BioGRID Protein-Protein Interactions	biogrid	MAPK11	-0.025667	0.12367	1	0	-1		MAPK11
BioGRID Protein-Protein Interactions	biogrid	MAPK13	-0.025667	0.12206	1	0	-1		MAPK13
BioGRID Protein-Protein Interactions	biogrid	MAPK14	-0.05789	0.02684	1	0	-1		MAPK14
BioGRID Protein-Protein Interactions	biogrid	MAPK3	0.014363	0.69458	1	0	1		MAPK3
BioGRID Protein-Protein Interactions	biogrid	MAPK6	-0.025667	0.12362	1	0	-1		MAPK6
BioGRID Protein-Protein Interactions	biogrid	MAPK7	-0.0065572	1	1	0	-1		MAPK7
BioGRID Protein-Protein Interactions	biogrid	MAPK8	0.001811	1	1	0	1		MAPK8
BioGRID Protein-Protein Interactions	biogrid	MAPK8IP2	-0.0065572	1	1	0	-1		MAPK8IP2
BioGRID Protein-Protein Interactions	biogrid	MAPK9	0.012552	0.59859	1	0	1		MAPK9
BioGRID Protein-Protein Interactions	biogrid	MAPKAPK2	-0.021483	0.21122	1	0	-1		MAPKAPK2
BioGRID Protein-Protein Interactions	biogrid	MAPRE1	-0.040592	0.03409	1	0	-1		MAPRE1
BioGRID Protein-Protein Interactions	biogrid	MAPT	-0.040592	0.03433	1	0	-1		MAPT
BioGRID Protein-Protein Interactions	biogrid	MARS	-0.025667	0.12171	1	0	-1		MARS
BioGRID Protein-Protein Interactions	biogrid	MAT2B	-0.0065572	1	1	0	-1		MAT2B
BioGRID Protein-Protein Interactions	biogrid	MATR3	-0.025667	0.12171	1	0	-1		MATR3
BioGRID Protein-Protein Interactions	biogrid	MBNL1	-0.044776	0.01014	0.82914	0	-1		MBNL1
BioGRID Protein-Protein Interactions	biogrid	MBP	-0.025667	0.12107	1	0	-1		MBP
BioGRID Protein-Protein Interactions	biogrid	MCM2	-0.055517	0.0087999	0.82914	0	-1		MCM2
BioGRID Protein-Protein Interactions	biogrid	MCM3	-0.040592	0.03358	1	0	-1		MCM3
BioGRID Protein-Protein Interactions	biogrid	MCM5	-0.044776	0.01014	0.82914	0	-1		MCM5
BioGRID Protein-Protein Interactions	biogrid	MCM7	-0.059701	0.00227	0.78828	0	-1		MCM7
BioGRID Protein-Protein Interactions	biogrid	MDM2	-0.047711	0.20969	1	0	-1		MDM2
BioGRID Protein-Protein Interactions	biogrid	mean	-0.0035558	0.00385	0.82914	0	-1	mean	mean
BioGRID Protein-Protein Interactions	biogrid	MECP2	-0.0065572	1	1	0	-1		MECP2
BioGRID Protein-Protein Interactions	biogrid	MECR	-0.0065572	1	1	0	-1		MECR
BioGRID Protein-Protein Interactions	biogrid	MED1	-0.019672	0.41634	1	0	-1		MED1
BioGRID Protein-Protein Interactions	biogrid	MED12	-0.0023731	1	1	0	-1		MED12
BioGRID Protein-Protein Interactions	biogrid	MED14	-0.013114	0.61667	1	0	-1		MED14
BioGRID Protein-Protein Interactions	biogrid	MED16	-0.0065572	1	1	0	-1		MED16
BioGRID Protein-Protein Interactions	biogrid	MED17	-0.025667	0.12347	1	0	-1		MED17
BioGRID Protein-Protein Interactions	biogrid	MED21	-0.021483	0.20879	1	0	-1		MED21
BioGRID Protein-Protein Interactions	biogrid	MED23	-0.021483	0.21082	1	0	-1		MED23
BioGRID Protein-Protein Interactions	biogrid	MED24	-0.019672	0.41878	1	0	-1		MED24
BioGRID Protein-Protein Interactions	biogrid	MED25	0.012552	0.59338	1	0	1		MED25
BioGRID Protein-Protein Interactions	biogrid	MED6	-0.017298	0.58937	1	0	-1		MED6
BioGRID Protein-Protein Interactions	biogrid	MED7	-0.021483	0.21082	1	0	-1		MED7
BioGRID Protein-Protein Interactions	biogrid	MEOX2	-0.0065572	1	1	0	-1		MEOX2
BioGRID Protein-Protein Interactions	biogrid	MEP1A	-0.0065572	1	1	0	-1		MEP1A
BioGRID Protein-Protein Interactions	biogrid	MME	-0.0065572	1	1	0	-1		MME
BioGRID Protein-Protein Interactions	biogrid	MMS19	-0.00056204	1	1	0	-1		MMS19
BioGRID Protein-Protein Interactions	biogrid	MOV10	-0.071076	0.00487	0.82914	0	-1		MOV10|NXF1
BioGRID Protein-Protein Interactions	biogrid	MPDZ	0.012552	0.59847	1	0	1		MPDZ
BioGRID Protein-Protein Interactions	biogrid	MPG	-0.0065572	1	1	0	-1		MPG
BioGRID Protein-Protein Interactions	biogrid	MRTO4	-0.0065572	1	1	0	-1		MRTO4
BioGRID Protein-Protein Interactions	biogrid	MSH2	-0.0065572	1	1	0	-1		MSH2
BioGRID Protein-Protein Interactions	biogrid	MSN	-0.036408	0.070839	1	0	-1		MSN
BioGRID Protein-Protein Interactions	biogrid	MST4	-0.0065572	1	1	0	-1		MST4
BioGRID Protein-Protein Interactions	biogrid	MTA2	0.020921	0.35798	1	0	1		MTA2
BioGRID Protein-Protein Interactions	biogrid	MTHFD1	0.012552	0.59427	1	0	1		MTHFD1
BioGRID Protein-Protein Interactions	biogrid	MTOR	-0.0023731	1	1	0	-1		MTOR
BioGRID Protein-Protein Interactions	biogrid	MUC1	-0.0023731	1	1	0	-1		MUC1
BioGRID Protein-Protein Interactions	biogrid	MYC	-0.026229	0.47221	1	0	-1		MYC
BioGRID Protein-Protein Interactions	biogrid	MYD88	0.0059951	1	1	0	1		MYD88
BioGRID Protein-Protein Interactions	biogrid	MYH9	-0.017298	0.59053	1	0	-1		MYH9
BioGRID Protein-Protein Interactions	biogrid	MYL6	-0.021483	0.20939	1	0	-1		MYL6
BioGRID Protein-Protein Interactions	biogrid	MYLK2	-0.0023731	1	1	0	-1		MYLK2
BioGRID Protein-Protein Interactions	biogrid	MYOC	-0.044776	0.0099999	0.82914	0	-1		MYOC
BioGRID Protein-Protein Interactions	biogrid	NAPA	-0.040592	0.03328	1	0	-1		NAPA
BioGRID Protein-Protein Interactions	biogrid	NAT10	-0.040592	0.03346	1	0	-1		NAT10
BioGRID Protein-Protein Interactions	biogrid	NCAM1	-0.0023731	1	1	0	-1		NCAM1
BioGRID Protein-Protein Interactions	biogrid	NCF1	-0.025667	0.12204	1	0	-1		NCF1
BioGRID Protein-Protein Interactions	biogrid	NCK1	0.001811	1	1	0	1		NCK1
BioGRID Protein-Protein Interactions	biogrid	NCK2	-0.0065572	1	1	0	-1		NCK2
BioGRID Protein-Protein Interactions	biogrid	NCL	-0.062075	0.01367	1	0	-1		NCL
BioGRID Protein-Protein Interactions	biogrid	NCOA1	0.01199	0.74387	1	0	1		NCOA1
BioGRID Protein-Protein Interactions	biogrid	NCOA2	0.0036221	1	1	0	1		NCOA2
BioGRID Protein-Protein Interactions	biogrid	NCOA3	-0.011303	0.71314	1	0	-1		NCOA3
BioGRID Protein-Protein Interactions	biogrid	NCOA4	0.020921	0.36032	1	0	1		NCOA4
BioGRID Protein-Protein Interactions	biogrid	NCOA6	-0.011303	0.71201	1	0	-1		NCOA6
BioGRID Protein-Protein Interactions	biogrid	NCOR1	0.0311	0.31534	1	0	1		NCOR1
BioGRID Protein-Protein Interactions	biogrid	NCOR2	0.016174	0.74009	1	0	1		NCOR2
BioGRID Protein-Protein Interactions	biogrid	NCSTN	-0.044776	0.0097399	0.82914	0	-1		NCSTN
BioGRID Protein-Protein Interactions	biogrid	NDRG1	-0.0023731	1	1	0	-1		NDRG1
BioGRID Protein-Protein Interactions	biogrid	NDUFA2	-0.044776	0.01014	0.82914	0	-1		NDUFA2
BioGRID Protein-Protein Interactions	biogrid	NDUFA5	-0.025667	0.12228	1	0	-1		NDUFA5
BioGRID Protein-Protein Interactions	biogrid	NDUFA9	-0.0065572	1	1	0	-1		NDUFA9
BioGRID Protein-Protein Interactions	biogrid	NDUFS3	-0.021483	0.21139	1	0	-1		NDUFS3
BioGRID Protein-Protein Interactions	biogrid	NEDD4	0.037095	0.38108	1	0	1		NEDD4
BioGRID Protein-Protein Interactions	biogrid	NEDD4L	0.012552	0.59729	1	0	1		NEDD4L
BioGRID Protein-Protein Interactions	biogrid	NEDD8	-0.062637	0.066089	1	0	-1		NEDD8
BioGRID Protein-Protein Interactions	biogrid	NFKB1	-0.0065572	1	1	0	-1		NFKB1
BioGRID Protein-Protein Interactions	biogrid	NFKBIA	-0.021483	0.21149	1	0	-1		NFKBIA
BioGRID Protein-Protein Interactions	biogrid	NFKBIB	-0.040592	0.0338	1	0	-1		NFKBIB
BioGRID Protein-Protein Interactions	biogrid	NME2	-0.0023731	1	1	0	-1		NME2
BioGRID Protein-Protein Interactions	biogrid	NOLC1	-0.025667	0.12263	1	0	-1		NOLC1
BioGRID Protein-Protein Interactions	biogrid	NONO	-0.036408	0.071579	1	0	-1		NONO
BioGRID Protein-Protein Interactions	biogrid	NOS2	-0.036408	0.070979	1	0	-1		NOS2
BioGRID Protein-Protein Interactions	biogrid	NOS3	-0.025667	0.12267	1	0	-1		NOS3
BioGRID Protein-Protein Interactions	biogrid	NOTCH1	-0.025667	0.12297	1	0	-1		NOTCH1
BioGRID Protein-Protein Interactions	biogrid	NOTCH2NL	-0.066259	0.0065299	0.82914	0	-1		NOTCH2NL
BioGRID Protein-Protein Interactions	biogrid	NPM1	-0.10685	0.00041	0.78828	0	-1		NPM1
BioGRID Protein-Protein Interactions	biogrid	NPPA	0.012552	0.59708	1	0	1		NPPA
BioGRID Protein-Protein Interactions	biogrid	NQO1	-0.040592	0.03492	1	0	-1		NQO1
BioGRID Protein-Protein Interactions	biogrid	NR0B1	0.016736	0.57798	1	0	1		NR0B1
BioGRID Protein-Protein Interactions	biogrid	NR0B2	-0.0089302	1	1	0	-1		NR0B2
BioGRID Protein-Protein Interactions	biogrid	NR1H3	-0.0065572	1	1	0	-1		NR1H3
BioGRID Protein-Protein Interactions	biogrid	NR2C1	0.012552	0.59979	1	0	1		NR2C1
BioGRID Protein-Protein Interactions	biogrid	NR2C2	0.012552	0.59979	1	0	1		NR2C2
BioGRID Protein-Protein Interactions	biogrid	NR2E3	0.016736	0.57704	1	0	1		NR2E3
BioGRID Protein-Protein Interactions	biogrid	NR2F6	-0.0065572	1	1	0	-1		NR2F6
BioGRID Protein-Protein Interactions	biogrid	NR3C1	-0.013114	0.61371	1	0	-1		NR3C1
BioGRID Protein-Protein Interactions	biogrid	NR4A1	0.016736	0.57796	1	0	1		NR4A1
BioGRID Protein-Protein Interactions	biogrid	NR4A2	0.012552	0.5966	1	0	1		NR4A2
BioGRID Protein-Protein Interactions	biogrid	NRBF2	-0.0065572	1	1	0	-1		NRBF2
BioGRID Protein-Protein Interactions	biogrid	NRIP1	-0.011303	0.71273	1	0	-1		NRIP1
BioGRID Protein-Protein Interactions	biogrid	NSD1	0.0059951	1	1	0	1		NSD1
BioGRID Protein-Protein Interactions	biogrid	NTPCR	-0.025667	0.12171	1	0	-1		NTPCR
BioGRID Protein-Protein Interactions	biogrid	NUBP2	0.012552	0.59537	1	0	1		NUBP2
BioGRID Protein-Protein Interactions	biogrid	NUDT21	-0.040592	0.03391	1	0	-1		NUDT21
BioGRID Protein-Protein Interactions	biogrid	NUMB	-0.025667	0.12156	1	0	-1		NUMB
BioGRID Protein-Protein Interactions	biogrid	NUP210	-0.025667	0.12276	1	0	-1		NUP210
BioGRID Protein-Protein Interactions	biogrid	NUP93	-0.0065572	1	1	0	-1		NUP93
BioGRID Protein-Protein Interactions	biogrid	OGFOD1	-0.0065572	1	1	0	-1		OGFOD1
BioGRID Protein-Protein Interactions	biogrid	OPA1	-0.0065572	1	1	0	-1		OPA1
BioGRID Protein-Protein Interactions	biogrid	OPTN	-0.025667	0.1208	1	0	-1		OPTN
BioGRID Protein-Protein Interactions	biogrid	OS9	-0.0023731	1	1	0	-1		OS9
BioGRID Protein-Protein Interactions	biogrid	PA2G4	-0.036408	0.071759	1	0	-1		PA2G4
BioGRID Protein-Protein Interactions	biogrid	PABPC1	-0.040592	0.03397	1	0	-1		PABPC1
BioGRID Protein-Protein Interactions	biogrid	PAK1	-0.0065572	1	1	0	-1		PAK1
BioGRID Protein-Protein Interactions	biogrid	PAK6	-0.021483	0.20999	1	0	-1		PAK6
BioGRID Protein-Protein Interactions	biogrid	PAN2	-0.021483	0.21072	1	0	-1		PAN2
BioGRID Protein-Protein Interactions	biogrid	PARK2	-0.02804	0.35367	1	0	-1		PARK2
BioGRID Protein-Protein Interactions	biogrid	PARK7	-0.0065572	1	1	0	-1		PARK7
BioGRID Protein-Protein Interactions	biogrid	PARP1	-0.049522	0.067659	1	0	-1		PARP1
BioGRID Protein-Protein Interactions	biogrid	PAXIP1	-0.032224	0.12276	1	0	-1		PAXIP1
BioGRID Protein-Protein Interactions	biogrid	PCBP1	-0.032224	0.12349	1	0	-1		PCBP1
BioGRID Protein-Protein Interactions	biogrid	PCBP2	-0.021483	0.211	1	0	-1		PCBP2
BioGRID Protein-Protein Interactions	biogrid	PCK1	-0.044776	0.01005	0.82914	0	-1		PCK1
BioGRID Protein-Protein Interactions	biogrid	PCMT1	-0.040592	0.03359	1	0	-1		PCMT1
BioGRID Protein-Protein Interactions	biogrid	PCNA	-0.045338	0.14562	1	0	-1		PCNA
BioGRID Protein-Protein Interactions	biogrid	PDCD10	-0.025667	0.12061	1	0	-1		PDCD10
BioGRID Protein-Protein Interactions	biogrid	PDCD6	-0.025667	0.12159	1	0	-1		PDCD6
BioGRID Protein-Protein Interactions	biogrid	PDCD6IP	0.001811	1	1	0	1		PDCD6IP
BioGRID Protein-Protein Interactions	biogrid	PDGFRA	0.012552	0.59874	1	0	1		PDGFRA
BioGRID Protein-Protein Interactions	biogrid	PDIA3	-0.013114	0.61853	1	0	-1		PDIA3
BioGRID Protein-Protein Interactions	biogrid	PDIA4	0.016736	0.58426	1	0	1		PDIA4
BioGRID Protein-Protein Interactions	biogrid	PDIA6	-0.025667	0.12295	1	0	-1		PDIA6
BioGRID Protein-Protein Interactions	biogrid	PDLIM5	-0.025667	0.12137	1	0	-1		PDLIM5
BioGRID Protein-Protein Interactions	biogrid	PDS5A	-0.025667	0.12225	1	0	-1		PDS5A
BioGRID Protein-Protein Interactions	biogrid	PDZD3	0.012552	0.59737	1	0	1		PDZD3
BioGRID Protein-Protein Interactions	biogrid	PDZK1	-0.0023731	1	1	0	-1		PDZK1
BioGRID Protein-Protein Interactions	biogrid	PELP1	-0.0065572	1	1	0	-1		PELP1
BioGRID Protein-Protein Interactions	biogrid	PEX5	-0.0065572	1	1	0	-1		PEX5
BioGRID Protein-Protein Interactions	biogrid	PFKL	-0.040592	0.03356	1	0	-1		PFKL
BioGRID Protein-Protein Interactions	biogrid	PFKP	-0.025667	0.12171	1	0	-1		PFKP
BioGRID Protein-Protein Interactions	biogrid	PFN1	-0.021483	0.20827	1	0	-1		PFN1
BioGRID Protein-Protein Interactions	biogrid	PGAM5	-0.0065572	1	1	0	-1		PGAM5
BioGRID Protein-Protein Interactions	biogrid	PGR	-0.0065572	1	1	0	-1		PGR
BioGRID Protein-Protein Interactions	biogrid	PGRMC1	0.012552	0.59706	1	0	1		PGRMC1
BioGRID Protein-Protein Interactions	biogrid	PHB	-0.047149	0.04349	1	0	-1		PHB
BioGRID Protein-Protein Interactions	biogrid	PHB2	-0.0089302	1	1	0	-1		PHB2
BioGRID Protein-Protein Interactions	biogrid	PHGDH	-0.025667	0.12167	1	0	-1		PHGDH
BioGRID Protein-Protein Interactions	biogrid	PIAS1	0.012552	0.59885	1	0	1		PIAS1
BioGRID Protein-Protein Interactions	biogrid	PIAS2	0.010179	0.70543	1	0	1		PIAS2
BioGRID Protein-Protein Interactions	biogrid	PIAS4	-0.0023731	1	1	0	-1		PIAS4
BioGRID Protein-Protein Interactions	biogrid	PICALM	-0.025667	0.12171	1	0	-1		PICALM
BioGRID Protein-Protein Interactions	biogrid	PIK3R1	0.0096172	0.77999	1	0	1		PIK3R1
BioGRID Protein-Protein Interactions	biogrid	PIK3R2	-0.019672	0.41828	1	0	-1		PIK3R2
BioGRID Protein-Protein Interactions	biogrid	PIN1	0.001811	1	1	0	1		PIN1
BioGRID Protein-Protein Interactions	biogrid	PKD1	-0.021483	0.21199	1	0	-1		PKD1
BioGRID Protein-Protein Interactions	biogrid	PKN1	0.012552	0.59614	1	0	1		PKN1
BioGRID Protein-Protein Interactions	biogrid	PLAT	-0.0065572	1	1	0	-1		PLAT
BioGRID Protein-Protein Interactions	biogrid	PLCG1	-0.00056204	1	1	0	-1		PLCG1
BioGRID Protein-Protein Interactions	biogrid	PLCG2	-0.0065572	1	1	0	-1		PLCG2
BioGRID Protein-Protein Interactions	biogrid	PLD2	0.016736	0.58051	1	0	1		PLD2
BioGRID Protein-Protein Interactions	biogrid	PLEC	-0.021483	0.20944	1	0	-1		PLEC
BioGRID Protein-Protein Interactions	biogrid	PLG	-0.040592	0.03397	1	0	-1		PLG
BioGRID Protein-Protein Interactions	biogrid	PLK1	-0.0023731	1	1	0	-1		PLK1
BioGRID Protein-Protein Interactions	biogrid	PLS3	-0.040592	0.03368	1	0	-1		PLS3
BioGRID Protein-Protein Interactions	biogrid	PLSCR1	-0.040592	0.0338	1	0	-1		PLSCR1
BioGRID Protein-Protein Interactions	biogrid	PML	0.0059951	1	1	0	1		PML
BioGRID Protein-Protein Interactions	biogrid	POLA2	-0.021483	0.21181	1	0	-1		POLA2
BioGRID Protein-Protein Interactions	biogrid	POLD3	-0.0065572	1	1	0	-1		POLD3
BioGRID Protein-Protein Interactions	biogrid	POLR2G	-0.0065572	1	1	0	-1		POLR2G
BioGRID Protein-Protein Interactions	biogrid	POT1	-0.036408	0.072419	1	0	-1		POT1
BioGRID Protein-Protein Interactions	biogrid	POU1F1	0.016736	0.57831	1	0	1		POU1F1
BioGRID Protein-Protein Interactions	biogrid	POU2F1	0.014363	0.68667	1	0	1		POU2F1
BioGRID Protein-Protein Interactions	biogrid	POU2F2	0.016736	0.57794	1	0	1		POU2F2
BioGRID Protein-Protein Interactions	biogrid	PPARG	-0.013114	0.61452	1	0	-1		PPARG
BioGRID Protein-Protein Interactions	biogrid	PPARGC1A	-0.0047461	1	1	0	-1		PPARGC1A
BioGRID Protein-Protein Interactions	biogrid	PPARGC1B	-0.0065572	1	1	0	-1		PPARGC1B
BioGRID Protein-Protein Interactions	biogrid	PPIA	-0.051333	0.02152	1	0	-1		PPIA
BioGRID Protein-Protein Interactions	biogrid	PPIB	-0.0065572	1	1	0	-1		PPIB
BioGRID Protein-Protein Interactions	biogrid	PPID	-0.02804	0.35548	1	0	-1		PPID
BioGRID Protein-Protein Interactions	biogrid	PPP1CA	-0.051333	0.0222	1	0	-1		PPP1CA
BioGRID Protein-Protein Interactions	biogrid	PPP1CC	-0.017298	0.59041	1	0	-1		PPP1CC
BioGRID Protein-Protein Interactions	biogrid	PPP2CA	-0.036408	0.072169	1	0	-1		PPP2CA
BioGRID Protein-Protein Interactions	biogrid	PPP2R1A	-0.017298	0.5896	1	0	-1		PPP2R1A
BioGRID Protein-Protein Interactions	biogrid	PPP2R1B	0.001811	1	1	0	1		PPP2R1B
BioGRID Protein-Protein Interactions	biogrid	PPP2R2A	0.012552	0.59657	1	0	1		PPP2R2A
BioGRID Protein-Protein Interactions	biogrid	PPP2R5C	-0.0065572	1	1	0	-1		PPP2R5C
BioGRID Protein-Protein Interactions	biogrid	PPP5C	-0.0047461	1	1	0	-1		PPP5C
BioGRID Protein-Protein Interactions	biogrid	PRAM1	-0.025667	0.1221	1	0	-1		PRAM1
BioGRID Protein-Protein Interactions	biogrid	PRDX1	-0.040592	0.03432	1	0	-1		PRDX1
BioGRID Protein-Protein Interactions	biogrid	PRDX2	-0.070443	0.00229	0.78828	0	-1		PRDX2
BioGRID Protein-Protein Interactions	biogrid	PRDX3	-0.044776	0.01019	0.82914	0	-1		PRDX3
BioGRID Protein-Protein Interactions	biogrid	PRDX4	0.012552	0.59769	1	0	1		PRDX4
BioGRID Protein-Protein Interactions	biogrid	PRDX6	-0.025667	0.1209	1	0	-1		PRDX6
BioGRID Protein-Protein Interactions	biogrid	PRKAA1	0.001811	1	1	0	1		PRKAA1
BioGRID Protein-Protein Interactions	biogrid	PRKACA	0.020921	0.36039	1	0	1		PRKACA
BioGRID Protein-Protein Interactions	biogrid	PRKCA	0.024543	0.53703	1	0	1		PRKCA
BioGRID Protein-Protein Interactions	biogrid	PRKCB	-0.038781	0.10796	1	0	-1		PRKCB
BioGRID Protein-Protein Interactions	biogrid	PRKCD	-0.042965	0.071099	1	0	-1		PRKCD
BioGRID Protein-Protein Interactions	biogrid	PRKCE	-0.0065572	1	1	0	-1		PRKCE
BioGRID Protein-Protein Interactions	biogrid	PRKCG	-0.013114	0.61392	1	0	-1		PRKCG
BioGRID Protein-Protein Interactions	biogrid	PRKCI	-0.0065572	1	1	0	-1		PRKCI
BioGRID Protein-Protein Interactions	biogrid	PRKCZ	0.010179	0.70362	1	0	1		PRKCZ
BioGRID Protein-Protein Interactions	biogrid	PRKDC	-0.01786	0.74172	1	0	-1		PRKDC
BioGRID Protein-Protein Interactions	biogrid	PRMT1	-0.023856	0.37968	1	0	-1		PRMT1
BioGRID Protein-Protein Interactions	biogrid	PROCR	-0.0065572	1	1	0	-1		PROCR
BioGRID Protein-Protein Interactions	biogrid	PRPF8	-0.059701	0.002	0.78828	0	-1		PRPF8
BioGRID Protein-Protein Interactions	biogrid	PSMA1	-0.021483	0.20926	1	0	-1		PSMA1
BioGRID Protein-Protein Interactions	biogrid	PSMA2	-0.0065572	1	1	0	-1		PSMA2
BioGRID Protein-Protein Interactions	biogrid	PSMA3	-0.025667	0.12182	1	0	-1		PSMA3
BioGRID Protein-Protein Interactions	biogrid	PSMA5	-0.032224	0.12202	1	0	-1		PSMA5
BioGRID Protein-Protein Interactions	biogrid	PSMA6	-0.025667	0.12081	1	0	-1		PSMA6
BioGRID Protein-Protein Interactions	biogrid	PSMA7	-0.032224	0.12113	1	0	-1		PSMA7
BioGRID Protein-Protein Interactions	biogrid	PSMB1	-0.025667	0.12159	1	0	-1		PSMB1
BioGRID Protein-Protein Interactions	biogrid	PSMB2	-0.025667	0.12097	1	0	-1		PSMB2
BioGRID Protein-Protein Interactions	biogrid	PSMC3	0.012552	0.59607	1	0	1		PSMC3
BioGRID Protein-Protein Interactions	biogrid	PSMC5	0.010179	0.70212	1	0	1		PSMC5
BioGRID Protein-Protein Interactions	biogrid	PSMD11	-0.021483	0.20937	1	0	-1		PSMD11
BioGRID Protein-Protein Interactions	biogrid	PSMD2	-0.02804	0.35515	1	0	-1		PSMD2
BioGRID Protein-Protein Interactions	biogrid	PSMD4	-0.047149	0.0441	1	0	-1		PSMD4
BioGRID Protein-Protein Interactions	biogrid	PSMD5	-0.044776	0.0097099	0.82914	0	-1		PSMD5
BioGRID Protein-Protein Interactions	biogrid	PSME2	-0.0065572	1	1	0	-1		PSME2
BioGRID Protein-Protein Interactions	biogrid	PSTPIP1	-0.025667	0.12354	1	0	-1		PSTPIP1
BioGRID Protein-Protein Interactions	biogrid	PTBP1	-0.040592	0.034	1	0	-1		PTBP1
BioGRID Protein-Protein Interactions	biogrid	PTGES3	0.018547	0.68967	1	0	1		PTGES3
BioGRID Protein-Protein Interactions	biogrid	PTGIS	-0.0065572	1	1	0	-1		PTGIS
BioGRID Protein-Protein Interactions	biogrid	PTGS2	0.012552	0.59679	1	0	1		PTGS2
BioGRID Protein-Protein Interactions	biogrid	PTK2	-0.030413	0.2681	1	0	-1		PTK2
BioGRID Protein-Protein Interactions	biogrid	PTK2B	-0.025667	0.12059	1	0	-1		PTK2B
BioGRID Protein-Protein Interactions	biogrid	PTK6	-0.0065572	1	1	0	-1		PTK6
BioGRID Protein-Protein Interactions	biogrid	PTMS	-0.021483	0.21064	1	0	-1		PTMS
BioGRID Protein-Protein Interactions	biogrid	PTPLAD1	0.012552	0.59791	1	0	1		PTPLAD1
BioGRID Protein-Protein Interactions	biogrid	PTPN1	0.010179	0.7036	1	0	1		PTPN1
BioGRID Protein-Protein Interactions	biogrid	PTPN11	0.0078062	1	1	0	1		PTPN11
BioGRID Protein-Protein Interactions	biogrid	PTPN6	-0.0089302	1	1	0	-1		PTPN6
BioGRID Protein-Protein Interactions	biogrid	PTPRC	-0.025667	0.12143	1	0	-1		PTPRC
BioGRID Protein-Protein Interactions	biogrid	PTPRO	-0.025667	0.12247	1	0	-1		PTPRO
BioGRID Protein-Protein Interactions	biogrid	PUM1	-0.025667	0.12114	1	0	-1		PUM1
BioGRID Protein-Protein Interactions	biogrid	PXN	-0.040592	0.03443	1	0	-1		PXN
BioGRID Protein-Protein Interactions	biogrid	QARS	-0.025667	0.12082	1	0	-1		QARS
BioGRID Protein-Protein Interactions	biogrid	RAB10	-0.040592	0.03328	1	0	-1		RAB10
BioGRID Protein-Protein Interactions	biogrid	RAB11A	0.014363	0.68966	1	0	1		RAB11A
BioGRID Protein-Protein Interactions	biogrid	RAB3A	-0.021483	0.21135	1	0	-1		RAB3A
BioGRID Protein-Protein Interactions	biogrid	RAB5A	0.016736	0.58074	1	0	1		RAB5A
BioGRID Protein-Protein Interactions	biogrid	RAB5C	-0.040592	0.03328	1	0	-1		RAB5C
BioGRID Protein-Protein Interactions	biogrid	RAC1	-0.021483	0.20899	1	0	-1		RAC1
BioGRID Protein-Protein Interactions	biogrid	RAD23A	-0.040592	0.03399	1	0	-1		RAD23A
BioGRID Protein-Protein Interactions	biogrid	RAD23B	-0.0065572	1	1	0	-1		RAD23B
BioGRID Protein-Protein Interactions	biogrid	RAD54L2	0.012552	0.59566	1	0	1		RAD54L2
BioGRID Protein-Protein Interactions	biogrid	RAD9A	0.012552	0.59707	1	0	1		RAD9A
BioGRID Protein-Protein Interactions	biogrid	RAF1	0.001811	1	1	0	1		RAF1
BioGRID Protein-Protein Interactions	biogrid	RAN	-0.0089302	1	1	0	-1		RAN
BioGRID Protein-Protein Interactions	biogrid	RANBP1	-0.0065572	1	1	0	-1		RANBP1
BioGRID Protein-Protein Interactions	biogrid	RANBP9	-0.079373	0.0096599	0.82914	0	-1		RANBP9
BioGRID Protein-Protein Interactions	biogrid	RAP1B	-0.059701	0.00218	0.78828	0	-1		RAP1B
BioGRID Protein-Protein Interactions	biogrid	RAP2B	-0.025667	0.12083	1	0	-1		RAP2B
BioGRID Protein-Protein Interactions	biogrid	RARA	-0.025667	0.12365	1	0	-1		RARA
BioGRID Protein-Protein Interactions	biogrid	RASA1	0.0059951	1	1	0	1		RASA1
BioGRID Protein-Protein Interactions	biogrid	RB1	-0.00056204	1	1	0	-1		RB1
BioGRID Protein-Protein Interactions	biogrid	RBBP4	-0.0065572	1	1	0	-1		RBBP4
BioGRID Protein-Protein Interactions	biogrid	RBCK1	-0.021483	0.2085	1	0	-1		RBCK1
BioGRID Protein-Protein Interactions	biogrid	RBL1	-0.025667	0.12185	1	0	-1		RBL1
BioGRID Protein-Protein Interactions	biogrid	RBM14	-0.051333	0.02264	1	0	-1		RBM14
BioGRID Protein-Protein Interactions	biogrid	RBM39	-0.032224	0.12099	1	0	-1		RBM39
BioGRID Protein-Protein Interactions	biogrid	RBMX	-0.021483	0.20932	1	0	-1		RBMX
BioGRID Protein-Protein Interactions	biogrid	RBX1	-0.0065572	1	1	0	-1		RBX1
BioGRID Protein-Protein Interactions	biogrid	RCC1	-0.025667	0.12167	1	0	-1		RCC1
BioGRID Protein-Protein Interactions	biogrid	RCHY1	0.012552	0.59544	1	0	1		RCHY1
BioGRID Protein-Protein Interactions	biogrid	RCN1	0.012552	0.59799	1	0	1		RCN1
BioGRID Protein-Protein Interactions	biogrid	RCN2	0.012552	0.59566	1	0	1		RCN2
BioGRID Protein-Protein Interactions	biogrid	REL	0.012552	0.59708	1	0	1		REL
BioGRID Protein-Protein Interactions	biogrid	RELA	-0.011303	0.71158	1	0	-1		RELA
BioGRID Protein-Protein Interactions	biogrid	RFC4	-0.0065572	1	1	0	-1		RFC4
BioGRID Protein-Protein Interactions	biogrid	RGS2	-0.0065572	1	1	0	-1		RGS2
BioGRID Protein-Protein Interactions	biogrid	RHOA	0.012552	0.5946	1	0	1		RHOA
BioGRID Protein-Protein Interactions	biogrid	RIOK2	-0.025667	0.12337	1	0	-1		RIOK2
BioGRID Protein-Protein Interactions	biogrid	RIPK1	-0.0023731	1	1	0	-1		RIPK1
BioGRID Protein-Protein Interactions	biogrid	RNF115	-0.0065572	1	1	0	-1		RNF115
BioGRID Protein-Protein Interactions	biogrid	RNF2	-0.032224	0.12295	1	0	-1		RNF2
BioGRID Protein-Protein Interactions	biogrid	RNF216	0.012552	0.59759	1	0	1		RNF216
BioGRID Protein-Protein Interactions	biogrid	RNF31	-0.0023731	1	1	0	-1		RNF31
BioGRID Protein-Protein Interactions	biogrid	RNF32	-0.023858	0.12267	1	0	-1		RNF32|MAST1
BioGRID Protein-Protein Interactions	biogrid	RNF4	0.016736	0.57919	1	0	1		RNF4
BioGRID Protein-Protein Interactions	biogrid	RNF41	-0.0065572	1	1	0	-1		RNF41
BioGRID Protein-Protein Interactions	biogrid	RNF5	-0.0065572	1	1	0	-1		RNF5
BioGRID Protein-Protein Interactions	biogrid	RPA3	-0.015852	0.42085	1	0	-1		RPA3|RPA2|RPA1
BioGRID Protein-Protein Interactions	biogrid	RPL10	-0.025667	0.12111	1	0	-1		RPL10
BioGRID Protein-Protein Interactions	biogrid	RPL10A	-0.025667	0.12111	1	0	-1		RPL10A
BioGRID Protein-Protein Interactions	biogrid	RPL13	-0.055517	0.0090699	0.82914	0	-1		RPL13
BioGRID Protein-Protein Interactions	biogrid	RPL13A	-0.055517	0.0084899	0.82914	0	-1		RPL13A
BioGRID Protein-Protein Interactions	biogrid	RPL17	-0.040592	0.03397	1	0	-1		RPL17
BioGRID Protein-Protein Interactions	biogrid	RPL18	-0.036959	0.0076499	0.82914	0	-1		RPL18|RPL21|RPL6|RPL19|RPL14|RPL12|RPL4|RPL7|RPL11|RPL7A
BioGRID Protein-Protein Interactions	biogrid	RPL22	-0.066259	0.0062299	0.82914	0	-1		RPL22
BioGRID Protein-Protein Interactions	biogrid	RPL23	-0.032224	0.12093	1	0	-1		RPL23
BioGRID Protein-Protein Interactions	biogrid	RPL23A	-0.032224	0.1209	1	0	-1		RPL23A
BioGRID Protein-Protein Interactions	biogrid	RPL24	-0.025667	0.12093	1	0	-1		RPL24
BioGRID Protein-Protein Interactions	biogrid	RPL26	-0.040592	0.03299	1	0	-1		RPL26
BioGRID Protein-Protein Interactions	biogrid	RPL27A	-0.055517	0.0088599	0.82914	0	-1		RPL27A
BioGRID Protein-Protein Interactions	biogrid	RPL28	-0.021483	0.20941	1	0	-1		RPL28
BioGRID Protein-Protein Interactions	biogrid	RPL30	-0.055517	0.0090499	0.82914	0	-1		RPL30
BioGRID Protein-Protein Interactions	biogrid	RPL31	-0.040592	0.03377	1	0	-1		RPL31
BioGRID Protein-Protein Interactions	biogrid	RPL35	-0.059701	0.00228	0.78828	0	-1		RPL35
BioGRID Protein-Protein Interactions	biogrid	RPL36	-0.055517	0.0084699	0.82914	0	-1		RPL36
BioGRID Protein-Protein Interactions	biogrid	RPL8	-0.036408	0.071149	1	0	-1		RPL8
BioGRID Protein-Protein Interactions	biogrid	RPL9	-0.040592	0.03397	1	0	-1		RPL9
BioGRID Protein-Protein Interactions	biogrid	RPLP0	-0.070443	0.0021	0.78828	0	-1		RPLP0
BioGRID Protein-Protein Interactions	biogrid	RPN1	-0.0023731	1	1	0	-1		RPN1
BioGRID Protein-Protein Interactions	biogrid	RPN2	0.012552	0.59653	1	0	1		RPN2
BioGRID Protein-Protein Interactions	biogrid	RPS10	-0.070443	0.0023	0.78828	0	-1		RPS10
BioGRID Protein-Protein Interactions	biogrid	RPS11	-0.059701	0.00231	0.78828	0	-1		RPS11
BioGRID Protein-Protein Interactions	biogrid	RPS12	-0.040592	0.03389	1	0	-1		RPS12
BioGRID Protein-Protein Interactions	biogrid	RPS13	-0.032525	0.03397	1	0	-1		RPS13|RPS15A
BioGRID Protein-Protein Interactions	biogrid	RPS14	-0.070443	0.00213	0.78828	0	-1		RPS14
BioGRID Protein-Protein Interactions	biogrid	RPS16	-0.044167	0.0068999	0.82914	0	-1		RPS16|RPS23|RPS3A
BioGRID Protein-Protein Interactions	biogrid	RPS17	-0.025667	0.12081	1	0	-1		RPS17
BioGRID Protein-Protein Interactions	biogrid	RPS18	-0.066259	0.0064999	0.82914	0	-1		RPS18
BioGRID Protein-Protein Interactions	biogrid	RPS19	-0.074627	0.00055999	0.78828	0	-1		RPS19
BioGRID Protein-Protein Interactions	biogrid	RPS20	-0.040592	0.03378	1	0	-1		RPS20
BioGRID Protein-Protein Interactions	biogrid	RPS21	-0.044776	0.01014	0.82914	0	-1		RPS21
BioGRID Protein-Protein Interactions	biogrid	RPS25	-0.059701	0.00221	0.78828	0	-1		RPS25
BioGRID Protein-Protein Interactions	biogrid	RPS26	-0.025667	0.1225	1	0	-1		RPS26
BioGRID Protein-Protein Interactions	biogrid	RPS27A	-0.044776	0.01014	0.82914	0	-1		RPS27A
BioGRID Protein-Protein Interactions	biogrid	RPS28	-0.044776	0.0097799	0.82914	0	-1		RPS28
BioGRID Protein-Protein Interactions	biogrid	RPS5	-0.025667	0.12276	1	0	-1		RPS5
BioGRID Protein-Protein Interactions	biogrid	RPS6	-0.042524	0.0093199	0.82914	0	-1		RPS6|RPL5|RPS4X|RPS24|RPS8|RPS2|RPS3
BioGRID Protein-Protein Interactions	biogrid	RPS6KA3	-0.0023731	1	1	0	-1		RPS6KA3
BioGRID Protein-Protein Interactions	biogrid	RPS6KA5	-0.055517	0.0095499	0.82914	0	-1		RPS6KA5
BioGRID Protein-Protein Interactions	biogrid	RPS6KA6	-0.0065572	1	1	0	-1		RPS6KA6
BioGRID Protein-Protein Interactions	biogrid	RPS6KB1	-0.051333	0.02269	1	0	-1		RPS6KB1
BioGRID Protein-Protein Interactions	biogrid	RPS6KB2	-0.025667	0.1235	1	0	-1		RPS6KB2
BioGRID Protein-Protein Interactions	biogrid	RPS9	-0.070443	0.00251	0.82481	0	-1		RPS9
BioGRID Protein-Protein Interactions	biogrid	RPSA	-0.040592	0.03374	1	0	-1		RPSA
BioGRID Protein-Protein Interactions	biogrid	RRP1B	-0.036408	0.072679	1	0	-1		RRP1B
BioGRID Protein-Protein Interactions	biogrid	RSL1D1	-0.025667	0.12111	1	0	-1		RSL1D1
BioGRID Protein-Protein Interactions	biogrid	RUNX1	0.012552	0.59737	1	0	1		RUNX1
BioGRID Protein-Protein Interactions	biogrid	RUVBL1	0.022732	0.46726	1	0	1		RUVBL1
BioGRID Protein-Protein Interactions	biogrid	RUVBL2	-0.023856	0.37908	1	0	-1		RUVBL2
BioGRID Protein-Protein Interactions	biogrid	RXRA	-0.030413	0.26713	1	0	-1		RXRA
BioGRID Protein-Protein Interactions	biogrid	RXRB	0.014363	0.69237	1	0	1		RXRB
BioGRID Protein-Protein Interactions	biogrid	RXRG	0.010179	0.70521	1	0	1		RXRG
BioGRID Protein-Protein Interactions	biogrid	RYR2	0.012552	0.59727	1	0	1		RYR2
BioGRID Protein-Protein Interactions	biogrid	S100A7	0.012552	0.59717	1	0	1		S100A7
BioGRID Protein-Protein Interactions	biogrid	S100A8	-0.0065572	1	1	0	-1		S100A8
BioGRID Protein-Protein Interactions	biogrid	S100A9	-0.0065572	1	1	0	-1		S100A9
BioGRID Protein-Protein Interactions	biogrid	S1PR1	0.012552	0.59808	1	0	1		S1PR1
BioGRID Protein-Protein Interactions	biogrid	SARNP	-0.044776	0.01041	0.82914	0	-1		SARNP
BioGRID Protein-Protein Interactions	biogrid	SCAMP3	-0.0065572	1	1	0	-1		SCAMP3
BioGRID Protein-Protein Interactions	biogrid	SCRIB	-0.044776	0.0097599	0.82914	0	-1		SCRIB
BioGRID Protein-Protein Interactions	biogrid	SDC2	-0.021483	0.20885	1	0	-1		SDC2
BioGRID Protein-Protein Interactions	biogrid	SDF4	-0.0065572	1	1	0	-1		SDF4
BioGRID Protein-Protein Interactions	biogrid	SDHA	-0.040592	0.0349	1	0	-1		SDHA
BioGRID Protein-Protein Interactions	biogrid	SEC22B	-0.0023731	1	1	0	-1		SEC22B
BioGRID Protein-Protein Interactions	biogrid	SEC24C	-0.044776	0.01014	0.82914	0	-1		SEC24C
BioGRID Protein-Protein Interactions	biogrid	SEC61A1	0.016736	0.58133	1	0	1		SEC61A1
BioGRID Protein-Protein Interactions	biogrid	SEC61B	-0.017298	0.59023	1	0	-1		SEC61B
BioGRID Protein-Protein Interactions	biogrid	SERP1	-0.025667	0.12269	1	0	-1		SERP1
BioGRID Protein-Protein Interactions	biogrid	SERPINA1	-0.025667	0.12221	1	0	-1		SERPINA1
BioGRID Protein-Protein Interactions	biogrid	SERPINA5	0.016736	0.57882	1	0	1		SERPINA5
BioGRID Protein-Protein Interactions	biogrid	SERPINE1	0.020921	0.3598	1	0	1		SERPINE1
BioGRID Protein-Protein Interactions	biogrid	SERPINF2	-0.0065572	1	1	0	-1		SERPINF2
BioGRID Protein-Protein Interactions	biogrid	SERPINH1	-0.0023731	1	1	0	-1		SERPINH1
BioGRID Protein-Protein Interactions	biogrid	SET	-0.032224	0.12165	1	0	-1		SET
BioGRID Protein-Protein Interactions	biogrid	SETD7	0.012552	0.59979	1	0	1		SETD7
BioGRID Protein-Protein Interactions	biogrid	SF1	-0.025667	0.12111	1	0	-1		SF1
BioGRID Protein-Protein Interactions	biogrid	SF3B1	-0.025667	0.12069	1	0	-1		SF3B1
BioGRID Protein-Protein Interactions	biogrid	SFN	0.012552	0.59867	1	0	1		SFN
BioGRID Protein-Protein Interactions	biogrid	SFPQ	-0.02804	0.35598	1	0	-1		SFPQ
BioGRID Protein-Protein Interactions	biogrid	SH2B1	0.0059951	1	1	0	1		SH2B1
BioGRID Protein-Protein Interactions	biogrid	SH2B2	0.016736	0.57874	1	0	1		SH2B2
BioGRID Protein-Protein Interactions	biogrid	SH3GL2	-0.017298	0.59007	1	0	-1		SH3GL2
BioGRID Protein-Protein Interactions	biogrid	SH3KBP1	-0.0089302	1	1	0	-1		SH3KBP1
BioGRID Protein-Protein Interactions	biogrid	SHARPIN	-0.025667	0.12062	1	0	-1		SHARPIN
BioGRID Protein-Protein Interactions	biogrid	SHC1	0.01199	0.7458	1	0	1		SHC1
BioGRID Protein-Protein Interactions	biogrid	SHMT2	-0.013114	0.61548	1	0	-1		SHMT2
BioGRID Protein-Protein Interactions	biogrid	SIAH1	-0.0023731	1	1	0	-1		SIAH1
BioGRID Protein-Protein Interactions	biogrid	SIAH2	0.016736	0.5782	1	0	1		SIAH2
BioGRID Protein-Protein Interactions	biogrid	SIGIRR	-0.0065572	1	1	0	-1		SIGIRR
BioGRID Protein-Protein Interactions	biogrid	SIN3A	0.016736	0.58187	1	0	1		SIN3A
BioGRID Protein-Protein Interactions	biogrid	SIRT1	-0.0029351	1	1	0	-1		SIRT1
BioGRID Protein-Protein Interactions	biogrid	SIRT7	-0.05789	0.02679	1	0	-1		SIRT7
BioGRID Protein-Protein Interactions	biogrid	SIVA1	-0.025667	0.12091	1	0	-1		SIVA1
BioGRID Protein-Protein Interactions	biogrid	SKP1	0.012552	0.59748	1	0	1		SKP1
BioGRID Protein-Protein Interactions	biogrid	SLA	-0.0065572	1	1	0	-1		SLA
BioGRID Protein-Protein Interactions	biogrid	SLC12A2	-0.0065572	1	1	0	-1		SLC12A2
BioGRID Protein-Protein Interactions	biogrid	SLC25A1	-0.025667	0.12226	1	0	-1		SLC25A1
BioGRID Protein-Protein Interactions	biogrid	SLC25A10	0.012552	0.59699	1	0	1		SLC25A10
BioGRID Protein-Protein Interactions	biogrid	SLC25A5	-0.017298	0.59114	1	0	-1		SLC25A5
BioGRID Protein-Protein Interactions	biogrid	SLC3A2	-0.0023731	1	1	0	-1		SLC3A2
BioGRID Protein-Protein Interactions	biogrid	SLC9A3R1	0.029289	0.21704	1	0	1		SLC9A3R1
BioGRID Protein-Protein Interactions	biogrid	SLC9A3R2	0.012552	0.59541	1	0	1		SLC9A3R2
BioGRID Protein-Protein Interactions	biogrid	SMAD1	-0.0065572	1	1	0	-1		SMAD1
BioGRID Protein-Protein Interactions	biogrid	SMAD2	0.010179	0.70647	1	0	1		SMAD2
BioGRID Protein-Protein Interactions	biogrid	SMAD3	0.0078062	1	1	0	1		SMAD3
BioGRID Protein-Protein Interactions	biogrid	SMAD4	-0.0023731	1	1	0	-1		SMAD4
BioGRID Protein-Protein Interactions	biogrid	SMAD7	-0.0065572	1	1	0	-1		SMAD7
BioGRID Protein-Protein Interactions	biogrid	SMARCA2	0.012552	0.59749	1	0	1		SMARCA2
BioGRID Protein-Protein Interactions	biogrid	SMARCA4	0.029289	0.21533	1	0	1		SMARCA4
BioGRID Protein-Protein Interactions	biogrid	SMARCD1	0.020921	0.35726	1	0	1		SMARCD1
BioGRID Protein-Protein Interactions	biogrid	SMARCD3	-0.0023731	1	1	0	-1		SMARCD3
BioGRID Protein-Protein Interactions	biogrid	SMARCE1	0.0059951	1	1	0	1		SMARCE1
BioGRID Protein-Protein Interactions	biogrid	SMC1A	-0.0065572	1	1	0	-1		SMC1A
BioGRID Protein-Protein Interactions	biogrid	SMN1	-0.0065572	1	1	0	-1		SMN1
BioGRID Protein-Protein Interactions	biogrid	SMURF1	-0.017298	0.5891	1	0	-1		SMURF1
BioGRID Protein-Protein Interactions	biogrid	SNCA	-0.019672	0.41645	1	0	-1		SNCA
BioGRID Protein-Protein Interactions	biogrid	SND1	-0.044776	0.01014	0.82914	0	-1		SND1
BioGRID Protein-Protein Interactions	biogrid	SNRNP200	-0.040592	0.03441	1	0	-1		SNRNP200
BioGRID Protein-Protein Interactions	biogrid	SNRNP70	-0.059701	0.00204	0.78828	0	-1		SNRNP70
BioGRID Protein-Protein Interactions	biogrid	SNRPA1	-0.040592	0.03428	1	0	-1		SNRPA1
BioGRID Protein-Protein Interactions	biogrid	SNRPB	-0.025667	0.12033	1	0	-1		SNRPB
BioGRID Protein-Protein Interactions	biogrid	SNRPD1	-0.051333	0.02217	1	0	-1		SNRPD1
BioGRID Protein-Protein Interactions	biogrid	SNRPD2	-0.025667	0.12171	1	0	-1		SNRPD2
BioGRID Protein-Protein Interactions	biogrid	SNRPD3	-0.040592	0.03331	1	0	-1		SNRPD3
BioGRID Protein-Protein Interactions	biogrid	SNRPF	-0.025667	0.12171	1	0	-1		SNRPF
BioGRID Protein-Protein Interactions	biogrid	SNTA1	0.033473	0.20761	1	0	1		SNTA1
BioGRID Protein-Protein Interactions	biogrid	SNW1	-0.0065572	1	1	0	-1		SNW1
BioGRID Protein-Protein Interactions	biogrid	SNX1	0.0059951	1	1	0	1		SNX1
BioGRID Protein-Protein Interactions	biogrid	SNX2	0.001811	1	1	0	1		SNX2
BioGRID Protein-Protein Interactions	biogrid	SNX3	-0.0065572	1	1	0	-1		SNX3
BioGRID Protein-Protein Interactions	biogrid	SNX4	0.020921	0.36043	1	0	1		SNX4
BioGRID Protein-Protein Interactions	biogrid	SNX6	0.012552	0.59871	1	0	1		SNX6
BioGRID Protein-Protein Interactions	biogrid	SOCS1	0.018547	0.68925	1	0	1		SOCS1
BioGRID Protein-Protein Interactions	biogrid	SOCS2	0.012552	0.594	1	0	1		SOCS2
BioGRID Protein-Protein Interactions	biogrid	SOCS3	0.018547	0.6894	1	0	1		SOCS3
BioGRID Protein-Protein Interactions	biogrid	SOCS6	0.012552	0.59958	1	0	1		SOCS6
BioGRID Protein-Protein Interactions	biogrid	SP1	-0.026229	0.47472	1	0	-1		SP1
BioGRID Protein-Protein Interactions	biogrid	SPTAN1	-0.0065572	1	1	0	-1		SPTAN1
BioGRID Protein-Protein Interactions	biogrid	SPTBN1	-0.040592	0.03478	1	0	-1		SPTBN1
BioGRID Protein-Protein Interactions	biogrid	SPTLC1	0.012552	0.59692	1	0	1		SPTLC1
BioGRID Protein-Protein Interactions	biogrid	SQSTM1	-0.01786	0.74277	1	0	-1		SQSTM1
BioGRID Protein-Protein Interactions	biogrid	SRA1	-0.0023731	1	1	0	-1		SRA1
BioGRID Protein-Protein Interactions	biogrid	SRC	0.036533	0.46911	1	0	1		SRC
BioGRID Protein-Protein Interactions	biogrid	SRI	-0.025667	0.12119	1	0	-1		SRI
BioGRID Protein-Protein Interactions	biogrid	SRP14	-0.044776	0.01011	0.82914	0	-1		SRP14
BioGRID Protein-Protein Interactions	biogrid	SRPK1	-0.023856	0.379	1	0	-1		SRPK1
BioGRID Protein-Protein Interactions	biogrid	SRPK2	-0.0065572	1	1	0	-1		SRPK2
BioGRID Protein-Protein Interactions	biogrid	SRRM2	-0.025667	0.12283	1	0	-1		SRRM2
BioGRID Protein-Protein Interactions	biogrid	SRSF1	-0.040592	0.0334	1	0	-1		SRSF1
BioGRID Protein-Protein Interactions	biogrid	SRSF3	-0.040592	0.03363	1	0	-1		SRSF3
BioGRID Protein-Protein Interactions	biogrid	SRSF9	-0.044776	0.01014	0.82914	0	-1		SRSF9
BioGRID Protein-Protein Interactions	biogrid	SSB	-0.044776	0.01011	0.82914	0	-1		SSB
BioGRID Protein-Protein Interactions	biogrid	SSBP1	-0.0023731	1	1	0	-1		SSBP1
BioGRID Protein-Protein Interactions	biogrid	SSR4	0.001811	1	1	0	1		SSR4
BioGRID Protein-Protein Interactions	biogrid	SSRP1	-0.044776	0.0099899	0.82914	0	-1		SSRP1
BioGRID Protein-Protein Interactions	biogrid	ST13	0.001811	1	1	0	1		ST13
BioGRID Protein-Protein Interactions	biogrid	STAT1	0.010179	0.70487	1	0	1		STAT1
BioGRID Protein-Protein Interactions	biogrid	STAT2	0.001811	1	1	0	1		STAT2
BioGRID Protein-Protein Interactions	biogrid	STAT3	0.032911	0.38152	1	0	1		STAT3
BioGRID Protein-Protein Interactions	biogrid	STAT5A	-0.011303	0.71058	1	0	-1		STAT5A
BioGRID Protein-Protein Interactions	biogrid	STAT5B	0.018547	0.68948	1	0	1		STAT5B
BioGRID Protein-Protein Interactions	biogrid	STAT6	-0.013114	0.61805	1	0	-1		STAT6
BioGRID Protein-Protein Interactions	biogrid	STAU1	-0.062075	0.01418	1	0	-1		STAU1
BioGRID Protein-Protein Interactions	biogrid	stdv	-0.01727	0.00045	0.78828	0	-1	stdv	stdv|UBC
BioGRID Protein-Protein Interactions	biogrid	STIP1	-0.015487	0.69594	1	0	-1		STIP1
BioGRID Protein-Protein Interactions	biogrid	STMN1	-0.025667	0.12151	1	0	-1		STMN1
BioGRID Protein-Protein Interactions	biogrid	STOM	-0.021483	0.21139	1	0	-1		STOM
BioGRID Protein-Protein Interactions	biogrid	STUB1	0.0072441	1	1	0	1		STUB1
BioGRID Protein-Protein Interactions	biogrid	STX1A	0.010179	0.70445	1	0	1		STX1A
BioGRID Protein-Protein Interactions	biogrid	STXBP5L	-0.017298	0.58861	1	0	-1		STXBP5L
BioGRID Protein-Protein Interactions	biogrid	SUMO1	-0.048273	0.209	1	0	-1		SUMO1
BioGRID Protein-Protein Interactions	biogrid	SUMO2	-0.10142	0.0133	1	0	-1		SUMO2
BioGRID Protein-Protein Interactions	biogrid	SUMO3	-0.056079	0.089269	1	0	-1		SUMO3
BioGRID Protein-Protein Interactions	biogrid	SUMO4	-0.02804	0.35196	1	0	-1		SUMO4
BioGRID Protein-Protein Interactions	biogrid	SUPT16H	-0.055517	0.0092499	0.82914	0	-1		SUPT16H
BioGRID Protein-Protein Interactions	biogrid	SUV39H1	0.012552	0.59709	1	0	1		SUV39H1
BioGRID Protein-Protein Interactions	biogrid	SUZ12	0.0059951	1	1	0	1		SUZ12
BioGRID Protein-Protein Interactions	biogrid	SVIL	0.020921	0.35864	1	0	1		SVIL
BioGRID Protein-Protein Interactions	biogrid	SYK	-0.03697	0.31432	1	0	-1		SYK
BioGRID Protein-Protein Interactions	biogrid	SYNCRIP	-0.047149	0.04363	1	0	-1		SYNCRIP
BioGRID Protein-Protein Interactions	biogrid	SYVN1	-0.047149	0.04273	1	0	-1		SYVN1
BioGRID Protein-Protein Interactions	biogrid	TAB1	-0.021483	0.20957	1	0	-1		TAB1
BioGRID Protein-Protein Interactions	biogrid	TAB2	-0.013114	0.61496	1	0	-1		TAB2
BioGRID Protein-Protein Interactions	biogrid	TADA3	0.012552	0.59624	1	0	1		TADA3
BioGRID Protein-Protein Interactions	biogrid	TAF1B	-0.0065572	1	1	0	-1		TAF1B
BioGRID Protein-Protein Interactions	biogrid	TAGLN2	-0.040592	0.03344	1	0	-1		TAGLN2
BioGRID Protein-Protein Interactions	biogrid	TARDBP	-0.051333	0.02243	1	0	-1		TARDBP
BioGRID Protein-Protein Interactions	biogrid	TARS	-0.025667	0.12171	1	0	-1		TARS
BioGRID Protein-Protein Interactions	biogrid	TBK1	-0.0047461	1	1	0	-1		TBK1
BioGRID Protein-Protein Interactions	biogrid	TBL1XR1	-0.0023731	1	1	0	-1		TBL1XR1
BioGRID Protein-Protein Interactions	biogrid	TBP	0.012552	0.59749	1	0	1		TBP
BioGRID Protein-Protein Interactions	biogrid	TBXA2R	-0.0023731	1	1	0	-1		TBXA2R
BioGRID Protein-Protein Interactions	biogrid	TCEB1	0.016736	0.57848	1	0	1		TCEB1
BioGRID Protein-Protein Interactions	biogrid	TCF20	-0.0065572	1	1	0	-1		TCF20
BioGRID Protein-Protein Interactions	biogrid	TCF4	0.012552	0.59677	1	0	1		TCF4
BioGRID Protein-Protein Interactions	biogrid	TCOF1	-0.025667	0.12121	1	0	-1		TCOF1
BioGRID Protein-Protein Interactions	biogrid	TCP1	-0.017298	0.58674	1	0	-1		TCP1
BioGRID Protein-Protein Interactions	biogrid	TDG	0.025105	0.34367	1	0	1		TDG
BioGRID Protein-Protein Interactions	biogrid	TECR	0.012552	0.59713	1	0	1		TECR
BioGRID Protein-Protein Interactions	biogrid	TERF1	-0.05789	0.02663	1	0	-1		TERF1
BioGRID Protein-Protein Interactions	biogrid	TERF2	-0.013114	0.61444	1	0	-1		TERF2
BioGRID Protein-Protein Interactions	biogrid	TERF2IP	-0.017298	0.59091	1	0	-1		TERF2IP
BioGRID Protein-Protein Interactions	biogrid	TERT	0.012552	0.59727	1	0	1		TERT
BioGRID Protein-Protein Interactions	biogrid	TF	-0.025667	0.12137	1	0	-1		TF
BioGRID Protein-Protein Interactions	biogrid	TFRC	-0.017298	0.59103	1	0	-1		TFRC
BioGRID Protein-Protein Interactions	biogrid	TGFB1	-0.040592	0.03446	1	0	-1		TGFB1
BioGRID Protein-Protein Interactions	biogrid	TGFB1I1	0.016736	0.58257	1	0	1		TGFB1I1
BioGRID Protein-Protein Interactions	biogrid	TGFBR1	-0.017298	0.58823	1	0	-1		TGFBR1
BioGRID Protein-Protein Interactions	biogrid	TGFBR2	-0.025667	0.12101	1	0	-1		TGFBR2
BioGRID Protein-Protein Interactions	biogrid	TGFBRAP1	-0.0065572	1	1	0	-1		TGFBRAP1
BioGRID Protein-Protein Interactions	biogrid	TGIF1	-0.025667	0.12158	1	0	-1		TGIF1
BioGRID Protein-Protein Interactions	biogrid	TGM2	-0.055517	0.0082899	0.82914	0	-1		TGM2
BioGRID Protein-Protein Interactions	biogrid	THBS1	0.0059951	1	1	0	1		THBS1
BioGRID Protein-Protein Interactions	biogrid	THRAP3	-0.0065572	1	1	0	-1		THRAP3
BioGRID Protein-Protein Interactions	biogrid	TIAL1	-0.044776	0.01003	0.82914	0	-1		TIAL1
BioGRID Protein-Protein Interactions	biogrid	TIAM1	-0.0065572	1	1	0	-1		TIAM1
BioGRID Protein-Protein Interactions	biogrid	TICAM1	-0.0065572	1	1	0	-1		TICAM1
BioGRID Protein-Protein Interactions	biogrid	TIMM50	0.012552	0.59736	1	0	1		TIMM50
BioGRID Protein-Protein Interactions	biogrid	TINF2	-0.017298	0.58826	1	0	-1		TINF2
BioGRID Protein-Protein Interactions	biogrid	TIRAP	-0.0065572	1	1	0	-1		TIRAP
BioGRID Protein-Protein Interactions	biogrid	TJP1	0.012552	0.59744	1	0	1		TJP1
BioGRID Protein-Protein Interactions	biogrid	TK1	-0.02804	0.35404	1	0	-1		TK1
BioGRID Protein-Protein Interactions	biogrid	TLN1	-0.025667	0.12171	1	0	-1		TLN1
BioGRID Protein-Protein Interactions	biogrid	TNFAIP3	-0.0065572	1	1	0	-1		TNFAIP3
BioGRID Protein-Protein Interactions	biogrid	TNFRSF1A	-0.021483	0.20955	1	0	-1		TNFRSF1A
BioGRID Protein-Protein Interactions	biogrid	TNK2	-0.0023731	1	1	0	-1		TNK2
BioGRID Protein-Protein Interactions	biogrid	TNPO1	-0.021483	0.21013	1	0	-1		TNPO1
BioGRID Protein-Protein Interactions	biogrid	TOLLIP	0.001811	1	1	0	1		TOLLIP
BioGRID Protein-Protein Interactions	biogrid	TOP1	-0.040592	0.03376	1	0	-1		TOP1
BioGRID Protein-Protein Interactions	biogrid	TOP2A	-0.040592	0.03363	1	0	-1		TOP2A
BioGRID Protein-Protein Interactions	biogrid	TOP2B	-0.017298	0.59007	1	0	-1		TOP2B
BioGRID Protein-Protein Interactions	biogrid	TP53	-0.039343	0.24305	1	0	-1		TP53
BioGRID Protein-Protein Interactions	biogrid	TPM3	-0.0065572	1	1	0	-1		TPM3
BioGRID Protein-Protein Interactions	biogrid	TPR	-0.040592	0.034	1	0	-1		TPR
BioGRID Protein-Protein Interactions	biogrid	TRADD	-0.0065572	1	1	0	-1		TRADD
BioGRID Protein-Protein Interactions	biogrid	TRAF1	-0.0065572	1	1	0	-1		TRAF1
BioGRID Protein-Protein Interactions	biogrid	TRAF2	0.001811	1	1	0	1		TRAF2
BioGRID Protein-Protein Interactions	biogrid	TRAF3	-0.0089302	1	1	0	-1		TRAF3
BioGRID Protein-Protein Interactions	biogrid	TRAF3IP1	-0.0065572	1	1	0	-1		TRAF3IP1
BioGRID Protein-Protein Interactions	biogrid	TRAF3IP2	-0.0065572	1	1	0	-1		TRAF3IP2
BioGRID Protein-Protein Interactions	biogrid	TRAF6	-0.0071192	1	1	0	-1		TRAF6
BioGRID Protein-Protein Interactions	biogrid	TRAM1	-0.040592	0.03447	1	0	-1		TRAM1
BioGRID Protein-Protein Interactions	biogrid	TRAP1	-0.044776	0.0099899	0.82914	0	-1		TRAP1
BioGRID Protein-Protein Interactions	biogrid	TRIB3	-0.044776	0.01011	0.82914	0	-1		TRIB3
BioGRID Protein-Protein Interactions	biogrid	TRIM24	0.014363	0.68806	1	0	1		TRIM24
BioGRID Protein-Protein Interactions	biogrid	TRIM28	-0.032224	0.12357	1	0	-1		TRIM28
BioGRID Protein-Protein Interactions	biogrid	TRIM69	-0.0023731	1	1	0	-1		TRIM69
BioGRID Protein-Protein Interactions	biogrid	TRIP4	-0.017298	0.58786	1	0	-1		TRIP4
BioGRID Protein-Protein Interactions	biogrid	TRMT2A	-0.0065572	1	1	0	-1		TRMT2A
BioGRID Protein-Protein Interactions	biogrid	TSG101	-0.0089302	1	1	0	-1		TSG101
BioGRID Protein-Protein Interactions	biogrid	TSHR	-0.0065572	1	1	0	-1		TSHR
BioGRID Protein-Protein Interactions	biogrid	TTC5	0.012552	0.59749	1	0	1		TTC5
BioGRID Protein-Protein Interactions	biogrid	TTR	-0.0065572	1	1	0	-1		TTR
BioGRID Protein-Protein Interactions	biogrid	TUBA1A	0.001811	1	1	0	1		TUBA1A
BioGRID Protein-Protein Interactions	biogrid	TUBA1B	-0.021483	0.20924	1	0	-1		TUBA1B
BioGRID Protein-Protein Interactions	biogrid	TUBA4A	-0.0023731	1	1	0	-1		TUBA4A
BioGRID Protein-Protein Interactions	biogrid	TUBB	-0.081184	0.00166	0.78828	0	-1		TUBB
BioGRID Protein-Protein Interactions	biogrid	TUBB1	-0.0065572	1	1	0	-1		TUBB1
BioGRID Protein-Protein Interactions	biogrid	TUBB2A	-0.0023731	1	1	0	-1		TUBB2A
BioGRID Protein-Protein Interactions	biogrid	TUBB4B	-0.047149	0.04298	1	0	-1		TUBB4B
BioGRID Protein-Protein Interactions	biogrid	TUBB6	-0.017298	0.58663	1	0	-1		TUBB6
BioGRID Protein-Protein Interactions	biogrid	TUBG1	-0.021483	0.21052	1	0	-1		TUBG1
BioGRID Protein-Protein Interactions	biogrid	TUBGCP3	-0.025667	0.12235	1	0	-1		TUBGCP3
BioGRID Protein-Protein Interactions	biogrid	TYK2	0.012552	0.59639	1	0	1		TYK2
BioGRID Protein-Protein Interactions	biogrid	U2AF2	-0.0065572	1	1	0	-1		U2AF2
BioGRID Protein-Protein Interactions	biogrid	UBAP2L	-0.025667	0.12111	1	0	-1		UBAP2L
BioGRID Protein-Protein Interactions	biogrid	UBASH3B	-0.0065572	1	1	0	-1		UBASH3B
BioGRID Protein-Protein Interactions	biogrid	UBB	-0.036408	0.072439	1	0	-1		UBB
BioGRID Protein-Protein Interactions	biogrid	UBD	-0.02804	0.35331	1	0	-1		UBD
BioGRID Protein-Protein Interactions	biogrid	UBE2I	-0.051895	0.10602	1	0	-1		UBE2I
BioGRID Protein-Protein Interactions	biogrid	UBE2L3	-0.0065572	1	1	0	-1		UBE2L3
BioGRID Protein-Protein Interactions	biogrid	UBE2M	-0.059701	0.0023	0.78828	0	-1		UBE2M
BioGRID Protein-Protein Interactions	biogrid	UBE3A	-0.023856	0.37841	1	0	-1		UBE3A
BioGRID Protein-Protein Interactions	biogrid	UBL4A	-0.040592	0.0342	1	0	-1		UBL4A
BioGRID Protein-Protein Interactions	biogrid	UBQLN1	-0.068632	0.01697	1	0	-1		UBQLN1
BioGRID Protein-Protein Interactions	biogrid	UBQLN4	-0.025667	0.12085	1	0	-1		UBQLN4
BioGRID Protein-Protein Interactions	biogrid	UBR4	-0.025667	0.1228	1	0	-1		UBR4
BioGRID Protein-Protein Interactions	biogrid	UBXN7	-0.044776	0.0097799	0.82914	0	-1		UBXN7
BioGRID Protein-Protein Interactions	biogrid	UCHL1	-0.0023731	1	1	0	-1		UCHL1
BioGRID Protein-Protein Interactions	biogrid	UCHL5	-0.021483	0.20896	1	0	-1		UCHL5
BioGRID Protein-Protein Interactions	biogrid	UFD1L	-0.017298	0.5906	1	0	-1		UFD1L
BioGRID Protein-Protein Interactions	biogrid	UMPS	-0.0065572	1	1	0	-1		UMPS
BioGRID Protein-Protein Interactions	biogrid	UPF1	-0.040592	0.03425	1	0	-1		UPF1
BioGRID Protein-Protein Interactions	biogrid	USP10	0.012552	0.59658	1	0	1		USP10
BioGRID Protein-Protein Interactions	biogrid	USP2	-0.021483	0.21019	1	0	-1		USP2
BioGRID Protein-Protein Interactions	biogrid	USP7	0.012552	0.59492	1	0	1		USP7
BioGRID Protein-Protein Interactions	biogrid	USP8	-0.0065572	1	1	0	-1		USP8
BioGRID Protein-Protein Interactions	biogrid	USP9X	0.012552	0.59657	1	0	1		USP9X
BioGRID Protein-Protein Interactions	biogrid	VAMP8	-0.025667	0.12044	1	0	-1		VAMP8
BioGRID Protein-Protein Interactions	biogrid	VAPA	-0.02804	0.35483	1	0	-1		VAPA
BioGRID Protein-Protein Interactions	biogrid	VARS	-0.025667	0.12171	1	0	-1		VARS
BioGRID Protein-Protein Interactions	biogrid	VAV1	0.018547	0.68705	1	0	1		VAV1
BioGRID Protein-Protein Interactions	biogrid	VAV2	-0.013114	0.61623	1	0	-1		VAV2
BioGRID Protein-Protein Interactions	biogrid	VAV3	0.020921	0.35873	1	0	1		VAV3
BioGRID Protein-Protein Interactions	biogrid	VCP	-0.056641	0.18559	1	0	-1		VCP
BioGRID Protein-Protein Interactions	biogrid	VDAC1	-0.025667	0.12299	1	0	-1		VDAC1
BioGRID Protein-Protein Interactions	biogrid	VDAC2	-0.051333	0.02184	1	0	-1		VDAC2
BioGRID Protein-Protein Interactions	biogrid	VHL	-0.042965	0.072529	1	0	-1		VHL
BioGRID Protein-Protein Interactions	biogrid	VIM	-0.055517	0.0086399	0.82914	0	-1		VIM
BioGRID Protein-Protein Interactions	biogrid	VKORC1	-0.0065572	1	1	0	-1		VKORC1
BioGRID Protein-Protein Interactions	biogrid	VPS35	-0.040592	0.03326	1	0	-1		VPS35
BioGRID Protein-Protein Interactions	biogrid	VTN	-0.021483	0.20962	1	0	-1		VTN
BioGRID Protein-Protein Interactions	biogrid	WASL	-0.0065572	1	1	0	-1		WASL
BioGRID Protein-Protein Interactions	biogrid	WDR1	-0.044776	0.01119	0.8709	0	-1		WDR1
BioGRID Protein-Protein Interactions	biogrid	WHSC1	-0.051333	0.02228	1	0	-1		WHSC1
BioGRID Protein-Protein Interactions	biogrid	XPO1	-0.0047461	1	1	0	-1		XPO1
BioGRID Protein-Protein Interactions	biogrid	XPO5	-0.025667	0.12171	1	0	-1		XPO5
BioGRID Protein-Protein Interactions	biogrid	XRCC5	-0.047711	0.21023	1	0	-1		XRCC5
BioGRID Protein-Protein Interactions	biogrid	XRCC6	-0.049522	0.068409	1	0	-1		XRCC6
BioGRID Protein-Protein Interactions	biogrid	YARS	-0.025667	0.12171	1	0	-1		YARS
BioGRID Protein-Protein Interactions	biogrid	YBX1	-0.032224	0.11996	1	0	-1		YBX1
BioGRID Protein-Protein Interactions	biogrid	YES1	-0.0023731	1	1	0	-1		YES1
BioGRID Protein-Protein Interactions	biogrid	YTHDF2	-0.025667	0.1225	1	0	-1		YTHDF2
BioGRID Protein-Protein Interactions	biogrid	YWHAB	-0.047149	0.04361	1	0	-1		YWHAB
BioGRID Protein-Protein Interactions	biogrid	YWHAE	0.0036221	1	1	0	1		YWHAE
BioGRID Protein-Protein Interactions	biogrid	YWHAG	-0.066259	0.0067899	0.82914	0	-1		YWHAG
BioGRID Protein-Protein Interactions	biogrid	YWHAH	-0.0065572	1	1	0	-1		YWHAH
BioGRID Protein-Protein Interactions	biogrid	YWHAQ	0.020358	0.54532	1	0	1		YWHAQ
BioGRID Protein-Protein Interactions	biogrid	YWHAZ	-0.05789	0.02594	1	0	-1		YWHAZ
BioGRID Protein-Protein Interactions	biogrid	YY1	-0.0023731	1	1	0	-1		YY1
BioGRID Protein-Protein Interactions	biogrid	ZAP70	-0.021483	0.20906	1	0	-1		ZAP70
BioGRID Protein-Protein Interactions	biogrid	ZBTB16	0.014363	0.69099	1	0	1		ZBTB16
BioGRID Protein-Protein Interactions	biogrid	ZBTB9	-0.0065572	1	1	0	-1		ZBTB9
BioGRID Protein-Protein Interactions	biogrid	ZNHIT3	-0.025667	0.12306	1	0	-1		ZNHIT3
BioGRID Protein-Protein Interactions	biogrid	ZW10	-0.025667	0.12167	1	0	-1		ZW10
ClinVar SNP-Phenotype Associations	clinvar	mean	-1.9818e-06	0.97938	1	0	-1	mean	mean|stdv
ClinVar SNP-Phenotype Associations	clinvar	Renal dysplasia	0.033333	0.61432	1	0	1		Renal dysplasia
CMAP Signatures of Differentially Expressed Genes for Small Molecules	cmap	(-)-atenolol-3067	0.017167	0.67006	1	0	1		(-)-atenolol-3067
CMAP Signatures of Differentially Expressed Genes for Small Molecules	cmap	(-)-atenolol-6444	0.0085837	1	1	0	1		(-)-atenolol-6444
CMAP Signatures of Differentially Expressed Genes for Small Molecules	cmap	(-)-atenolol-6725	-0.019217	0.51793	1	0	-1		(-)-atenolol-6725
CMAP Signatures of Differentially Expressed Genes for Small Molecules	cmap	(-)-catechin-1101	-0.0063417	1	1	0	-1		(-)-catechin-1101
CMAP Signatures of Differentially Expressed Genes for Small Molecules	cmap	(-)-isoprenaline-3571	-0.010634	0.54686	1	0	-1		(-)-isoprenaline-3571
CMAP Signatures of Differentially Expressed Genes for Small Molecules	cmap	(-)-isoprenaline-4495	-0.014925	0.6406	1	0	-1		(-)-isoprenaline-4495
CMAP Signatures of Differentially Expressed Genes for Small Molecules	cmap	(-)-isoprenaline-6149	0.014925	0.57176	1	0	1		(-)-isoprenaline-6149
CMAP Signatures of Differentially Expressed Genes for Small Molecules	cmap	(-)-isoprenaline-6833	-0.0063417	1	1	0	-1		(-)-isoprenaline-6833
CMAP Signatures of Differentially Expressed Genes for Small Molecules	cmap	(-)-MK-801-3081	0.05131	0.02043	1	0	1		(-)-MK-801-3081
CMAP Signatures of Differentially Expressed Genes for Small Molecules	cmap	(-)-MK-801-6458	0.021459	0.35707	1	0	1		(-)-MK-801-6458
CMAP Signatures of Differentially Expressed Genes for Small Molecules	cmap	(-)-MK-801-6657	-0.014925	0.45397	1	0	-1		(-)-MK-801-6657
CMAP Signatures of Differentially Expressed Genes for Small Molecules	cmap	(+)-chelidonine-1786	0.0063417	1	1	0	1		(+)-chelidonine-1786
CMAP Signatures of Differentially Expressed Genes for Small Molecules	cmap	(+)-chelidonine-2779	-0.014925	0.45695	1	0	-1		(+)-chelidonine-2779
CMAP Signatures of Differentially Expressed Genes for Small Molecules	cmap	(+)-chelidonine-5760	-0.05541	0.03987	1	0	-1		(+)-chelidonine-5760
CMAP Signatures of Differentially Expressed Genes for Small Molecules	cmap	(+)-chelidonine-6236	-0.010634	0.6793	1	0	-1		(+)-chelidonine-6236
CMAP Signatures of Differentially Expressed Genes for Small Molecules	cmap	(+)-isoprenaline-3046	0.0085837	1	1	0	1		(+)-isoprenaline-3046
CMAP Signatures of Differentially Expressed Genes for Small Molecules	cmap	(+)-isoprenaline-3384	0.021459	0.3556	1	0	1		(+)-isoprenaline-3384
CMAP Signatures of Differentially Expressed Genes for Small Molecules	cmap	(+)-isoprenaline-6663	-0.014925	0.64002	1	0	-1		(+)-isoprenaline-6663
CMAP Signatures of Differentially Expressed Genes for Small Molecules	cmap	(+/-)-catechin-3012	-0.0063417	1	1	0	-1		(+/-)-catechin-3012
CMAP Signatures of Differentially Expressed Genes for Small Molecules	cmap	(+/-)-catechin-3351	-0.014925	0.57318	1	0	-1		(+/-)-catechin-3351
CMAP Signatures of Differentially Expressed Genes for Small Molecules	cmap	(+/-)-catechin-4255	0.017167	0.63	1	0	1		(+/-)-catechin-4255
CMAP Signatures of Differentially Expressed Genes for Small Molecules	cmap	(+/-)-catechin-4837	0.002242	1	1	0	1		(+/-)-catechin-4837
CMAP Signatures of Differentially Expressed Genes for Small Molecules	cmap	0173570-0000-3690	-0.029851	0.21892	1	0	-1		0173570-0000-3690
CMAP Signatures of Differentially Expressed Genes for Small Molecules	cmap	0173570-0000-3693	0.012876	0.59195	1	0	1		0173570-0000-3693
CMAP Signatures of Differentially Expressed Genes for Small Molecules	cmap	0173570-0000-4712	0.021459	0.40469	1	0	1		0173570-0000-4712
CMAP Signatures of Differentially Expressed Genes for Small Molecules	cmap	0173570-0000-4715	-0.0020498	1	1	0	-1		0173570-0000-4715
CMAP Signatures of Differentially Expressed Genes for Small Molecules	cmap	0173570-0000-7389	0.0085837	1	1	0	1		0173570-0000-7389
CMAP Signatures of Differentially Expressed Genes for Small Molecules	cmap	0175029-0000-3691	-0.031901	0.25259	1	0	-1		0175029-0000-3691
CMAP Signatures of Differentially Expressed Genes for Small Molecules	cmap	0175029-0000-3694	-0.038434	0.059949	1	0	-1		0175029-0000-3694
CMAP Signatures of Differentially Expressed Genes for Small Molecules	cmap	0175029-0000-4713	0.012876	0.66795	1	0	1		0175029-0000-4713
CMAP Signatures of Differentially Expressed Genes for Small Molecules	cmap	0175029-0000-6875	0.017167	0.66879	1	0	1		0175029-0000-6875
CMAP Signatures of Differentially Expressed Genes for Small Molecules	cmap	0175029-0000-7392	0.0042918	1	1	0	1		0175029-0000-7392
CMAP Signatures of Differentially Expressed Genes for Small Molecules	cmap	0179445-0000-3733	0.002242	1	1	0	1		0179445-0000-3733
CMAP Signatures of Differentially Expressed Genes for Small Molecules	cmap	0179445-0000-3736	0.014925	0.45277	1	0	1		0179445-0000-3736
CMAP Signatures of Differentially Expressed Genes for Small Molecules	cmap	0179445-0000-4289	0.0042918	1	1	0	1		0179445-0000-4289
CMAP Signatures of Differentially Expressed Genes for Small Molecules	cmap	0179445-0000-4292	-0.010634	0.54555	1	0	-1		0179445-0000-4292
CMAP Signatures of Differentially Expressed Genes for Small Molecules	cmap	0179445-0000-4758	0.027801	0.38302	1	0	1		0179445-0000-4758
CMAP Signatures of Differentially Expressed Genes for Small Molecules	cmap	0198306-0000-7064	-0.014925	0.45393	1	0	-1		0198306-0000-7064
CMAP Signatures of Differentially Expressed Genes for Small Molecules	cmap	0198306-0000-7069	-0.012683	0.61759	1	0	-1		0198306-0000-7069
CMAP Signatures of Differentially Expressed Genes for Small Molecules	cmap	0198306-0000-7102	0	1	1	0	0		0198306-0000-7102
CMAP Signatures of Differentially Expressed Genes for Small Molecules	cmap	0225151-0000-6384	-0.0063417	1	1	0	-1		0225151-0000-6384
CMAP Signatures of Differentially Expressed Genes for Small Molecules	cmap	0225151-0000-6389	-0.014925	0.57465	1	0	-1		0225151-0000-6389
CMAP Signatures of Differentially Expressed Genes for Small Molecules	cmap	0225151-0000-6426	-0.019217	0.51595	1	0	-1		0225151-0000-6426
CMAP Signatures of Differentially Expressed Genes for Small Molecules	cmap	0297417-0002B-6895	-0.016975	0.68254	1	0	-1		0297417-0002B-6895
CMAP Signatures of Differentially Expressed Genes for Small Molecules	cmap	0297417-0002B-6900	-0.0063417	1	1	0	-1		0297417-0002B-6900
CMAP Signatures of Differentially Expressed Genes for Small Molecules	cmap	0297417-0002B-6902	-0.0085837	1	1	0	-1		0297417-0002B-6902
CMAP Signatures of Differentially Expressed Genes for Small Molecules	cmap	0316684-0000-7052	-0.016975	0.59235	1	0	-1		0316684-0000-7052
CMAP Signatures of Differentially Expressed Genes for Small Molecules	cmap	0316684-0000-7057	-0.029851	0.16235	1	0	-1		0316684-0000-7057
CMAP Signatures of Differentially Expressed Genes for Small Molecules	cmap	0317956-0000-3774	0.032093	0.11211	1	0	1		0317956-0000-3774
CMAP Signatures of Differentially Expressed Genes for Small Molecules	cmap	0317956-0000-3777	0.038434	0.12944	1	0	1		0317956-0000-3777
CMAP Signatures of Differentially Expressed Genes for Small Molecules	cmap	0317956-0000-3855	-0.023509	0.172	1	0	-1		0317956-0000-3855
CMAP Signatures of Differentially Expressed Genes for Small Molecules	cmap	0317956-0000-3858	0.012876	0.59222	1	0	1		0317956-0000-3858
CMAP Signatures of Differentially Expressed Genes for Small Molecules	cmap	0317956-0000-3966	-0.010634	0.67857	1	0	-1		0317956-0000-3966
CMAP Signatures of Differentially Expressed Genes for Small Molecules	cmap	0317956-0000-3969	0.0042918	1	1	0	1		0317956-0000-3969
CMAP Signatures of Differentially Expressed Genes for Small Molecules	cmap	0317956-0000-4331	0.0042918	1	1	0	1		0317956-0000-4331
CMAP Signatures of Differentially Expressed Genes for Small Molecules	cmap	1,4-chrysenequinone-1773	0.019217	0.51585	1	0	1		1,4-chrysenequinone-1773
CMAP Signatures of Differentially Expressed Genes for Small Molecules	cmap	1,4-chrysenequinone-7139	-0.0020498	1	1	0	-1		1,4-chrysenequinone-7139
CMAP Signatures of Differentially Expressed Genes for Small Molecules	cmap	1,5-isoquinolinediol-543	0.023509	0.17275	1	0	1		1,5-isoquinolinediol-543
CMAP Signatures of Differentially Expressed Genes for Small Molecules	cmap	10-methoxyharmalan-1743	-0.034143	0.03877	1	0	-1		10-methoxyharmalan-1743
CMAP Signatures of Differentially Expressed Genes for Small Molecules	cmap	10-methoxyharmalan-2893	0.0085837	1	1	0	1		10-methoxyharmalan-2893
CMAP Signatures of Differentially Expressed Genes for Small Molecules	cmap	10-methoxyharmalan-5455	0.027801	0.38316	1	0	1		10-methoxyharmalan-5455
CMAP Signatures of Differentially Expressed Genes for Small Molecules	cmap	11-deoxy-16,16-dimethylprostaglandin E2-7514	0.017167	0.57805	1	0	1		11-deoxy-16,16-dimethylprostaglandin E2-7514
CMAP Signatures of Differentially Expressed Genes for Small Molecules	cmap	11-deoxy-16,16-dimethylprostaglandin E2-7519	-0.027801	0.206	1	0	-1		11-deoxy-16,16-dimethylprostaglandin E2-7519
CMAP Signatures of Differentially Expressed Genes for Small Molecules	cmap	11-deoxy-16,16-dimethylprostaglandin E2-7533	0.012876	0.63161	1	0	1		11-deoxy-16,16-dimethylprostaglandin E2-7533
CMAP Signatures of Differentially Expressed Genes for Small Molecules	cmap	11-deoxy-16,16-dimethylprostaglandin E2-7538	-0.0020498	1	1	0	-1		11-deoxy-16,16-dimethylprostaglandin E2-7538
CMAP Signatures of Differentially Expressed Genes for Small Molecules	cmap	15(S)-15-methylprostaglandin E2-7489	0.0042918	1	1	0	1		15(S)-15-methylprostaglandin E2-7489
CMAP Signatures of Differentially Expressed Genes for Small Molecules	cmap	15(S)-15-methylprostaglandin E2-7494	0	1	1	0	0		15(S)-15-methylprostaglandin E2-7494
CMAP Signatures of Differentially Expressed Genes for Small Molecules	cmap	15(S)-15-methylprostaglandin E2-7521	-0.0042918	1	1	0	-1		15(S)-15-methylprostaglandin E2-7521
CMAP Signatures of Differentially Expressed Genes for Small Molecules	cmap	15(S)-15-methylprostaglandin E2-7526	-0.0020498	1	1	0	-1		15(S)-15-methylprostaglandin E2-7526
CMAP Signatures of Differentially Expressed Genes for Small Molecules	cmap	15-delta prostaglandin J2-1011	0.014925	0.57373	1	0	1		15-delta prostaglandin J2-1011
CMAP Signatures of Differentially Expressed Genes for Small Molecules	cmap	15-delta prostaglandin J2-1069	-0.019217	0.51332	1	0	-1		15-delta prostaglandin J2-1069
CMAP Signatures of Differentially Expressed Genes for Small Molecules	cmap	15-delta prostaglandin J2-1172	-0.0085837	1	1	0	-1		15-delta prostaglandin J2-1172
CMAP Signatures of Differentially Expressed Genes for Small Molecules	cmap	15-delta prostaglandin J2-1231	-0.044968	0.11929	1	0	-1		15-delta prostaglandin J2-1231
CMAP Signatures of Differentially Expressed Genes for Small Molecules	cmap	15-delta prostaglandin J2-1656	0.010634	0.62876	1	0	1		15-delta prostaglandin J2-1656
CMAP Signatures of Differentially Expressed Genes for Small Molecules	cmap	15-delta prostaglandin J2-201	-0.014925	0.45446	1	0	-1		15-delta prostaglandin J2-201
CMAP Signatures of Differentially Expressed Genes for Small Molecules	cmap	15-delta prostaglandin J2-4455	-0.029851	0.26706	1	0	-1		15-delta prostaglandin J2-4455
CMAP Signatures of Differentially Expressed Genes for Small Molecules	cmap	15-delta prostaglandin J2-446	-0.059701	0.02739	1	0	-1		15-delta prostaglandin J2-446
CMAP Signatures of Differentially Expressed Genes for Small Molecules	cmap	15-delta prostaglandin J2-5228	0.023509	0.42497	1	0	1		15-delta prostaglandin J2-5228
CMAP Signatures of Differentially Expressed Genes for Small Molecules	cmap	15-delta prostaglandin J2-5591	0.010634	0.67914	1	0	1		15-delta prostaglandin J2-5591
CMAP Signatures of Differentially Expressed Genes for Small Molecules	cmap	15-delta prostaglandin J2-564	-0.021267	0.21589	1	0	-1		15-delta prostaglandin J2-564
CMAP Signatures of Differentially Expressed Genes for Small Molecules	cmap	15-delta prostaglandin J2-6948	0.019217	0.60339	1	0	1		15-delta prostaglandin J2-6948
CMAP Signatures of Differentially Expressed Genes for Small Molecules	cmap	15-delta prostaglandin J2-6990	0.014925	0.57175	1	0	1		15-delta prostaglandin J2-6990
CMAP Signatures of Differentially Expressed Genes for Small Molecules	cmap	16,16-dimethylprostaglandin E2-6562	-0.021267	0.4487	1	0	-1		16,16-dimethylprostaglandin E2-6562
CMAP Signatures of Differentially Expressed Genes for Small Molecules	cmap	16,16-dimethylprostaglandin E2-6592	0.021459	0.41167	1	0	1		16,16-dimethylprostaglandin E2-6592
CMAP Signatures of Differentially Expressed Genes for Small Molecules	cmap	16,16-dimethylprostaglandin E2-6597	-0.014925	0.64176	1	0	-1		16,16-dimethylprostaglandin E2-6597
CMAP Signatures of Differentially Expressed Genes for Small Molecules	cmap	16-phenyltetranorprostaglandin E2-7505	-0.014925	0.64019	1	0	-1		16-phenyltetranorprostaglandin E2-7505
CMAP Signatures of Differentially Expressed Genes for Small Molecules	cmap	16-phenyltetranorprostaglandin E2-7541	0.0063417	1	1	0	1		16-phenyltetranorprostaglandin E2-7541
CMAP Signatures of Differentially Expressed Genes for Small Molecules	cmap	2,6-dimethylpiperidine-3806	-0.0020498	1	1	0	-1		2,6-dimethylpiperidine-3806
CMAP Signatures of Differentially Expressed Genes for Small Molecules	cmap	2,6-dimethylpiperidine-3889	-0.0063417	1	1	0	-1		2,6-dimethylpiperidine-3889
CMAP Signatures of Differentially Expressed Genes for Small Molecules	cmap	2,6-dimethylpiperidine-4363	-0.051118	0.02405	1	0	-1		2,6-dimethylpiperidine-4363
CMAP Signatures of Differentially Expressed Genes for Small Molecules	cmap	2,6-dimethylpiperidine-4543	0.017167	0.57825	1	0	1		2,6-dimethylpiperidine-4543
CMAP Signatures of Differentially Expressed Genes for Small Molecules	cmap	2,6-dimethylpiperidine-6049	-0.0042918	1	1	0	-1		2,6-dimethylpiperidine-6049
CMAP Signatures of Differentially Expressed Genes for Small Molecules	cmap	2-aminobenzenesulfonamide-3063	0.012876	0.66938	1	0	1		2-aminobenzenesulfonamide-3063
CMAP Signatures of Differentially Expressed Genes for Small Molecules	cmap	2-aminobenzenesulfonamide-3400	-0.014925	0.45644	1	0	-1		2-aminobenzenesulfonamide-3400
CMAP Signatures of Differentially Expressed Genes for Small Molecules	cmap	2-aminobenzenesulfonamide-5422	0.019217	0.60264	1	0	1		2-aminobenzenesulfonamide-5422
CMAP Signatures of Differentially Expressed Genes for Small Molecules	cmap	2-aminobenzenesulfonamide-6321	0.010634	0.54523	1	0	1		2-aminobenzenesulfonamide-6321
CMAP Signatures of Differentially Expressed Genes for Small Molecules	cmap	2-deoxy-D-glucose-344	-0.019217	0.51316	1	0	-1		2-deoxy-D-glucose-344
CMAP Signatures of Differentially Expressed Genes for Small Molecules	cmap	3-acetamidocoumarin-2941	0.021459	0.40289	1	0	1		3-acetamidocoumarin-2941
CMAP Signatures of Differentially Expressed Genes for Small Molecules	cmap	3-acetamidocoumarin-4426	0.05131	0.01992	1	0	1		3-acetamidocoumarin-4426
CMAP Signatures of Differentially Expressed Genes for Small Molecules	cmap	3-acetamidocoumarin-7361	0	1	1	0	0		3-acetamidocoumarin-7361
CMAP Signatures of Differentially Expressed Genes for Small Molecules	cmap	3-acetylcoumarin-3044	0.002242	1	1	0	1		3-acetylcoumarin-3044
CMAP Signatures of Differentially Expressed Genes for Small Molecules	cmap	3-acetylcoumarin-3382	0.010634	0.5454	1	0	1		3-acetylcoumarin-3382
CMAP Signatures of Differentially Expressed Genes for Small Molecules	cmap	3-acetylcoumarin-4664	0.0085837	1	1	0	1		3-acetylcoumarin-4664
CMAP Signatures of Differentially Expressed Genes for Small Molecules	cmap	3-acetylcoumarin-5259	0.002242	1	1	0	1		3-acetylcoumarin-5259
CMAP Signatures of Differentially Expressed Genes for Small Molecules	cmap	3-acetylcoumarin-5624	0.0085837	1	1	0	1		3-acetylcoumarin-5624
CMAP Signatures of Differentially Expressed Genes for Small Molecules	cmap	3-aminobenzamide-590	0.0085837	1	1	0	1		3-aminobenzamide-590
CMAP Signatures of Differentially Expressed Genes for Small Molecules	cmap	3-hydroxy-DL-kynurenine-1300	-0.0063417	1	1	0	-1		3-hydroxy-DL-kynurenine-1300
CMAP Signatures of Differentially Expressed Genes for Small Molecules	cmap	3-hydroxy-DL-kynurenine-2654	0.0042918	1	1	0	1		3-hydroxy-DL-kynurenine-2654
CMAP Signatures of Differentially Expressed Genes for Small Molecules	cmap	3-hydroxy-DL-kynurenine-5276	-0.0020498	1	1	0	-1		3-hydroxy-DL-kynurenine-5276
CMAP Signatures of Differentially Expressed Genes for Small Molecules	cmap	3-hydroxy-DL-kynurenine-5641	0.0042918	1	1	0	1		3-hydroxy-DL-kynurenine-5641
CMAP Signatures of Differentially Expressed Genes for Small Molecules	cmap	3-nitropropionic acid-6367	0.017167	0.62979	1	0	1		3-nitropropionic acid-6367
CMAP Signatures of Differentially Expressed Genes for Small Molecules	cmap	3-nitropropionic acid-6372	0.023509	0.42431	1	0	1		3-nitropropionic acid-6372
CMAP Signatures of Differentially Expressed Genes for Small Molecules	cmap	3-nitropropionic acid-6402	-0.019217	0.60327	1	0	-1		3-nitropropionic acid-6402
CMAP Signatures of Differentially Expressed Genes for Small Molecules	cmap	3-nitropropionic acid-6407	0.023509	0.17125	1	0	1		3-nitropropionic acid-6407
CMAP Signatures of Differentially Expressed Genes for Small Molecules	cmap	4,5-dianilinophthalimide-578	0.0042918	1	1	0	1		4,5-dianilinophthalimide-578
CMAP Signatures of Differentially Expressed Genes for Small Molecules	cmap	4-hydroxyphenazone-1497	-0.0020498	1	1	0	-1		4-hydroxyphenazone-1497
CMAP Signatures of Differentially Expressed Genes for Small Molecules	cmap	4-hydroxyphenazone-4095	0.0085837	1	1	0	1		4-hydroxyphenazone-4095
CMAP Signatures of Differentially Expressed Genes for Small Molecules	cmap	4-hydroxyphenazone-4175	0.019217	0.60494	1	0	1		4-hydroxyphenazone-4175
CMAP Signatures of Differentially Expressed Genes for Small Molecules	cmap	5109870-904	-0.0020498	1	1	0	-1		5109870-904
CMAP Signatures of Differentially Expressed Genes for Small Molecules	cmap	5114445-901	-0.0085837	1	1	0	-1		5114445-901
CMAP Signatures of Differentially Expressed Genes for Small Molecules	cmap	5140203-908	-0.0063417	1	1	0	-1		5140203-908
CMAP Signatures of Differentially Expressed Genes for Small Molecules	cmap	5151277-903	-0.0063417	1	1	0	-1		5151277-903
CMAP Signatures of Differentially Expressed Genes for Small Molecules	cmap	5155877-6544	-0.0042918	1	1	0	-1		5155877-6544
CMAP Signatures of Differentially Expressed Genes for Small Molecules	cmap	5155877-6549	-0.044776	0.10314	1	0	-1		5155877-6549
CMAP Signatures of Differentially Expressed Genes for Small Molecules	cmap	5155877-6569	-0.025559	0.25871	1	0	-1		5155877-6569
CMAP Signatures of Differentially Expressed Genes for Small Molecules	cmap	5155877-6574	-0.014925	0.68683	1	0	-1		5155877-6574
CMAP Signatures of Differentially Expressed Genes for Small Molecules	cmap	5182598-976	-0.0042918	1	1	0	-1		5182598-976
CMAP Signatures of Differentially Expressed Genes for Small Molecules	cmap	5186324-900	0.019217	0.60855	1	0	1		5186324-900
CMAP Signatures of Differentially Expressed Genes for Small Molecules	cmap	5194442-6558	-0.025559	0.35003	1	0	-1		5194442-6558
CMAP Signatures of Differentially Expressed Genes for Small Molecules	cmap	5194442-6594	-0.025559	0.12483	1	0	-1		5194442-6594
CMAP Signatures of Differentially Expressed Genes for Small Molecules	cmap	5194442-6599	-0.025559	0.26049	1	0	-1		5194442-6599
CMAP Signatures of Differentially Expressed Genes for Small Molecules	cmap	5211181-834	0.023509	0.28801	1	0	1		5211181-834
CMAP Signatures of Differentially Expressed Genes for Small Molecules	cmap	5211181-950	-0.025559	0.12716	1	0	-1		5211181-950
CMAP Signatures of Differentially Expressed Genes for Small Molecules	cmap	5224221-839	0.019217	0.60722	1	0	1		5224221-839
CMAP Signatures of Differentially Expressed Genes for Small Molecules	cmap	5224221-956	-0.025559	0.12357	1	0	-1		5224221-956
CMAP Signatures of Differentially Expressed Genes for Small Molecules	cmap	5230742-862	-0.0042918	1	1	0	-1		5230742-862
CMAP Signatures of Differentially Expressed Genes for Small Molecules	cmap	5230742-970	0.017167	0.66972	1	0	1		5230742-970
CMAP Signatures of Differentially Expressed Genes for Small Molecules	cmap	5248896-838	0.0065339	1	1	0	1		5248896-838
CMAP Signatures of Differentially Expressed Genes for Small Molecules	cmap	5248896-955	-0.025559	0.25935	1	0	-1		5248896-955
CMAP Signatures of Differentially Expressed Genes for Small Molecules	cmap	5252917-828	-0.016975	0.59174	1	0	-1		5252917-828
CMAP Signatures of Differentially Expressed Genes for Small Molecules	cmap	5252917-944	-0.025559	0.12616	1	0	-1		5252917-944
CMAP Signatures of Differentially Expressed Genes for Small Molecules	cmap	5253409-844	-0.044776	0.02878	1	0	-1		5253409-844
CMAP Signatures of Differentially Expressed Genes for Small Molecules	cmap	5253409-961	-0.012683	0.61711	1	0	-1		5253409-961
CMAP Signatures of Differentially Expressed Genes for Small Molecules	cmap	5255229-833	0.017167	0.5789	1	0	1		5255229-833
CMAP Signatures of Differentially Expressed Genes for Small Molecules	cmap	5255229-949	-0.021267	0.32006	1	0	-1		5255229-949
CMAP Signatures of Differentially Expressed Genes for Small Molecules	cmap	5279552-843	0.0042918	1	1	0	1		5279552-843
CMAP Signatures of Differentially Expressed Genes for Small Molecules	cmap	5279552-960	-0.019217	0.51255	1	0	-1		5279552-960
CMAP Signatures of Differentially Expressed Genes for Small Molecules	cmap	5286656-889	0.0085837	1	1	0	1		5286656-889
CMAP Signatures of Differentially Expressed Genes for Small Molecules	cmap	5707885-6385	-0.0063417	1	1	0	-1		5707885-6385
CMAP Signatures of Differentially Expressed Genes for Small Molecules	cmap	5707885-6390	-0.010634	0.62916	1	0	-1		5707885-6390
CMAP Signatures of Differentially Expressed Genes for Small Molecules	cmap	5707885-6433	0.025559	0.26172	1	0	1		5707885-6433
CMAP Signatures of Differentially Expressed Genes for Small Molecules	cmap	5707885-6438	-0.010634	0.62994	1	0	-1		5707885-6438
CMAP Signatures of Differentially Expressed Genes for Small Molecules	cmap	6-azathymine-2827	0.012876	0.59393	1	0	1		6-azathymine-2827
CMAP Signatures of Differentially Expressed Genes for Small Molecules	cmap	6-azathymine-3987	0.032093	0.11084	1	0	1		6-azathymine-3987
CMAP Signatures of Differentially Expressed Genes for Small Molecules	cmap	6-azathymine-4106	0.015118	0.71314	1	0	1		6-azathymine-4106
CMAP Signatures of Differentially Expressed Genes for Small Molecules	cmap	6-benzylaminopurine-2313	0.017167	0.57793	1	0	1		6-benzylaminopurine-2313
CMAP Signatures of Differentially Expressed Genes for Small Molecules	cmap	6-benzylaminopurine-2351	0.032093	0.10994	1	0	1		6-benzylaminopurine-2351
CMAP Signatures of Differentially Expressed Genes for Small Molecules	cmap	6-benzylaminopurine-3623	-0.0020498	1	1	0	-1		6-benzylaminopurine-3623
CMAP Signatures of Differentially Expressed Genes for Small Molecules	cmap	6-benzylaminopurine-3726	-0.025559	0.34768	1	0	-1		6-benzylaminopurine-3726
CMAP Signatures of Differentially Expressed Genes for Small Molecules	cmap	6-benzylaminopurine-4748	0.036385	0.12624	1	0	1		6-benzylaminopurine-4748
CMAP Signatures of Differentially Expressed Genes for Small Molecules	cmap	6-bromoindirubin-3'-oxime-6585	0.014925	0.57286	1	0	1		6-bromoindirubin-3'-oxime-6585
CMAP Signatures of Differentially Expressed Genes for Small Molecules	cmap	6-bromoindirubin-3'-oxime-6589	0	1	1	0	0		6-bromoindirubin-3'-oxime-6589
CMAP Signatures of Differentially Expressed Genes for Small Molecules	cmap	6-bromoindirubin-3'-oxime-7044	0.029851	0.16297	1	0	1		6-bromoindirubin-3'-oxime-7044
CMAP Signatures of Differentially Expressed Genes for Small Molecules	cmap	6-bromoindirubin-3'-oxime-7048	0.012876	0.63279	1	0	1		6-bromoindirubin-3'-oxime-7048
CMAP Signatures of Differentially Expressed Genes for Small Molecules	cmap	6-bromoindirubin-3'-oxime-7101	0.019217	0.51894	1	0	1		6-bromoindirubin-3'-oxime-7101
CMAP Signatures of Differentially Expressed Genes for Small Molecules	cmap	6-bromoindirubin-3'-oxime-7106	0.019217	0.51463	1	0	1		6-bromoindirubin-3'-oxime-7106
CMAP Signatures of Differentially Expressed Genes for Small Molecules	cmap	7-aminocephalosporanic acid-4242	0.019217	0.51465	1	0	1		7-aminocephalosporanic acid-4242
CMAP Signatures of Differentially Expressed Genes for Small Molecules	cmap	7-aminocephalosporanic acid-4826	-0.0042918	1	1	0	-1		7-aminocephalosporanic acid-4826
CMAP Signatures of Differentially Expressed Genes for Small Molecules	cmap	8-azaguanine-1791	0.021459	0.45244	1	0	1		8-azaguanine-1791
CMAP Signatures of Differentially Expressed Genes for Small Molecules	cmap	8-azaguanine-1833	0.032093	0.11188	1	0	1		8-azaguanine-1833
CMAP Signatures of Differentially Expressed Genes for Small Molecules	cmap	8-azaguanine-7444	0.0085837	1	1	0	1		8-azaguanine-7444
CMAP Signatures of Differentially Expressed Genes for Small Molecules	cmap	abamectin-2519	-0.010634	0.54847	1	0	-1		abamectin-2519
CMAP Signatures of Differentially Expressed Genes for Small Molecules	cmap	abamectin-7218	0.002242	1	1	0	1		abamectin-7218
CMAP Signatures of Differentially Expressed Genes for Small Molecules	cmap	acacetin-3849	0.017167	0.57652	1	0	1		acacetin-3849
CMAP Signatures of Differentially Expressed Genes for Small Molecules	cmap	acacetin-3942	0.029851	0.10153	1	0	1		acacetin-3942
CMAP Signatures of Differentially Expressed Genes for Small Molecules	cmap	acacetin-4324	0.012876	0.59434	1	0	1		acacetin-4324
CMAP Signatures of Differentially Expressed Genes for Small Molecules	cmap	acebutolol-1493	0.042726	0.070999	1	0	1		acebutolol-1493
CMAP Signatures of Differentially Expressed Genes for Small Molecules	cmap	acebutolol-1993	0.0042918	1	1	0	1		acebutolol-1993
CMAP Signatures of Differentially Expressed Genes for Small Molecules	cmap	acebutolol-4976	0.0085837	1	1	0	1		acebutolol-4976
CMAP Signatures of Differentially Expressed Genes for Small Molecules	cmap	acebutolol-6631	-0.021267	0.32312	1	0	-1		acebutolol-6631
CMAP Signatures of Differentially Expressed Genes for Small Molecules	cmap	aceclofenac-2117	-0.034143	0.03839	1	0	-1		aceclofenac-2117
CMAP Signatures of Differentially Expressed Genes for Small Molecules	cmap	aceclofenac-2281	0.0042918	1	1	0	1		aceclofenac-2281
CMAP Signatures of Differentially Expressed Genes for Small Molecules	cmap	aceclofenac-7269	0.012876	0.59253	1	0	1		aceclofenac-7269
CMAP Signatures of Differentially Expressed Genes for Small Molecules	cmap	acemetacin-2411	0.0085837	1	1	0	1		acemetacin-2411
CMAP Signatures of Differentially Expressed Genes for Small Molecules	cmap	acemetacin-5460	0.0063417	1	1	0	1		acemetacin-5460
CMAP Signatures of Differentially Expressed Genes for Small Molecules	cmap	acemetacin-6361	-0.036192	0.075399	1	0	-1		acemetacin-6361
CMAP Signatures of Differentially Expressed Genes for Small Molecules	cmap	acenocoumarol-1394	0.0042918	1	1	0	1		acenocoumarol-1394
CMAP Signatures of Differentially Expressed Genes for Small Molecules	cmap	acenocoumarol-2240	0.012876	0.59411	1	0	1		acenocoumarol-2240
CMAP Signatures of Differentially Expressed Genes for Small Molecules	cmap	acenocoumarol-5878	0.023509	0.17132	1	0	1		acenocoumarol-5878
CMAP Signatures of Differentially Expressed Genes for Small Molecules	cmap	acenocoumarol-7232	-0.010634	0.54718	1	0	-1		acenocoumarol-7232
CMAP Signatures of Differentially Expressed Genes for Small Molecules	cmap	acepromazine-1777	0.019217	0.51399	1	0	1		acepromazine-1777
CMAP Signatures of Differentially Expressed Genes for Small Molecules	cmap	acepromazine-2769	-0.016975	0.64478	1	0	-1		acepromazine-2769
CMAP Signatures of Differentially Expressed Genes for Small Molecules	cmap	acepromazine-6832	-0.016975	0.64284	1	0	-1		acepromazine-6832
CMAP Signatures of Differentially Expressed Genes for Small Molecules	cmap	acetazolamide-1686	0.034143	0.10604	1	0	1		acetazolamide-1686
CMAP Signatures of Differentially Expressed Genes for Small Molecules	cmap	acetazolamide-1850	-0.014925	0.45841	1	0	-1		acetazolamide-1850
CMAP Signatures of Differentially Expressed Genes for Small Molecules	cmap	acetohexamide-1707	0	1	1	0	0		acetohexamide-1707
CMAP Signatures of Differentially Expressed Genes for Small Molecules	cmap	acetohexamide-1829	-0.025559	0.25905	1	0	-1		acetohexamide-1829
CMAP Signatures of Differentially Expressed Genes for Small Molecules	cmap	acetohexamide-1870	-0.014925	0.45622	1	0	-1		acetohexamide-1870
CMAP Signatures of Differentially Expressed Genes for Small Molecules	cmap	acetylsalicylic acid-1145	-0.0020498	1	1	0	-1		acetylsalicylic acid-1145
CMAP Signatures of Differentially Expressed Genes for Small Molecules	cmap	acetylsalicylic acid-1204	-0.0063417	1	1	0	-1		acetylsalicylic acid-1204
CMAP Signatures of Differentially Expressed Genes for Small Molecules	cmap	acetylsalicylic acid-1629	0.014925	0.45644	1	0	1		acetylsalicylic acid-1629
CMAP Signatures of Differentially Expressed Genes for Small Molecules	cmap	acetylsalicylic acid-2664	-0.014925	0.57377	1	0	-1		acetylsalicylic acid-2664
CMAP Signatures of Differentially Expressed Genes for Small Molecules	cmap	acetylsalicylic acid-315	0.014925	0.57217	1	0	1		acetylsalicylic acid-315
CMAP Signatures of Differentially Expressed Genes for Small Molecules	cmap	acetylsalicylic acid-4428	-0.016975	0.58832	1	0	-1		acetylsalicylic acid-4428
CMAP Signatures of Differentially Expressed Genes for Small Molecules	cmap	acetylsalicylic acid-5201	0.023509	0.367	1	0	1		acetylsalicylic acid-5201
CMAP Signatures of Differentially Expressed Genes for Small Molecules	cmap	acetylsalicylic acid-5564	0.021459	0.40552	1	0	1		acetylsalicylic acid-5564
CMAP Signatures of Differentially Expressed Genes for Small Molecules	cmap	acetylsalicylic acid-6164	-0.010634	0.54491	1	0	-1		acetylsalicylic acid-6164
CMAP Signatures of Differentially Expressed Genes for Small Molecules	cmap	acetylsalicylic acid-6924	0.002242	1	1	0	1		acetylsalicylic acid-6924
CMAP Signatures of Differentially Expressed Genes for Small Molecules	cmap	acetylsalicylic acid-6964	-0.010634	0.54745	1	0	-1		acetylsalicylic acid-6964
CMAP Signatures of Differentially Expressed Genes for Small Molecules	cmap	acetylsalicylsalicylic acid-2061	0.002242	1	1	0	1		acetylsalicylsalicylic acid-2061
CMAP Signatures of Differentially Expressed Genes for Small Molecules	cmap	acetylsalicylsalicylic acid-2223	0.019217	0.60385	1	0	1		acetylsalicylsalicylic acid-2223
CMAP Signatures of Differentially Expressed Genes for Small Molecules	cmap	aciclovir-1543	0.055602	0.053019	1	0	1		aciclovir-1543
CMAP Signatures of Differentially Expressed Genes for Small Molecules	cmap	aciclovir-1960	0.0085837	1	1	0	1		aciclovir-1960
CMAP Signatures of Differentially Expressed Genes for Small Molecules	cmap	aciclovir-4683	-0.010634	0.63025	1	0	-1		aciclovir-4683
CMAP Signatures of Differentially Expressed Genes for Small Molecules	cmap	aciclovir-5278	0.019217	0.65974	1	0	1		aciclovir-5278
CMAP Signatures of Differentially Expressed Genes for Small Molecules	cmap	aciclovir-5643	0.014925	0.68337	1	0	1		aciclovir-5643
CMAP Signatures of Differentially Expressed Genes for Small Molecules	cmap	aconitine-1784	0.017167	0.57761	1	0	1		aconitine-1784
CMAP Signatures of Differentially Expressed Genes for Small Molecules	cmap	aconitine-2776	0.0042918	1	1	0	1		aconitine-2776
CMAP Signatures of Differentially Expressed Genes for Small Molecules	cmap	aconitine-6797	-0.025559	0.1266	1	0	-1		aconitine-6797
CMAP Signatures of Differentially Expressed Genes for Small Molecules	cmap	aconitine-7149	-0.029851	0.10024	1	0	-1		aconitine-7149
CMAP Signatures of Differentially Expressed Genes for Small Molecules	cmap	adenosine phosphate-1622	0	1	1	0	0		adenosine phosphate-1622
CMAP Signatures of Differentially Expressed Genes for Small Molecules	cmap	adenosine phosphate-3237	0.021459	0.35458	1	0	1		adenosine phosphate-3237
CMAP Signatures of Differentially Expressed Genes for Small Molecules	cmap	adenosine phosphate-5359	0.012876	0.63067	1	0	1		adenosine phosphate-5359
CMAP Signatures of Differentially Expressed Genes for Small Molecules	cmap	adenosine phosphate-6760	-0.0040997	1	1	0	-1		adenosine phosphate-6760
CMAP Signatures of Differentially Expressed Genes for Small Molecules	cmap	adiphenine-1709	0	1	1	0	0		adiphenine-1709
CMAP Signatures of Differentially Expressed Genes for Small Molecules	cmap	adiphenine-1872	0.012876	0.59562	1	0	1		adiphenine-1872
CMAP Signatures of Differentially Expressed Genes for Small Molecules	cmap	adiphenine-7037	0.014925	0.45279	1	0	1		adiphenine-7037
CMAP Signatures of Differentially Expressed Genes for Small Molecules	cmap	adipiodone-3111	-0.010634	0.62718	1	0	-1		adipiodone-3111
CMAP Signatures of Differentially Expressed Genes for Small Molecules	cmap	adipiodone-5085	-0.0063417	1	1	0	-1		adipiodone-5085
CMAP Signatures of Differentially Expressed Genes for Small Molecules	cmap	adipiodone-5510	0.019217	0.51717	1	0	1		adipiodone-5510
CMAP Signatures of Differentially Expressed Genes for Small Molecules	cmap	adipiodone-6490	0.025751	0.4036	1	0	1		adipiodone-6490
CMAP Signatures of Differentially Expressed Genes for Small Molecules	cmap	adrenosterone-3107	0	1	1	0	0		adrenosterone-3107
CMAP Signatures of Differentially Expressed Genes for Small Molecules	cmap	adrenosterone-5045	-0.014925	0.45539	1	0	-1		adrenosterone-5045
CMAP Signatures of Differentially Expressed Genes for Small Molecules	cmap	adrenosterone-5464	-0.019217	0.60428	1	0	-1		adrenosterone-5464
CMAP Signatures of Differentially Expressed Genes for Small Molecules	cmap	adrenosterone-6486	0.061944	0.01523	1	0	1		adrenosterone-6486
CMAP Signatures of Differentially Expressed Genes for Small Molecules	cmap	AG-012559-6884	-0.0085837	1	1	0	-1		AG-012559-6884
CMAP Signatures of Differentially Expressed Genes for Small Molecules	cmap	AG-012559-6889	0.014925	0.5703	1	0	1		AG-012559-6889
CMAP Signatures of Differentially Expressed Genes for Small Molecules	cmap	AG-013608-5904	-0.014925	0.64141	1	0	-1		AG-013608-5904
CMAP Signatures of Differentially Expressed Genes for Small Molecules	cmap	AG-013608-5909	0.0042918	1	1	0	1		AG-013608-5909
CMAP Signatures of Differentially Expressed Genes for Small Molecules	cmap	AG-013608-5944	0.012876	0.66871	1	0	1		AG-013608-5944
CMAP Signatures of Differentially Expressed Genes for Small Molecules	cmap	AG-013608-5949	-0.0042918	1	1	0	-1		AG-013608-5949
CMAP Signatures of Differentially Expressed Genes for Small Molecules	cmap	AG-013608-6395	-0.010634	0.62901	1	0	-1		AG-013608-6395
CMAP Signatures of Differentially Expressed Genes for Small Molecules	cmap	AG-013608-6400	-0.0042918	1	1	0	-1		AG-013608-6400
CMAP Signatures of Differentially Expressed Genes for Small Molecules	cmap	AG-013608-6435	0.019217	0.5175	1	0	1		AG-013608-6435
CMAP Signatures of Differentially Expressed Genes for Small Molecules	cmap	AG-013608-6440	0.023509	0.28635	1	0	1		AG-013608-6440
CMAP Signatures of Differentially Expressed Genes for Small Molecules	cmap	AH-23848-6890	0.05131	0.02055	1	0	1		AH-23848-6890
CMAP Signatures of Differentially Expressed Genes for Small Molecules	cmap	AH-23848-6903	0.0085837	1	1	0	1		AH-23848-6903
CMAP Signatures of Differentially Expressed Genes for Small Molecules	cmap	ajmaline-1749	0.0065339	1	1	0	1		ajmaline-1749
CMAP Signatures of Differentially Expressed Genes for Small Molecules	cmap	ajmaline-2899	0.032093	0.11076	1	0	1		ajmaline-2899
CMAP Signatures of Differentially Expressed Genes for Small Molecules	cmap	ajmaline-7484	0.002242	1	1	0	1		ajmaline-7484
CMAP Signatures of Differentially Expressed Genes for Small Molecules	cmap	albendazole-1547	0.014925	0.64017	1	0	1		albendazole-1547
CMAP Signatures of Differentially Expressed Genes for Small Molecules	cmap	albendazole-3164	0.023509	0.29203	1	0	1		albendazole-3164
CMAP Signatures of Differentially Expressed Genes for Small Molecules	cmap	albendazole-7164	0.017167	0.673	1	0	1		albendazole-7164
CMAP Signatures of Differentially Expressed Genes for Small Molecules	cmap	alclometasone-2532	0.014925	0.45512	1	0	1		alclometasone-2532
CMAP Signatures of Differentially Expressed Genes for Small Molecules	cmap	alclometasone-5752	0.025751	0.34097	1	0	1		alclometasone-5752
CMAP Signatures of Differentially Expressed Genes for Small Molecules	cmap	alclometasone-6094	0.010634	0.62998	1	0	1		alclometasone-6094
CMAP Signatures of Differentially Expressed Genes for Small Molecules	cmap	alcuronium chloride-4409	0.023509	0.36727	1	0	1		alcuronium chloride-4409
CMAP Signatures of Differentially Expressed Genes for Small Molecules	cmap	alexidine-3699	0.012876	0.72439	1	0	1		alexidine-3699
CMAP Signatures of Differentially Expressed Genes for Small Molecules	cmap	alexidine-4721	-0.029851	0.26718	1	0	-1		alexidine-4721
CMAP Signatures of Differentially Expressed Genes for Small Molecules	cmap	alexidine-7397	0.012876	0.63417	1	0	1		alexidine-7397
CMAP Signatures of Differentially Expressed Genes for Small Molecules	cmap	alfadolone-3127	-0.014925	0.4577	1	0	-1		alfadolone-3127
CMAP Signatures of Differentially Expressed Genes for Small Molecules	cmap	alfadolone-6506	0.0085837	1	1	0	1		alfadolone-6506
CMAP Signatures of Differentially Expressed Genes for Small Molecules	cmap	alfadolone-7262	-0.012876	0.59087	1	0	-1		alfadolone-7262
CMAP Signatures of Differentially Expressed Genes for Small Molecules	cmap	alfaxalone-3135	-0.025559	0.12668	1	0	-1		alfaxalone-3135
CMAP Signatures of Differentially Expressed Genes for Small Molecules	cmap	alfaxalone-5451	-0.010634	0.54871	1	0	-1		alfaxalone-5451
CMAP Signatures of Differentially Expressed Genes for Small Molecules	cmap	alfaxalone-6514	0.019217	0.51763	1	0	1		alfaxalone-6514
CMAP Signatures of Differentially Expressed Genes for Small Molecules	cmap	alfuzosin-3203	0.002242	1	1	0	1		alfuzosin-3203
CMAP Signatures of Differentially Expressed Genes for Small Molecules	cmap	alfuzosin-4644	0.0042918	1	1	0	1		alfuzosin-4644
CMAP Signatures of Differentially Expressed Genes for Small Molecules	cmap	alfuzosin-5242	0.0085837	1	1	0	1		alfuzosin-5242
CMAP Signatures of Differentially Expressed Genes for Small Molecules	cmap	alfuzosin-5605	-0.010634	0.54968	1	0	-1		alfuzosin-5605
CMAP Signatures of Differentially Expressed Genes for Small Molecules	cmap	alimemazine-2736	0.025751	0.34569	1	0	1		alimemazine-2736
CMAP Signatures of Differentially Expressed Genes for Small Molecules	cmap	alimemazine-7235	0.0065339	1	1	0	1		alimemazine-7235
CMAP Signatures of Differentially Expressed Genes for Small Molecules	cmap	allantoin-1800	0.0042918	1	1	0	1		allantoin-1800
CMAP Signatures of Differentially Expressed Genes for Small Molecules	cmap	allantoin-5052	0.012876	0.59404	1	0	1		allantoin-5052
CMAP Signatures of Differentially Expressed Genes for Small Molecules	cmap	allantoin-5471	-0.032093	0.24054	1	0	-1		allantoin-5471
CMAP Signatures of Differentially Expressed Genes for Small Molecules	cmap	alpha-ergocryptine-2572	0	1	1	0	0		alpha-ergocryptine-2572
CMAP Signatures of Differentially Expressed Genes for Small Molecules	cmap	alpha-ergocryptine-3817	-0.0042918	1	1	0	-1		alpha-ergocryptine-3817
CMAP Signatures of Differentially Expressed Genes for Small Molecules	cmap	alpha-ergocryptine-3900	0	1	1	0	0		alpha-ergocryptine-3900
CMAP Signatures of Differentially Expressed Genes for Small Molecules	cmap	alpha-ergocryptine-4374	0.017167	0.63225	1	0	1		alpha-ergocryptine-4374
CMAP Signatures of Differentially Expressed Genes for Small Molecules	cmap	alpha-ergocryptine-4552	-0.0042918	1	1	0	-1		alpha-ergocryptine-4552
CMAP Signatures of Differentially Expressed Genes for Small Molecules	cmap	alpha-estradiol-1048	-0.0042918	1	1	0	-1		alpha-estradiol-1048
CMAP Signatures of Differentially Expressed Genes for Small Molecules	cmap	alpha-estradiol-1210	0.021459	0.35297	1	0	1		alpha-estradiol-1210
CMAP Signatures of Differentially Expressed Genes for Small Molecules	cmap	alpha-estradiol-1635	0.012876	0.59214	1	0	1		alpha-estradiol-1635
CMAP Signatures of Differentially Expressed Genes for Small Molecules	cmap	alpha-estradiol-2670	-0.014925	0.64284	1	0	-1		alpha-estradiol-2670
CMAP Signatures of Differentially Expressed Genes for Small Molecules	cmap	alpha-estradiol-5207	0.023509	0.17504	1	0	1		alpha-estradiol-5207
CMAP Signatures of Differentially Expressed Genes for Small Molecules	cmap	alpha-estradiol-5570	-0.027609	0.41642	1	0	-1		alpha-estradiol-5570
CMAP Signatures of Differentially Expressed Genes for Small Molecules	cmap	alpha-estradiol-6930	0.0042918	1	1	0	1		alpha-estradiol-6930
CMAP Signatures of Differentially Expressed Genes for Small Molecules	cmap	alpha-estradiol-6970	0.025751	0.40435	1	0	1		alpha-estradiol-6970
CMAP Signatures of Differentially Expressed Genes for Small Molecules	cmap	alpha-estradiol-702	0.0042918	1	1	0	1		alpha-estradiol-702
CMAP Signatures of Differentially Expressed Genes for Small Molecules	cmap	alpha-estradiol-990	-0.010634	0.54734	1	0	-1		alpha-estradiol-990
CMAP Signatures of Differentially Expressed Genes for Small Molecules	cmap	alpha-yohimbine-2778	-0.0020498	1	1	0	-1		alpha-yohimbine-2778
CMAP Signatures of Differentially Expressed Genes for Small Molecules	cmap	alpha-yohimbine-5800	-0.063993	0.0058099	1	0	-1		alpha-yohimbine-5800
CMAP Signatures of Differentially Expressed Genes for Small Molecules	cmap	alpha-yohimbine-6274	-0.034143	0.10339	1	0	-1		alpha-yohimbine-6274
CMAP Signatures of Differentially Expressed Genes for Small Molecules	cmap	alprostadil-2938	0.029851	0.16171	1	0	1		alprostadil-2938
CMAP Signatures of Differentially Expressed Genes for Small Molecules	cmap	alprostadil-4099	0.002242	1	1	0	1		alprostadil-4099
CMAP Signatures of Differentially Expressed Genes for Small Molecules	cmap	alprostadil-4179	0.0085837	1	1	0	1		alprostadil-4179
CMAP Signatures of Differentially Expressed Genes for Small Molecules	cmap	alprostadil-6571	0.0042918	1	1	0	1		alprostadil-6571
CMAP Signatures of Differentially Expressed Genes for Small Molecules	cmap	alprostadil-6576	0.014925	0.6435	1	0	1		alprostadil-6576
CMAP Signatures of Differentially Expressed Genes for Small Molecules	cmap	alprostadil-7358	0	1	1	0	0		alprostadil-7358
CMAP Signatures of Differentially Expressed Genes for Small Molecules	cmap	alsterpaullone-7051	-0.0063417	1	1	0	-1		alsterpaullone-7051
CMAP Signatures of Differentially Expressed Genes for Small Molecules	cmap	alsterpaullone-7056	-0.025559	0.25742	1	0	-1		alsterpaullone-7056
CMAP Signatures of Differentially Expressed Genes for Small Molecules	cmap	altizide-2527	0.019217	0.60692	1	0	1		altizide-2527
CMAP Signatures of Differentially Expressed Genes for Small Molecules	cmap	altizide-4491	-0.025559	0.34904	1	0	-1		altizide-4491
CMAP Signatures of Differentially Expressed Genes for Small Molecules	cmap	altizide-6089	-0.012683	0.61981	1	0	-1		altizide-6089
CMAP Signatures of Differentially Expressed Genes for Small Molecules	cmap	altretamine-3090	-0.010634	0.54669	1	0	-1		altretamine-3090
CMAP Signatures of Differentially Expressed Genes for Small Molecules	cmap	altretamine-4627	-0.019217	0.60522	1	0	-1		altretamine-4627
CMAP Signatures of Differentially Expressed Genes for Small Molecules	cmap	altretamine-5688	0.012876	0.59476	1	0	1		altretamine-5688
CMAP Signatures of Differentially Expressed Genes for Small Molecules	cmap	altretamine-6467	0.002242	1	1	0	1		altretamine-6467
CMAP Signatures of Differentially Expressed Genes for Small Molecules	cmap	alverine-2110	-0.0020498	1	1	0	-1		alverine-2110
CMAP Signatures of Differentially Expressed Genes for Small Molecules	cmap	alverine-2273	0.017167	0.57995	1	0	1		alverine-2273
CMAP Signatures of Differentially Expressed Genes for Small Molecules	cmap	alverine-6345	-0.010634	0.6284	1	0	-1		alverine-6345
CMAP Signatures of Differentially Expressed Genes for Small Molecules	cmap	alvespimycin-1051	-0.029851	0.10129	1	0	-1		alvespimycin-1051
CMAP Signatures of Differentially Expressed Genes for Small Molecules	cmap	alvespimycin-1154	-0.016975	0.64294	1	0	-1		alvespimycin-1154
CMAP Signatures of Differentially Expressed Genes for Small Molecules	cmap	alvespimycin-1213	-0.0042918	1	1	0	-1		alvespimycin-1213
CMAP Signatures of Differentially Expressed Genes for Small Molecules	cmap	alvespimycin-1638	0.027801	0.31328	1	0	1		alvespimycin-1638
CMAP Signatures of Differentially Expressed Genes for Small Molecules	cmap	alvespimycin-2673	-0.023509	0.28769	1	0	-1		alvespimycin-2673
CMAP Signatures of Differentially Expressed Genes for Small Molecules	cmap	alvespimycin-4437	0.0085837	1	1	0	1		alvespimycin-4437
CMAP Signatures of Differentially Expressed Genes for Small Molecules	cmap	alvespimycin-5210	0.040676	0.19344	1	0	1		alvespimycin-5210
CMAP Signatures of Differentially Expressed Genes for Small Molecules	cmap	alvespimycin-5573	0.027801	0.38311	1	0	1		alvespimycin-5573
CMAP Signatures of Differentially Expressed Genes for Small Molecules	cmap	alvespimycin-6933	-0.010634	0.62934	1	0	-1		alvespimycin-6933
CMAP Signatures of Differentially Expressed Genes for Small Molecules	cmap	alvespimycin-6973	0.019217	0.51601	1	0	1		alvespimycin-6973
CMAP Signatures of Differentially Expressed Genes for Small Molecules	cmap	alvespimycin-993	0.019217	0.51758	1	0	1		alvespimycin-993
CMAP Signatures of Differentially Expressed Genes for Small Molecules	cmap	amantadine-3280	0.0063417	1	1	0	1		amantadine-3280
CMAP Signatures of Differentially Expressed Genes for Small Molecules	cmap	amantadine-4222	0	1	1	0	0		amantadine-4222
CMAP Signatures of Differentially Expressed Genes for Small Molecules	cmap	amantadine-4806	0.032093	0.18367	1	0	1		amantadine-4806
CMAP Signatures of Differentially Expressed Genes for Small Molecules	cmap	ambroxol-5319	0.012876	0.59389	1	0	1		ambroxol-5319
CMAP Signatures of Differentially Expressed Genes for Small Molecules	cmap	ambroxol-6719	-0.0020498	1	1	0	-1		ambroxol-6719
CMAP Signatures of Differentially Expressed Genes for Small Molecules	cmap	amikacin-3233	0.030043	0.30258	1	0	1		amikacin-3233
CMAP Signatures of Differentially Expressed Genes for Small Molecules	cmap	amikacin-6715	0.012876	0.67387	1	0	1		amikacin-6715
CMAP Signatures of Differentially Expressed Genes for Small Molecules	cmap	amiloride-1470	0.002242	1	1	0	1		amiloride-1470
CMAP Signatures of Differentially Expressed Genes for Small Molecules	cmap	amiloride-3990	0.0042918	1	1	0	1		amiloride-3990
CMAP Signatures of Differentially Expressed Genes for Small Molecules	cmap	amiloride-4109	0.027801	0.31081	1	0	1		amiloride-4109
CMAP Signatures of Differentially Expressed Genes for Small Molecules	cmap	aminocaproic acid-3122	-0.0020498	1	1	0	-1		aminocaproic acid-3122
CMAP Signatures of Differentially Expressed Genes for Small Molecules	cmap	aminocaproic acid-6501	-0.014925	0.57281	1	0	-1		aminocaproic acid-6501
CMAP Signatures of Differentially Expressed Genes for Small Molecules	cmap	aminocaproic acid-7258	-0.0042918	1	1	0	-1		aminocaproic acid-7258
CMAP Signatures of Differentially Expressed Genes for Small Molecules	cmap	aminoglutethimide-2390	0.0085837	1	1	0	1		aminoglutethimide-2390
CMAP Signatures of Differentially Expressed Genes for Small Molecules	cmap	aminoglutethimide-7421	-0.010634	0.54917	1	0	-1		aminoglutethimide-7421
CMAP Signatures of Differentially Expressed Genes for Small Molecules	cmap	aminohippuric acid-3076	-0.0063417	1	1	0	-1		aminohippuric acid-3076
CMAP Signatures of Differentially Expressed Genes for Small Molecules	cmap	aminohippuric acid-5394	-0.021267	0.21669	1	0	-1		aminohippuric acid-5394
CMAP Signatures of Differentially Expressed Genes for Small Molecules	cmap	aminohippuric acid-6294	-0.021267	0.21658	1	0	-1		aminohippuric acid-6294
CMAP Signatures of Differentially Expressed Genes for Small Molecules	cmap	aminohippuric acid-6453	0.023509	0.17429	1	0	1		aminohippuric acid-6453
CMAP Signatures of Differentially Expressed Genes for Small Molecules	cmap	aminophenazone-1376	-0.0063417	1	1	0	-1		aminophenazone-1376
CMAP Signatures of Differentially Expressed Genes for Small Molecules	cmap	aminophenazone-2060	-0.0042918	1	1	0	-1		aminophenazone-2060
CMAP Signatures of Differentially Expressed Genes for Small Molecules	cmap	aminophenazone-2222	-0.025559	0.1268	1	0	-1		aminophenazone-2222
CMAP Signatures of Differentially Expressed Genes for Small Molecules	cmap	aminophenazone-4481	0.0065339	1	1	0	1		aminophenazone-4481
CMAP Signatures of Differentially Expressed Genes for Small Molecules	cmap	aminophenazone-6818	0.004484	1	1	0	1		aminophenazone-6818
CMAP Signatures of Differentially Expressed Genes for Small Molecules	cmap	aminophylline-3036	0.0042918	1	1	0	1		aminophylline-3036
CMAP Signatures of Differentially Expressed Genes for Small Molecules	cmap	aminophylline-3374	-0.0042918	1	1	0	-1		aminophylline-3374
CMAP Signatures of Differentially Expressed Genes for Small Molecules	cmap	aminophylline-5395	-0.014925	0.57226	1	0	-1		aminophylline-5395
CMAP Signatures of Differentially Expressed Genes for Small Molecules	cmap	amiodarone-2434	-0.014925	0.45838	1	0	-1		amiodarone-2434
CMAP Signatures of Differentially Expressed Genes for Small Molecules	cmap	amiodarone-3296	-0.014925	0.5729	1	0	-1		amiodarone-3296
CMAP Signatures of Differentially Expressed Genes for Small Molecules	cmap	amiodarone-4657	-0.010634	0.55143	1	0	-1		amiodarone-4657
CMAP Signatures of Differentially Expressed Genes for Small Molecules	cmap	amiodarone-5253	-0.014925	0.64271	1	0	-1		amiodarone-5253
CMAP Signatures of Differentially Expressed Genes for Small Molecules	cmap	amiodarone-5618	0.012876	0.67172	1	0	1		amiodarone-5618
CMAP Signatures of Differentially Expressed Genes for Small Molecules	cmap	amiprilose-3000	0.0042918	1	1	0	1		amiprilose-3000
CMAP Signatures of Differentially Expressed Genes for Small Molecules	cmap	amiprilose-3339	0.0042918	1	1	0	1		amiprilose-3339
CMAP Signatures of Differentially Expressed Genes for Small Molecules	cmap	amiprilose-4000	0.010634	0.54889	1	0	1		amiprilose-4000
CMAP Signatures of Differentially Expressed Genes for Small Molecules	cmap	amiprilose-4119	0.032093	0.18464	1	0	1		amiprilose-4119
CMAP Signatures of Differentially Expressed Genes for Small Molecules	cmap	amitriptyline-167	0.0042918	1	1	0	1		amitriptyline-167
CMAP Signatures of Differentially Expressed Genes for Small Molecules	cmap	amitriptyline-1701	0.0085837	1	1	0	1		amitriptyline-1701
CMAP Signatures of Differentially Expressed Genes for Small Molecules	cmap	amitriptyline-1823	0.012876	0.59531	1	0	1		amitriptyline-1823
CMAP Signatures of Differentially Expressed Genes for Small Molecules	cmap	amitriptyline-1865	-0.023509	0.28976	1	0	-1		amitriptyline-1865
CMAP Signatures of Differentially Expressed Genes for Small Molecules	cmap	amitriptyline-5453	-0.0020498	1	1	0	-1		amitriptyline-5453
CMAP Signatures of Differentially Expressed Genes for Small Molecules	cmap	amitriptyline-6353	0.0042918	1	1	0	1		amitriptyline-6353
CMAP Signatures of Differentially Expressed Genes for Small Molecules	cmap	amodiaquine-1570	0.019217	0.6053	1	0	1		amodiaquine-1570
CMAP Signatures of Differentially Expressed Genes for Small Molecules	cmap	amodiaquine-3186	0.012876	0.63462	1	0	1		amodiaquine-3186
CMAP Signatures of Differentially Expressed Genes for Small Molecules	cmap	amodiaquine-5747	0.0085837	1	1	0	1		amodiaquine-5747
CMAP Signatures of Differentially Expressed Genes for Small Molecules	cmap	amoxapine-1513	-0.014925	0.45624	1	0	-1		amoxapine-1513
CMAP Signatures of Differentially Expressed Genes for Small Molecules	cmap	amoxapine-4996	-0.014925	0.57574	1	0	-1		amoxapine-4996
CMAP Signatures of Differentially Expressed Genes for Small Molecules	cmap	amoxapine-6650	0.012876	0.6338	1	0	1		amoxapine-6650
CMAP Signatures of Differentially Expressed Genes for Small Molecules	cmap	amoxicillin-1265	0.0042918	1	1	0	1		amoxicillin-1265
CMAP Signatures of Differentially Expressed Genes for Small Molecules	cmap	amoxicillin-2620	0.012876	0.67148	1	0	1		amoxicillin-2620
CMAP Signatures of Differentially Expressed Genes for Small Molecules	cmap	amoxicillin-6285	-0.0042918	1	1	0	-1		amoxicillin-6285
CMAP Signatures of Differentially Expressed Genes for Small Molecules	cmap	amphotericin B-2441	-0.0063417	1	1	0	-1		amphotericin B-2441
CMAP Signatures of Differentially Expressed Genes for Small Molecules	cmap	amphotericin B-3303	-0.0020498	1	1	0	-1		amphotericin B-3303
CMAP Signatures of Differentially Expressed Genes for Small Molecules	cmap	amphotericin B-5404	-0.0063417	1	1	0	-1		amphotericin B-5404
CMAP Signatures of Differentially Expressed Genes for Small Molecules	cmap	amphotericin B-6303	-0.025559	0.25733	1	0	-1		amphotericin B-6303
CMAP Signatures of Differentially Expressed Genes for Small Molecules	cmap	ampicillin-2030	0.0042918	1	1	0	1		ampicillin-2030
CMAP Signatures of Differentially Expressed Genes for Small Molecules	cmap	ampicillin-5408	-0.0020498	1	1	0	-1		ampicillin-5408
CMAP Signatures of Differentially Expressed Genes for Small Molecules	cmap	ampicillin-6307	0.025751	0.34323	1	0	1		ampicillin-6307
CMAP Signatures of Differentially Expressed Genes for Small Molecules	cmap	amprolium-1479	0.057844	0.02639	1	0	1		amprolium-1479
CMAP Signatures of Differentially Expressed Genes for Small Molecules	cmap	amprolium-1898	0.012876	0.59505	1	0	1		amprolium-1898
CMAP Signatures of Differentially Expressed Genes for Small Molecules	cmap	amprolium-4241	-0.010634	0.62659	1	0	-1		amprolium-4241
CMAP Signatures of Differentially Expressed Genes for Small Molecules	cmap	amprolium-4825	0.027801	0.2048	1	0	1		amprolium-4825
CMAP Signatures of Differentially Expressed Genes for Small Molecules	cmap	ampyrone-1402	0.040676	0.11713	1	0	1		ampyrone-1402
CMAP Signatures of Differentially Expressed Genes for Small Molecules	cmap	ampyrone-2249	-0.0063417	1	1	0	-1		ampyrone-2249
CMAP Signatures of Differentially Expressed Genes for Small Molecules	cmap	ampyrone-4507	0.017167	0.63021	1	0	1		ampyrone-4507
CMAP Signatures of Differentially Expressed Genes for Small Molecules	cmap	ampyrone-6845	0.002242	1	1	0	1		ampyrone-6845
CMAP Signatures of Differentially Expressed Genes for Small Molecules	cmap	amrinone-2724	0.021459	0.40585	1	0	1		amrinone-2724
CMAP Signatures of Differentially Expressed Genes for Small Molecules	cmap	amrinone-6826	0.014925	0.68348	1	0	1		amrinone-6826
CMAP Signatures of Differentially Expressed Genes for Small Molecules	cmap	amylocaine-1491	0.038434	0.1912	1	0	1		amylocaine-1491
CMAP Signatures of Differentially Expressed Genes for Small Molecules	cmap	amylocaine-4089	0.0042918	1	1	0	1		amylocaine-4089
CMAP Signatures of Differentially Expressed Genes for Small Molecules	cmap	amylocaine-4169	0.017167	0.63039	1	0	1		amylocaine-4169
CMAP Signatures of Differentially Expressed Genes for Small Molecules	cmap	anabasine-2512	-0.0020498	1	1	0	-1		anabasine-2512
CMAP Signatures of Differentially Expressed Genes for Small Molecules	cmap	anabasine-6074	0.002242	1	1	0	1		anabasine-6074
CMAP Signatures of Differentially Expressed Genes for Small Molecules	cmap	androsterone-1296	0.023509	0.29014	1	0	1		androsterone-1296
CMAP Signatures of Differentially Expressed Genes for Small Molecules	cmap	androsterone-2650	-0.010634	0.54932	1	0	-1		androsterone-2650
CMAP Signatures of Differentially Expressed Genes for Small Molecules	cmap	androsterone-5696	0.017167	0.57718	1	0	1		androsterone-5696
CMAP Signatures of Differentially Expressed Genes for Small Molecules	cmap	anisomycin-1304	0.027801	0.30929	1	0	1		anisomycin-1304
CMAP Signatures of Differentially Expressed Genes for Small Molecules	cmap	anisomycin-2658	-0.0083915	1	1	0	-1		anisomycin-2658
CMAP Signatures of Differentially Expressed Genes for Small Molecules	cmap	anisomycin-5364	-0.016975	0.59043	1	0	-1		anisomycin-5364
CMAP Signatures of Differentially Expressed Genes for Small Molecules	cmap	anisomycin-6764	0.032093	0.18461	1	0	1		anisomycin-6764
CMAP Signatures of Differentially Expressed Genes for Small Molecules	cmap	antazoline-3173	0.0085837	1	1	0	1		antazoline-3173
CMAP Signatures of Differentially Expressed Genes for Small Molecules	cmap	antazoline-6775	-0.0063417	1	1	0	-1		antazoline-6775
CMAP Signatures of Differentially Expressed Genes for Small Molecules	cmap	antazoline-7128	0.0042918	1	1	0	1		antazoline-7128
CMAP Signatures of Differentially Expressed Genes for Small Molecules	cmap	antimycin A-1414	-0.010634	0.54541	1	0	-1		antimycin A-1414
CMAP Signatures of Differentially Expressed Genes for Small Molecules	cmap	antimycin A-2098	-0.0042918	1	1	0	-1		antimycin A-2098
CMAP Signatures of Differentially Expressed Genes for Small Molecules	cmap	antimycin A-2261	-0.0063417	1	1	0	-1		antimycin A-2261
CMAP Signatures of Differentially Expressed Genes for Small Molecules	cmap	antimycin A-5053	0	1	1	0	0		antimycin A-5053
CMAP Signatures of Differentially Expressed Genes for Small Molecules	cmap	antimycin A-5472	-0.023509	0.17617	1	0	-1		antimycin A-5472
CMAP Signatures of Differentially Expressed Genes for Small Molecules	cmap	apigenin-4401	0.023509	0.28777	1	0	1		apigenin-4401
CMAP Signatures of Differentially Expressed Genes for Small Molecules	cmap	apigenin-4578	0.0042918	1	1	0	1		apigenin-4578
CMAP Signatures of Differentially Expressed Genes for Small Molecules	cmap	apomorphine-1505	-0.0063417	1	1	0	-1		apomorphine-1505
CMAP Signatures of Differentially Expressed Genes for Small Molecules	cmap	apomorphine-2005	-0.0063417	1	1	0	-1		apomorphine-2005
CMAP Signatures of Differentially Expressed Genes for Small Molecules	cmap	apomorphine-6683	0.0065339	1	1	0	1		apomorphine-6683
CMAP Signatures of Differentially Expressed Genes for Small Molecules	cmap	apramycin-2914	-0.025559	0.3491	1	0	-1		apramycin-2914
CMAP Signatures of Differentially Expressed Genes for Small Molecules	cmap	apramycin-4959	0.010826	0.71971	1	0	1		apramycin-4959
CMAP Signatures of Differentially Expressed Genes for Small Molecules	cmap	apramycin-6614	0.025751	0.34353	1	0	1		apramycin-6614
CMAP Signatures of Differentially Expressed Genes for Small Molecules	cmap	apramycin-7334	0.019217	0.51764	1	0	1		apramycin-7334
CMAP Signatures of Differentially Expressed Genes for Small Molecules	cmap	AR-A014418-7070	-0.010634	0.54759	1	0	-1		AR-A014418-7070
CMAP Signatures of Differentially Expressed Genes for Small Molecules	cmap	AR-A014418-7092	0.019217	0.66057	1	0	1		AR-A014418-7092
CMAP Signatures of Differentially Expressed Genes for Small Molecules	cmap	AR-A014418-7097	0.012876	0.59278	1	0	1		AR-A014418-7097
CMAP Signatures of Differentially Expressed Genes for Small Molecules	cmap	arachidonic acid-441	-0.0020498	1	1	0	-1		arachidonic acid-441
CMAP Signatures of Differentially Expressed Genes for Small Molecules	cmap	arachidonic acid-443	-0.019217	0.60353	1	0	-1		arachidonic acid-443
CMAP Signatures of Differentially Expressed Genes for Small Molecules	cmap	arachidonic acid-604	-0.023509	0.17531	1	0	-1		arachidonic acid-604
CMAP Signatures of Differentially Expressed Genes for Small Molecules	cmap	arachidonyltrifluoromethane-327	-0.029851	0.099859	1	0	-1		arachidonyltrifluoromethane-327
CMAP Signatures of Differentially Expressed Genes for Small Molecules	cmap	arachidonyltrifluoromethane-594	-0.038434	0.12869	1	0	-1		arachidonyltrifluoromethane-594
CMAP Signatures of Differentially Expressed Genes for Small Molecules	cmap	arcaine-3010	0.027801	0.20813	1	0	1		arcaine-3010
CMAP Signatures of Differentially Expressed Genes for Small Molecules	cmap	arcaine-3349	0.017167	0.62862	1	0	1		arcaine-3349
CMAP Signatures of Differentially Expressed Genes for Small Molecules	cmap	arcaine-4974	0.0065339	1	1	0	1		arcaine-4974
CMAP Signatures of Differentially Expressed Genes for Small Molecules	cmap	arecoline-1303	0	1	1	0	0		arecoline-1303
CMAP Signatures of Differentially Expressed Genes for Small Molecules	cmap	arecoline-2657	0.021459	0.35607	1	0	1		arecoline-2657
CMAP Signatures of Differentially Expressed Genes for Small Molecules	cmap	arecoline-6322	0.0083915	1	1	0	1		arecoline-6322
CMAP Signatures of Differentially Expressed Genes for Small Molecules	cmap	artemisinin-1714	-0.025559	0.12737	1	0	-1		artemisinin-1714
CMAP Signatures of Differentially Expressed Genes for Small Molecules	cmap	artemisinin-7007	0.032093	0.11171	1	0	1		artemisinin-7007
CMAP Signatures of Differentially Expressed Genes for Small Molecules	cmap	artemisinin-7247	-0.0020498	1	1	0	-1		artemisinin-7247
CMAP Signatures of Differentially Expressed Genes for Small Molecules	cmap	articaine-3138	-0.036192	0.075899	1	0	-1		articaine-3138
CMAP Signatures of Differentially Expressed Genes for Small Molecules	cmap	articaine-6517	0.017167	0.57819	1	0	1		articaine-6517
CMAP Signatures of Differentially Expressed Genes for Small Molecules	cmap	articaine-7272	-0.0042918	1	1	0	-1		articaine-7272
CMAP Signatures of Differentially Expressed Genes for Small Molecules	cmap	ascorbic acid-3225	-0.0063417	1	1	0	-1		ascorbic acid-3225
CMAP Signatures of Differentially Expressed Genes for Small Molecules	cmap	ascorbic acid-5407	0.017167	0.67175	1	0	1		ascorbic acid-5407
CMAP Signatures of Differentially Expressed Genes for Small Molecules	cmap	ascorbic acid-6306	-0.021267	0.21735	1	0	-1		ascorbic acid-6306
CMAP Signatures of Differentially Expressed Genes for Small Molecules	cmap	asiaticoside-2943	-0.010634	0.62994	1	0	-1		asiaticoside-2943
CMAP Signatures of Differentially Expressed Genes for Small Molecules	cmap	asiaticoside-3504	-0.021267	0.32314	1	0	-1		asiaticoside-3504
CMAP Signatures of Differentially Expressed Genes for Small Molecules	cmap	astemizole-1365	0.010634	0.7107	1	0	1		astemizole-1365
CMAP Signatures of Differentially Expressed Genes for Small Molecules	cmap	astemizole-2049	-0.010634	0.54482	1	0	-1		astemizole-2049
CMAP Signatures of Differentially Expressed Genes for Small Molecules	cmap	astemizole-2211	-0.014925	0.57195	1	0	-1		astemizole-2211
CMAP Signatures of Differentially Expressed Genes for Small Molecules	cmap	astemizole-4471	-0.010634	0.62674	1	0	-1		astemizole-4471
CMAP Signatures of Differentially Expressed Genes for Small Molecules	cmap	astemizole-6807	0.012876	0.63369	1	0	1		astemizole-6807
CMAP Signatures of Differentially Expressed Genes for Small Molecules	cmap	atovaquone-2480	-0.0042918	1	1	0	-1		atovaquone-2480
CMAP Signatures of Differentially Expressed Genes for Small Molecules	cmap	atovaquone-4201	0.0042918	1	1	0	1		atovaquone-4201
CMAP Signatures of Differentially Expressed Genes for Small Molecules	cmap	atovaquone-4786	-0.014925	0.57285	1	0	-1		atovaquone-4786
CMAP Signatures of Differentially Expressed Genes for Small Molecules	cmap	atractyloside-2573	0.0085837	1	1	0	1		atractyloside-2573
CMAP Signatures of Differentially Expressed Genes for Small Molecules	cmap	atractyloside-3435	0.023509	0.17394	1	0	1		atractyloside-3435
CMAP Signatures of Differentially Expressed Genes for Small Molecules	cmap	atractyloside-3695	-0.036192	0.076679	1	0	-1		atractyloside-3695
CMAP Signatures of Differentially Expressed Genes for Small Molecules	cmap	atractyloside-4717	0.023509	0.28746	1	0	1		atractyloside-4717
CMAP Signatures of Differentially Expressed Genes for Small Molecules	cmap	atractyloside-7393	0	1	1	0	0		atractyloside-7393
CMAP Signatures of Differentially Expressed Genes for Small Molecules	cmap	atracurium besilate-1702	0.017167	0.57993	1	0	1		atracurium besilate-1702
CMAP Signatures of Differentially Expressed Genes for Small Molecules	cmap	atracurium besilate-7477	-0.010634	0.54666	1	0	-1		atracurium besilate-7477
CMAP Signatures of Differentially Expressed Genes for Small Molecules	cmap	atropine methonitrate-3116	0.002242	1	1	0	1		atropine methonitrate-3116
CMAP Signatures of Differentially Expressed Genes for Small Molecules	cmap	atropine methonitrate-6495	-0.016975	0.64268	1	0	-1		atropine methonitrate-6495
CMAP Signatures of Differentially Expressed Genes for Small Molecules	cmap	atropine oxide-2216	0.002242	1	1	0	1		atropine oxide-2216
CMAP Signatures of Differentially Expressed Genes for Small Molecules	cmap	atropine oxide-4476	-0.010634	0.67796	1	0	-1		atropine oxide-4476
CMAP Signatures of Differentially Expressed Genes for Small Molecules	cmap	atropine-5865	0.012876	0.59497	1	0	1		atropine-5865
CMAP Signatures of Differentially Expressed Genes for Small Molecules	cmap	atropine-7219	0.012876	0.59396	1	0	1		atropine-7219
CMAP Signatures of Differentially Expressed Genes for Small Molecules	cmap	azacitidine-3348	0.017167	0.6732	1	0	1		azacitidine-3348
CMAP Signatures of Differentially Expressed Genes for Small Molecules	cmap	azacitidine-4010	0.021459	0.40895	1	0	1		azacitidine-4010
CMAP Signatures of Differentially Expressed Genes for Small Molecules	cmap	azacitidine-4128	0.0042918	1	1	0	1		azacitidine-4128
CMAP Signatures of Differentially Expressed Genes for Small Molecules	cmap	azacyclonol-1520	-0.010634	0.54959	1	0	-1		azacyclonol-1520
CMAP Signatures of Differentially Expressed Genes for Small Molecules	cmap	azacyclonol-1937	-0.021267	0.21378	1	0	-1		azacyclonol-1937
CMAP Signatures of Differentially Expressed Genes for Small Molecules	cmap	azacyclonol-2020	0.0065339	1	1	0	1		azacyclonol-2020
CMAP Signatures of Differentially Expressed Genes for Small Molecules	cmap	azacyclonol-5398	-0.014925	0.454	1	0	-1		azacyclonol-5398
CMAP Signatures of Differentially Expressed Genes for Small Molecules	cmap	azacyclonol-6298	-0.016975	0.64441	1	0	-1		azacyclonol-6298
CMAP Signatures of Differentially Expressed Genes for Small Molecules	cmap	azaperone-3573	0.025751	0.40485	1	0	1		azaperone-3573
CMAP Signatures of Differentially Expressed Genes for Small Molecules	cmap	azaperone-5877	-0.0042918	1	1	0	-1		azaperone-5877
CMAP Signatures of Differentially Expressed Genes for Small Molecules	cmap	azaperone-6151	-0.0063417	1	1	0	-1		azaperone-6151
CMAP Signatures of Differentially Expressed Genes for Small Molecules	cmap	azaperone-7231	0.012876	0.59576	1	0	1		azaperone-7231
CMAP Signatures of Differentially Expressed Genes for Small Molecules	cmap	azapropazone-3143	-0.027609	0.41559	1	0	-1		azapropazone-3143
CMAP Signatures of Differentially Expressed Genes for Small Molecules	cmap	azapropazone-6522	0.038434	0.12821	1	0	1		azapropazone-6522
CMAP Signatures of Differentially Expressed Genes for Small Molecules	cmap	azathioprine-1528	-0.014925	0.6846	1	0	-1		azathioprine-1528
CMAP Signatures of Differentially Expressed Genes for Small Molecules	cmap	azathioprine-338	0.029851	0.10306	1	0	1		azathioprine-338
CMAP Signatures of Differentially Expressed Genes for Small Molecules	cmap	azathioprine-4667	0.0085837	1	1	0	1		azathioprine-4667
CMAP Signatures of Differentially Expressed Genes for Small Molecules	cmap	azathioprine-5262	0.012876	0.63292	1	0	1		azathioprine-5262
CMAP Signatures of Differentially Expressed Genes for Small Molecules	cmap	azathioprine-5627	-0.031901	0.25042	1	0	-1		azathioprine-5627
CMAP Signatures of Differentially Expressed Genes for Small Molecules	cmap	azlocillin-2727	-0.031901	0.2523	1	0	-1		azlocillin-2727
CMAP Signatures of Differentially Expressed Genes for Small Molecules	cmap	azlocillin-5788	-0.0020498	1	1	0	-1		azlocillin-5788
CMAP Signatures of Differentially Expressed Genes for Small Molecules	cmap	azlocillin-6262	-0.014925	0.45677	1	0	-1		azlocillin-6262
CMAP Signatures of Differentially Expressed Genes for Small Molecules	cmap	aztreonam-1435	0.0042918	1	1	0	1		aztreonam-1435
CMAP Signatures of Differentially Expressed Genes for Small Molecules	cmap	aztreonam-5110	0.002242	1	1	0	1		aztreonam-5110
CMAP Signatures of Differentially Expressed Genes for Small Molecules	cmap	aztreonam-5535	-0.0020498	1	1	0	-1		aztreonam-5535
CMAP Signatures of Differentially Expressed Genes for Small Molecules	cmap	bacampicillin-4417	0.0042918	1	1	0	1		bacampicillin-4417
CMAP Signatures of Differentially Expressed Genes for Small Molecules	cmap	bacampicillin-4592	0.012876	0.59522	1	0	1		bacampicillin-4592
CMAP Signatures of Differentially Expressed Genes for Small Molecules	cmap	bacitracin-3109	-0.0042918	1	1	0	-1		bacitracin-3109
CMAP Signatures of Differentially Expressed Genes for Small Molecules	cmap	bacitracin-6488	0.027801	0.205	1	0	1		bacitracin-6488
CMAP Signatures of Differentially Expressed Genes for Small Molecules	cmap	bacitracin-7448	0.0085837	1	1	0	1		bacitracin-7448
CMAP Signatures of Differentially Expressed Genes for Small Molecules	cmap	baclofen-1536	0.014925	0.57287	1	0	1		baclofen-1536
CMAP Signatures of Differentially Expressed Genes for Small Molecules	cmap	baclofen-2036	0.040676	0.11621	1	0	1		baclofen-2036
CMAP Signatures of Differentially Expressed Genes for Small Molecules	cmap	baclofen-5414	0	1	1	0	0		baclofen-5414
CMAP Signatures of Differentially Expressed Genes for Small Molecules	cmap	baclofen-6313	0.002242	1	1	0	1		baclofen-6313
CMAP Signatures of Differentially Expressed Genes for Small Molecules	cmap	bambuterol-3199	0.0085837	1	1	0	1		bambuterol-3199
CMAP Signatures of Differentially Expressed Genes for Small Molecules	cmap	bambuterol-5885	0.002242	1	1	0	1		bambuterol-5885
CMAP Signatures of Differentially Expressed Genes for Small Molecules	cmap	bambuterol-7239	0.012876	0.63217	1	0	1		bambuterol-7239
CMAP Signatures of Differentially Expressed Genes for Small Molecules	cmap	BAS-012416453-6880	0.0085837	1	1	0	1		BAS-012416453-6880
CMAP Signatures of Differentially Expressed Genes for Small Molecules	cmap	BCB000038-7516	0.012876	0.6326	1	0	1		BCB000038-7516
CMAP Signatures of Differentially Expressed Genes for Small Molecules	cmap	BCB000038-7542	-0.010634	0.54559	1	0	-1		BCB000038-7542
CMAP Signatures of Differentially Expressed Genes for Small Molecules	cmap	BCB000038-7547	-0.010634	0.54857	1	0	-1		BCB000038-7547
CMAP Signatures of Differentially Expressed Genes for Small Molecules	cmap	BCB000039-7531	-0.023509	0.17332	1	0	-1		BCB000039-7531
CMAP Signatures of Differentially Expressed Genes for Small Molecules	cmap	BCB000040-7554	0.0042918	1	1	0	1		BCB000040-7554
CMAP Signatures of Differentially Expressed Genes for Small Molecules	cmap	BCB000040-7559	-0.05336	0.0061799	1	0	-1		BCB000040-7559
CMAP Signatures of Differentially Expressed Genes for Small Molecules	cmap	beclometasone-3001	0.027801	0.30932	1	0	1		beclometasone-3001
CMAP Signatures of Differentially Expressed Genes for Small Molecules	cmap	beclometasone-4403	-0.0085837	1	1	0	-1		beclometasone-4403
CMAP Signatures of Differentially Expressed Genes for Small Molecules	cmap	beclometasone-4580	0.012876	0.67013	1	0	1		beclometasone-4580
CMAP Signatures of Differentially Expressed Genes for Small Molecules	cmap	bemegride-3051	0.012876	0.63386	1	0	1		bemegride-3051
CMAP Signatures of Differentially Expressed Genes for Small Molecules	cmap	bemegride-3389	0.002242	1	1	0	1		bemegride-3389
CMAP Signatures of Differentially Expressed Genes for Small Molecules	cmap	bemegride-5014	0.017167	0.63089	1	0	1		bemegride-5014
CMAP Signatures of Differentially Expressed Genes for Small Molecules	cmap	bemegride-6668	-0.025559	0.12619	1	0	-1		bemegride-6668
CMAP Signatures of Differentially Expressed Genes for Small Molecules	cmap	bendroflumethiazide-2555	-0.0042918	1	1	0	-1		bendroflumethiazide-2555
CMAP Signatures of Differentially Expressed Genes for Small Molecules	cmap	bendroflumethiazide-3415	0.0065339	1	1	0	1		bendroflumethiazide-3415
CMAP Signatures of Differentially Expressed Genes for Small Molecules	cmap	bendroflumethiazide-3758	0.0085837	1	1	0	1		bendroflumethiazide-3758
CMAP Signatures of Differentially Expressed Genes for Small Molecules	cmap	bendroflumethiazide-3840	-0.0020498	1	1	0	-1		bendroflumethiazide-3840
CMAP Signatures of Differentially Expressed Genes for Small Molecules	cmap	bendroflumethiazide-3934	0.019217	0.60696	1	0	1		bendroflumethiazide-3934
CMAP Signatures of Differentially Expressed Genes for Small Molecules	cmap	bendroflumethiazide-4315	-0.0063417	1	1	0	-1		bendroflumethiazide-4315
CMAP Signatures of Differentially Expressed Genes for Small Molecules	cmap	benfluorex-1266	0.0042918	1	1	0	1		benfluorex-1266
CMAP Signatures of Differentially Expressed Genes for Small Molecules	cmap	benfluorex-2621	-0.0020498	1	1	0	-1		benfluorex-2621
CMAP Signatures of Differentially Expressed Genes for Small Molecules	cmap	benfluorex-6727	-0.0020498	1	1	0	-1		benfluorex-6727
CMAP Signatures of Differentially Expressed Genes for Small Molecules	cmap	benfotiamine-2177	-0.0042918	1	1	0	-1		benfotiamine-2177
CMAP Signatures of Differentially Expressed Genes for Small Molecules	cmap	benfotiamine-3837	0.0042918	1	1	0	1		benfotiamine-3837
CMAP Signatures of Differentially Expressed Genes for Small Molecules	cmap	benfotiamine-3931	-0.038434	0.060019	1	0	-1		benfotiamine-3931
CMAP Signatures of Differentially Expressed Genes for Small Molecules	cmap	benfotiamine-4312	0.002242	1	1	0	1		benfotiamine-4312
CMAP Signatures of Differentially Expressed Genes for Small Molecules	cmap	benfotiamine-6032	-0.021267	0.21681	1	0	-1		benfotiamine-6032
CMAP Signatures of Differentially Expressed Genes for Small Molecules	cmap	benperidol-2475	0.014925	0.57184	1	0	1		benperidol-2475
CMAP Signatures of Differentially Expressed Genes for Small Molecules	cmap	benperidol-2836	0.025751	0.48746	1	0	1		benperidol-2836
CMAP Signatures of Differentially Expressed Genes for Small Molecules	cmap	benperidol-4196	-0.023509	0.28768	1	0	-1		benperidol-4196
CMAP Signatures of Differentially Expressed Genes for Small Molecules	cmap	benperidol-4781	0.002242	1	1	0	1		benperidol-4781
CMAP Signatures of Differentially Expressed Genes for Small Molecules	cmap	benserazide-5322	-0.0020498	1	1	0	-1		benserazide-5322
CMAP Signatures of Differentially Expressed Genes for Small Molecules	cmap	benserazide-641	-0.023509	0.17702	1	0	-1		benserazide-641
CMAP Signatures of Differentially Expressed Genes for Small Molecules	cmap	benserazide-6482	0.010826	0.71967	1	0	1		benserazide-6482
CMAP Signatures of Differentially Expressed Genes for Small Molecules	cmap	benzamil-2200	0.014925	0.57195	1	0	1		benzamil-2200
CMAP Signatures of Differentially Expressed Genes for Small Molecules	cmap	benzamil-3635	-0.0083915	1	1	0	-1		benzamil-3635
CMAP Signatures of Differentially Expressed Genes for Small Molecules	cmap	benzamil-3738	0.0085837	1	1	0	1		benzamil-3738
CMAP Signatures of Differentially Expressed Genes for Small Molecules	cmap	benzamil-4294	-0.0063417	1	1	0	-1		benzamil-4294
CMAP Signatures of Differentially Expressed Genes for Small Molecules	cmap	benzamil-4760	-0.025559	0.34875	1	0	-1		benzamil-4760
CMAP Signatures of Differentially Expressed Genes for Small Molecules	cmap	benzamil-6056	-0.05336	0.02221	1	0	-1		benzamil-6056
CMAP Signatures of Differentially Expressed Genes for Small Molecules	cmap	benzathine benzylpenicillin-2939	0.019217	0.60881	1	0	1		benzathine benzylpenicillin-2939
CMAP Signatures of Differentially Expressed Genes for Small Molecules	cmap	benzathine benzylpenicillin-4022	-0.0063417	1	1	0	-1		benzathine benzylpenicillin-4022
CMAP Signatures of Differentially Expressed Genes for Small Molecules	cmap	benzathine benzylpenicillin-4140	0.040484	0.061629	1	0	1		benzathine benzylpenicillin-4140
CMAP Signatures of Differentially Expressed Genes for Small Molecules	cmap	benzathine benzylpenicillin-7359	-0.0042918	1	1	0	-1		benzathine benzylpenicillin-7359
CMAP Signatures of Differentially Expressed Genes for Small Molecules	cmap	benzbromarone-5015	0.002242	1	1	0	1		benzbromarone-5015
CMAP Signatures of Differentially Expressed Genes for Small Molecules	cmap	benzbromarone-6669	0.012876	0.63318	1	0	1		benzbromarone-6669
CMAP Signatures of Differentially Expressed Genes for Small Molecules	cmap	benzethonium chloride-2508	-0.0085837	1	1	0	-1		benzethonium chloride-2508
CMAP Signatures of Differentially Expressed Genes for Small Molecules	cmap	benzethonium chloride-6070	-0.0020498	1	1	0	-1		benzethonium chloride-6070
CMAP Signatures of Differentially Expressed Genes for Small Molecules	cmap	benzethonium chloride-7207	0.017167	0.63061	1	0	1		benzethonium chloride-7207
CMAP Signatures of Differentially Expressed Genes for Small Molecules	cmap	benzocaine-2167	0.017167	0.57724	1	0	1		benzocaine-2167
CMAP Signatures of Differentially Expressed Genes for Small Molecules	cmap	benzocaine-2822	0.014925	0.57287	1	0	1		benzocaine-2822
CMAP Signatures of Differentially Expressed Genes for Small Molecules	cmap	benzocaine-4224	0.010826	0.72124	1	0	1		benzocaine-4224
CMAP Signatures of Differentially Expressed Genes for Small Molecules	cmap	benzocaine-4808	0.053552	0.04686	1	0	1		benzocaine-4808
CMAP Signatures of Differentially Expressed Genes for Small Molecules	cmap	benzonatate-1843	0.0085837	1	1	0	1		benzonatate-1843
CMAP Signatures of Differentially Expressed Genes for Small Molecules	cmap	benzonatate-6334	-0.0063417	1	1	0	-1		benzonatate-6334
CMAP Signatures of Differentially Expressed Genes for Small Molecules	cmap	benzthiazide-2989	-0.012876	0.66733	1	0	-1		benzthiazide-2989
CMAP Signatures of Differentially Expressed Genes for Small Molecules	cmap	benzthiazide-3329	0.036385	0.12596	1	0	1		benzthiazide-3329
CMAP Signatures of Differentially Expressed Genes for Small Molecules	cmap	benzthiazide-4952	0.019217	0.51446	1	0	1		benzthiazide-4952
CMAP Signatures of Differentially Expressed Genes for Small Molecules	cmap	benzthiazide-6607	0.023509	0.28828	1	0	1		benzthiazide-6607
CMAP Signatures of Differentially Expressed Genes for Small Molecules	cmap	benzydamine-1552	0.002242	1	1	0	1		benzydamine-1552
CMAP Signatures of Differentially Expressed Genes for Small Molecules	cmap	benzydamine-3169	0.0042918	1	1	0	1		benzydamine-3169
CMAP Signatures of Differentially Expressed Genes for Small Molecules	cmap	benzydamine-5811	0.0065339	1	1	0	1		benzydamine-5811
CMAP Signatures of Differentially Expressed Genes for Small Molecules	cmap	benzydamine-7169	0.014925	0.45824	1	0	1		benzydamine-7169
CMAP Signatures of Differentially Expressed Genes for Small Molecules	cmap	benzylpenicillin-3577	-0.049068	0.068999	1	0	-1		benzylpenicillin-3577
CMAP Signatures of Differentially Expressed Genes for Small Molecules	cmap	benzylpenicillin-6155	-0.0083915	1	1	0	-1		benzylpenicillin-6155
CMAP Signatures of Differentially Expressed Genes for Small Molecules	cmap	bephenium hydroxynaphthoate-3089	-0.0063417	1	1	0	-1		bephenium hydroxynaphthoate-3089
CMAP Signatures of Differentially Expressed Genes for Small Molecules	cmap	bephenium hydroxynaphthoate-4668	0.0042918	1	1	0	1		bephenium hydroxynaphthoate-4668
CMAP Signatures of Differentially Expressed Genes for Small Molecules	cmap	bephenium hydroxynaphthoate-5263	0.0085837	1	1	0	1		bephenium hydroxynaphthoate-5263
CMAP Signatures of Differentially Expressed Genes for Small Molecules	cmap	bephenium hydroxynaphthoate-5628	0.017167	0.63228	1	0	1		bephenium hydroxynaphthoate-5628
CMAP Signatures of Differentially Expressed Genes for Small Molecules	cmap	bephenium hydroxynaphthoate-6466	0.012876	0.63188	1	0	1		bephenium hydroxynaphthoate-6466
CMAP Signatures of Differentially Expressed Genes for Small Molecules	cmap	bepridil-4613	0.021459	0.45087	1	0	1		bepridil-4613
CMAP Signatures of Differentially Expressed Genes for Small Molecules	cmap	bepridil-5674	0.012876	0.67072	1	0	1		bepridil-5674
CMAP Signatures of Differentially Expressed Genes for Small Molecules	cmap	berberine-2770	-0.0063417	1	1	0	-1		berberine-2770
CMAP Signatures of Differentially Expressed Genes for Small Molecules	cmap	berberine-6791	0.012876	0.59485	1	0	1		berberine-6791
CMAP Signatures of Differentially Expressed Genes for Small Molecules	cmap	bergenin-2726	0.0042918	1	1	0	1		bergenin-2726
CMAP Signatures of Differentially Expressed Genes for Small Molecules	cmap	bergenin-3467	0.0065339	1	1	0	1		bergenin-3467
CMAP Signatures of Differentially Expressed Genes for Small Molecules	cmap	bergenin-5870	-0.023509	0.28752	1	0	-1		bergenin-5870
CMAP Signatures of Differentially Expressed Genes for Small Molecules	cmap	bergenin-7224	-0.010634	0.62621	1	0	-1		bergenin-7224
CMAP Signatures of Differentially Expressed Genes for Small Molecules	cmap	beta-escin-2194	-0.027801	0.30887	1	0	-1		beta-escin-2194
CMAP Signatures of Differentially Expressed Genes for Small Molecules	cmap	beta-escin-3807	0.023701	0.50138	1	0	1		beta-escin-3807
CMAP Signatures of Differentially Expressed Genes for Small Molecules	cmap	beta-escin-3890	0.014925	0.57595	1	0	1		beta-escin-3890
CMAP Signatures of Differentially Expressed Genes for Small Molecules	cmap	beta-escin-4364	0.010826	0.72042	1	0	1		beta-escin-4364
CMAP Signatures of Differentially Expressed Genes for Small Molecules	cmap	beta-escin-4544	0.0065339	1	1	0	1		beta-escin-4544
CMAP Signatures of Differentially Expressed Genes for Small Molecules	cmap	beta-escin-6050	-0.0085837	1	1	0	-1		beta-escin-6050
CMAP Signatures of Differentially Expressed Genes for Small Molecules	cmap	betahistine-2472	0.0020498	1	1	0	1		betahistine-2472
CMAP Signatures of Differentially Expressed Genes for Small Molecules	cmap	betahistine-2833	-0.016975	0.64298	1	0	-1		betahistine-2833
CMAP Signatures of Differentially Expressed Genes for Small Molecules	cmap	betahistine-4956	0.021459	0.40688	1	0	1		betahistine-4956
CMAP Signatures of Differentially Expressed Genes for Small Molecules	cmap	betahistine-6611	0	1	1	0	0		betahistine-6611
CMAP Signatures of Differentially Expressed Genes for Small Molecules	cmap	betamethasone-1590	0.0065339	1	1	0	1		betamethasone-1590
CMAP Signatures of Differentially Expressed Genes for Small Molecules	cmap	betamethasone-5328	0.0085837	1	1	0	1		betamethasone-5328
CMAP Signatures of Differentially Expressed Genes for Small Molecules	cmap	betamethasone-6728	0.012876	0.63085	1	0	1		betamethasone-6728
CMAP Signatures of Differentially Expressed Genes for Small Molecules	cmap	betaxolol-1592	0.0085837	1	1	0	1		betaxolol-1592
CMAP Signatures of Differentially Expressed Genes for Small Molecules	cmap	betaxolol-3208	0.0085837	1	1	0	1		betaxolol-3208
CMAP Signatures of Differentially Expressed Genes for Small Molecules	cmap	betaxolol-4608	0.0042918	1	1	0	1		betaxolol-4608
CMAP Signatures of Differentially Expressed Genes for Small Molecules	cmap	betaxolol-5669	0.023509	0.1748	1	0	1		betaxolol-5669
CMAP Signatures of Differentially Expressed Genes for Small Molecules	cmap	betazole-1812	-0.010634	0.5457	1	0	-1		betazole-1812
CMAP Signatures of Differentially Expressed Genes for Small Molecules	cmap	betazole-1854	0	1	1	0	0		betazole-1854
CMAP Signatures of Differentially Expressed Genes for Small Molecules	cmap	betazole-5445	0.023509	0.28816	1	0	1		betazole-5445
CMAP Signatures of Differentially Expressed Genes for Small Molecules	cmap	bethanechol-2975	0.0042918	1	1	0	1		bethanechol-2975
CMAP Signatures of Differentially Expressed Genes for Small Molecules	cmap	bethanechol-3537	-0.010634	0.54775	1	0	-1		bethanechol-3537
CMAP Signatures of Differentially Expressed Genes for Small Molecules	cmap	bethanechol-5114	0.010634	0.54794	1	0	1		bethanechol-5114
CMAP Signatures of Differentially Expressed Genes for Small Molecules	cmap	bethanechol-5539	0.0042918	1	1	0	1		bethanechol-5539
CMAP Signatures of Differentially Expressed Genes for Small Molecules	cmap	betonicine-2207	0.010634	0.54638	1	0	1		betonicine-2207
CMAP Signatures of Differentially Expressed Genes for Small Molecules	cmap	betonicine-3642	-0.0063417	1	1	0	-1		betonicine-3642
CMAP Signatures of Differentially Expressed Genes for Small Molecules	cmap	betonicine-3745	-0.0042918	1	1	0	-1		betonicine-3745
CMAP Signatures of Differentially Expressed Genes for Small Molecules	cmap	betonicine-4301	0.017167	0.63224	1	0	1		betonicine-4301
CMAP Signatures of Differentially Expressed Genes for Small Molecules	cmap	betonicine-4767	0.034143	0.27334	1	0	1		betonicine-4767
CMAP Signatures of Differentially Expressed Genes for Small Molecules	cmap	betonicine-6063	0	1	1	0	0		betonicine-6063
CMAP Signatures of Differentially Expressed Genes for Small Molecules	cmap	betulin-2952	-0.014925	0.45461	1	0	-1		betulin-2952
CMAP Signatures of Differentially Expressed Genes for Small Molecules	cmap	betulin-3513	0.012876	0.59254	1	0	1		betulin-3513
CMAP Signatures of Differentially Expressed Genes for Small Molecules	cmap	betulin-7454	0.012876	0.59115	1	0	1		betulin-7454
CMAP Signatures of Differentially Expressed Genes for Small Molecules	cmap	betulinic acid-1345	0	1	1	0	0		betulinic acid-1345
CMAP Signatures of Differentially Expressed Genes for Small Molecules	cmap	betulinic acid-3281	-0.025559	0.12407	1	0	-1		betulinic acid-3281
CMAP Signatures of Differentially Expressed Genes for Small Molecules	cmap	betulinic acid-4101	0.015118	0.69067	1	0	1		betulinic acid-4101
CMAP Signatures of Differentially Expressed Genes for Small Molecules	cmap	betulinic acid-4181	0.014925	0.57287	1	0	1		betulinic acid-4181
CMAP Signatures of Differentially Expressed Genes for Small Molecules	cmap	bezafibrate-1275	-0.0063417	1	1	0	-1		bezafibrate-1275
CMAP Signatures of Differentially Expressed Genes for Small Molecules	cmap	bezafibrate-2630	0.021459	0.35495	1	0	1		bezafibrate-2630
CMAP Signatures of Differentially Expressed Genes for Small Molecules	cmap	bezafibrate-4999	0.017167	0.5805	1	0	1		bezafibrate-4999
CMAP Signatures of Differentially Expressed Genes for Small Molecules	cmap	bezafibrate-6653	-0.0020498	1	1	0	-1		bezafibrate-6653
CMAP Signatures of Differentially Expressed Genes for Small Molecules	cmap	bicuculline-2139	-0.014925	0.63905	1	0	-1		bicuculline-2139
CMAP Signatures of Differentially Expressed Genes for Small Molecules	cmap	bicuculline-2796	-0.010634	0.62891	1	0	-1		bicuculline-2796
CMAP Signatures of Differentially Expressed Genes for Small Molecules	cmap	bicuculline-4397	-0.0020498	1	1	0	-1		bicuculline-4397
CMAP Signatures of Differentially Expressed Genes for Small Molecules	cmap	bicuculline-4574	-0.034143	0.10486	1	0	-1		bicuculline-4574
CMAP Signatures of Differentially Expressed Genes for Small Molecules	cmap	biotin-2428	0.023509	0.42319	1	0	1		biotin-2428
CMAP Signatures of Differentially Expressed Genes for Small Molecules	cmap	biotin-3289	-0.0063417	1	1	0	-1		biotin-3289
CMAP Signatures of Differentially Expressed Genes for Small Molecules	cmap	biotin-6689	0.012876	0.59338	1	0	1		biotin-6689
CMAP Signatures of Differentially Expressed Genes for Small Molecules	cmap	biperiden-2460	-0.05336	0.04265	1	0	-1		biperiden-2460
CMAP Signatures of Differentially Expressed Genes for Small Molecules	cmap	biperiden-3321	0	1	1	0	0		biperiden-3321
CMAP Signatures of Differentially Expressed Genes for Small Molecules	cmap	biperiden-4684	-0.057652	0.02962	1	0	-1		biperiden-4684
CMAP Signatures of Differentially Expressed Genes for Small Molecules	cmap	biperiden-5279	0	1	1	0	0		biperiden-5279
CMAP Signatures of Differentially Expressed Genes for Small Molecules	cmap	biperiden-5644	-0.040484	0.13634	1	0	-1		biperiden-5644
CMAP Signatures of Differentially Expressed Genes for Small Molecules	cmap	bisacodyl-3297	0.034143	0.0376	1	0	1		bisacodyl-3297
CMAP Signatures of Differentially Expressed Genes for Small Molecules	cmap	bisacodyl-4616	0.002242	1	1	0	1		bisacodyl-4616
CMAP Signatures of Differentially Expressed Genes for Small Molecules	cmap	bisacodyl-5677	0.017167	0.57932	1	0	1		bisacodyl-5677
CMAP Signatures of Differentially Expressed Genes for Small Molecules	cmap	bisoprolol-1287	-0.0063417	1	1	0	-1		bisoprolol-1287
CMAP Signatures of Differentially Expressed Genes for Small Molecules	cmap	bisoprolol-2642	0.012876	0.59354	1	0	1		bisoprolol-2642
CMAP Signatures of Differentially Expressed Genes for Small Molecules	cmap	bisoprolol-5348	0.0042918	1	1	0	1		bisoprolol-5348
CMAP Signatures of Differentially Expressed Genes for Small Molecules	cmap	bisoprolol-6748	-0.0020498	1	1	0	-1		bisoprolol-6748
CMAP Signatures of Differentially Expressed Genes for Small Molecules	cmap	blebbistatin-837	-0.010634	0.54498	1	0	-1		blebbistatin-837
CMAP Signatures of Differentially Expressed Genes for Small Molecules	cmap	boldine-2148	0.019217	0.51674	1	0	1		boldine-2148
CMAP Signatures of Differentially Expressed Genes for Small Molecules	cmap	boldine-2804	-0.0063417	1	1	0	-1		boldine-2804
CMAP Signatures of Differentially Expressed Genes for Small Molecules	cmap	boldine-4004	0.012876	0.69697	1	0	1		boldine-4004
CMAP Signatures of Differentially Expressed Genes for Small Molecules	cmap	boldine-4122	0.025751	0.45118	1	0	1		boldine-4122
CMAP Signatures of Differentially Expressed Genes for Small Molecules	cmap	bretylium tosilate-3057	-0.0020498	1	1	0	-1		bretylium tosilate-3057
CMAP Signatures of Differentially Expressed Genes for Small Molecules	cmap	bretylium tosilate-6674	-0.0020498	1	1	0	-1		bretylium tosilate-6674
CMAP Signatures of Differentially Expressed Genes for Small Molecules	cmap	brinzolamide-1615	0.0042918	1	1	0	1		brinzolamide-1615
CMAP Signatures of Differentially Expressed Genes for Small Molecules	cmap	brinzolamide-5016	0.012876	0.63266	1	0	1		brinzolamide-5016
CMAP Signatures of Differentially Expressed Genes for Small Molecules	cmap	brinzolamide-6670	0.012876	0.59466	1	0	1		brinzolamide-6670
CMAP Signatures of Differentially Expressed Genes for Small Molecules	cmap	bromocriptine-1507	0.025751	0.40106	1	0	1		bromocriptine-1507
CMAP Signatures of Differentially Expressed Genes for Small Molecules	cmap	bromocriptine-2007	-0.014925	0.57113	1	0	-1		bromocriptine-2007
CMAP Signatures of Differentially Expressed Genes for Small Molecules	cmap	bromocriptine-4604	-0.040484	0.099519	1	0	-1		bromocriptine-4604
CMAP Signatures of Differentially Expressed Genes for Small Molecules	cmap	bromocriptine-5665	0.032093	0.18277	1	0	1		bromocriptine-5665
CMAP Signatures of Differentially Expressed Genes for Small Molecules	cmap	bromopride-2182	0.019217	0.51544	1	0	1		bromopride-2182
CMAP Signatures of Differentially Expressed Genes for Small Molecules	cmap	bromopride-3617	-0.014925	0.68334	1	0	-1		bromopride-3617
CMAP Signatures of Differentially Expressed Genes for Small Molecules	cmap	bromopride-3719	-0.014925	0.57406	1	0	-1		bromopride-3719
CMAP Signatures of Differentially Expressed Genes for Small Molecules	cmap	bromopride-4278	0.017167	0.57934	1	0	1		bromopride-4278
CMAP Signatures of Differentially Expressed Genes for Small Molecules	cmap	bromopride-4741	0	1	1	0	0		bromopride-4741
CMAP Signatures of Differentially Expressed Genes for Small Molecules	cmap	bromopride-6037	-0.0063417	1	1	0	-1		bromopride-6037
CMAP Signatures of Differentially Expressed Genes for Small Molecules	cmap	bromperidol-1723	-0.021267	0.21723	1	0	-1		bromperidol-1723
CMAP Signatures of Differentially Expressed Genes for Small Molecules	cmap	bromperidol-2872	0.0065339	1	1	0	1		bromperidol-2872
CMAP Signatures of Differentially Expressed Genes for Small Molecules	cmap	brompheniramine-1335	0.012876	0.59297	1	0	1		brompheniramine-1335
CMAP Signatures of Differentially Expressed Genes for Small Molecules	cmap	brompheniramine-3271	-0.010634	0.54757	1	0	-1		brompheniramine-3271
CMAP Signatures of Differentially Expressed Genes for Small Molecules	cmap	brompheniramine-4013	-0.0040997	1	1	0	-1		brompheniramine-4013
CMAP Signatures of Differentially Expressed Genes for Small Molecules	cmap	brompheniramine-4131	0.012876	0.67059	1	0	1		brompheniramine-4131
CMAP Signatures of Differentially Expressed Genes for Small Molecules	cmap	bucladesine-2741	-0.0020498	1	1	0	-1		bucladesine-2741
CMAP Signatures of Differentially Expressed Genes for Small Molecules	cmap	bucladesine-5886	0.002242	1	1	0	1		bucladesine-5886
CMAP Signatures of Differentially Expressed Genes for Small Molecules	cmap	bucladesine-591	0.0085837	1	1	0	1		bucladesine-591
CMAP Signatures of Differentially Expressed Genes for Small Molecules	cmap	bucladesine-842	0.019217	0.60445	1	0	1		bucladesine-842
CMAP Signatures of Differentially Expressed Genes for Small Molecules	cmap	bucladesine-959	0.014925	0.5735	1	0	1		bucladesine-959
CMAP Signatures of Differentially Expressed Genes for Small Molecules	cmap	budesonide-1716	0.036385	0.24578	1	0	1		budesonide-1716
CMAP Signatures of Differentially Expressed Genes for Small Molecules	cmap	budesonide-2866	-0.012683	0.66846	1	0	-1		budesonide-2866
CMAP Signatures of Differentially Expressed Genes for Small Molecules	cmap	budesonide-5431	0.002242	1	1	0	1		budesonide-5431
CMAP Signatures of Differentially Expressed Genes for Small Molecules	cmap	budesonide-6330	-0.0042918	1	1	0	-1		budesonide-6330
CMAP Signatures of Differentially Expressed Genes for Small Molecules	cmap	bufexamac-2382	0.0065339	1	1	0	1		bufexamac-2382
CMAP Signatures of Differentially Expressed Genes for Small Molecules	cmap	bufexamac-5090	-0.010634	0.62707	1	0	-1		bufexamac-5090
CMAP Signatures of Differentially Expressed Genes for Small Molecules	cmap	bufexamac-5515	0.021459	0.4495	1	0	1		bufexamac-5515
CMAP Signatures of Differentially Expressed Genes for Small Molecules	cmap	buflomedil-3274	0.0063417	1	1	0	1		buflomedil-3274
CMAP Signatures of Differentially Expressed Genes for Small Molecules	cmap	buflomedil-4258	0.032093	0.11143	1	0	1		buflomedil-4258
CMAP Signatures of Differentially Expressed Genes for Small Molecules	cmap	buflomedil-4840	0.017167	0.67214	1	0	1		buflomedil-4840
CMAP Signatures of Differentially Expressed Genes for Small Molecules	cmap	bumetanide-2409	-0.021267	0.32422	1	0	-1		bumetanide-2409
CMAP Signatures of Differentially Expressed Genes for Small Molecules	cmap	bumetanide-5117	-0.014925	0.57218	1	0	-1		bumetanide-5117
CMAP Signatures of Differentially Expressed Genes for Small Molecules	cmap	bumetanide-5542	0.0085837	1	1	0	1		bumetanide-5542
CMAP Signatures of Differentially Expressed Genes for Small Molecules	cmap	bumetanide-7440	0.017167	0.57762	1	0	1		bumetanide-7440
CMAP Signatures of Differentially Expressed Genes for Small Molecules	cmap	bupivacaine-2404	0.0042918	1	1	0	1		bupivacaine-2404
CMAP Signatures of Differentially Expressed Genes for Small Molecules	cmap	bupivacaine-5112	0.002242	1	1	0	1		bupivacaine-5112
CMAP Signatures of Differentially Expressed Genes for Small Molecules	cmap	bupivacaine-5537	0.017167	0.57842	1	0	1		bupivacaine-5537
CMAP Signatures of Differentially Expressed Genes for Small Molecules	cmap	bupropion-3180	0.021459	0.35406	1	0	1		bupropion-3180
CMAP Signatures of Differentially Expressed Genes for Small Molecules	cmap	bupropion-5782	0.0085837	1	1	0	1		bupropion-5782
CMAP Signatures of Differentially Expressed Genes for Small Molecules	cmap	bupropion-6256	-0.029851	0.10158	1	0	-1		bupropion-6256
CMAP Signatures of Differentially Expressed Genes for Small Molecules	cmap	buspirone-5343	0.012876	0.59294	1	0	1		buspirone-5343
CMAP Signatures of Differentially Expressed Genes for Small Molecules	cmap	buspirone-6743	-0.010634	0.5465	1	0	-1		buspirone-6743
CMAP Signatures of Differentially Expressed Genes for Small Molecules	cmap	butacaine-2728	0.021459	0.3551	1	0	1		butacaine-2728
CMAP Signatures of Differentially Expressed Genes for Small Molecules	cmap	butacaine-3469	0.017167	0.62892	1	0	1		butacaine-3469
CMAP Signatures of Differentially Expressed Genes for Small Molecules	cmap	butacaine-5748	0.019409	0.48031	1	0	1		butacaine-5748
CMAP Signatures of Differentially Expressed Genes for Small Molecules	cmap	butamben-2531	-0.0063417	1	1	0	-1		butamben-2531
CMAP Signatures of Differentially Expressed Genes for Small Molecules	cmap	butamben-5792	-0.010634	0.54896	1	0	-1		butamben-5792
CMAP Signatures of Differentially Expressed Genes for Small Molecules	cmap	butamben-6093	0.012876	0.70236	1	0	1		butamben-6093
CMAP Signatures of Differentially Expressed Genes for Small Molecules	cmap	butamben-6266	-0.0085837	1	1	0	-1		butamben-6266
CMAP Signatures of Differentially Expressed Genes for Small Molecules	cmap	butein-582	-0.0040997	1	1	0	-1		butein-582
CMAP Signatures of Differentially Expressed Genes for Small Molecules	cmap	butein-607	-0.010634	0.62886	1	0	-1		butein-607
CMAP Signatures of Differentially Expressed Genes for Small Molecules	cmap	butirosin-2518	-0.023509	0.28741	1	0	-1		butirosin-2518
CMAP Signatures of Differentially Expressed Genes for Small Molecules	cmap	butirosin-6080	-0.0083915	1	1	0	-1		butirosin-6080
CMAP Signatures of Differentially Expressed Genes for Small Molecules	cmap	butirosin-666	-0.0020498	1	1	0	-1		butirosin-666
CMAP Signatures of Differentially Expressed Genes for Small Molecules	cmap	butirosin-6779	0.021459	0.356	1	0	1		butirosin-6779
CMAP Signatures of Differentially Expressed Genes for Small Molecules	cmap	butoconazole-2427	-0.0042918	1	1	0	-1		butoconazole-2427
CMAP Signatures of Differentially Expressed Genes for Small Molecules	cmap	butoconazole-3288	-0.029851	0.16472	1	0	-1		butoconazole-3288
CMAP Signatures of Differentially Expressed Genes for Small Molecules	cmap	butoconazole-5388	0.021459	0.45219	1	0	1		butoconazole-5388
CMAP Signatures of Differentially Expressed Genes for Small Molecules	cmap	butoconazole-6288	0.012876	0.59167	1	0	1		butoconazole-6288
CMAP Signatures of Differentially Expressed Genes for Small Molecules	cmap	butyl hydroxybenzoate-3069	0.012876	0.66911	1	0	1		butyl hydroxybenzoate-3069
CMAP Signatures of Differentially Expressed Genes for Small Molecules	cmap	butyl hydroxybenzoate-4647	0.012876	0.59341	1	0	1		butyl hydroxybenzoate-4647
CMAP Signatures of Differentially Expressed Genes for Small Molecules	cmap	butyl hydroxybenzoate-5245	-0.010634	0.55222	1	0	-1		butyl hydroxybenzoate-5245
CMAP Signatures of Differentially Expressed Genes for Small Molecules	cmap	butyl hydroxybenzoate-5608	-0.021267	0.39769	1	0	-1		butyl hydroxybenzoate-5608
CMAP Signatures of Differentially Expressed Genes for Small Molecules	cmap	butyl hydroxybenzoate-6446	0.0042918	1	1	0	1		butyl hydroxybenzoate-6446
CMAP Signatures of Differentially Expressed Genes for Small Molecules	cmap	BW-B70C-1132	-0.0063417	1	1	0	-1		BW-B70C-1132
CMAP Signatures of Differentially Expressed Genes for Small Molecules	cmap	C-75-6394	-0.010634	0.62798	1	0	-1		C-75-6394
CMAP Signatures of Differentially Expressed Genes for Small Molecules	cmap	C-75-6399	-0.014925	0.57324	1	0	-1		C-75-6399
CMAP Signatures of Differentially Expressed Genes for Small Molecules	cmap	C-75-6423	0.0042918	1	1	0	1		C-75-6423
CMAP Signatures of Differentially Expressed Genes for Small Molecules	cmap	C-75-6428	-0.014925	0.45389	1	0	-1		C-75-6428
CMAP Signatures of Differentially Expressed Genes for Small Molecules	cmap	caffeic acid-3053	-0.042726	0.03127	1	0	-1		caffeic acid-3053
CMAP Signatures of Differentially Expressed Genes for Small Molecules	cmap	caffeic acid-5352	0.027801	0.20562	1	0	1		caffeic acid-5352
CMAP Signatures of Differentially Expressed Genes for Small Molecules	cmap	caffeic acid-6753	0.010826	0.69888	1	0	1		caffeic acid-6753
CMAP Signatures of Differentially Expressed Genes for Small Molecules	cmap	calcium folinate-2579	-0.010634	0.62802	1	0	-1		calcium folinate-2579
CMAP Signatures of Differentially Expressed Genes for Small Molecules	cmap	calcium folinate-3703	-0.016975	0.64496	1	0	-1		calcium folinate-3703
CMAP Signatures of Differentially Expressed Genes for Small Molecules	cmap	calcium folinate-4725	0.023509	0.2893	1	0	1		calcium folinate-4725
CMAP Signatures of Differentially Expressed Genes for Small Molecules	cmap	calcium folinate-7401	-0.025559	0.12567	1	0	-1		calcium folinate-7401
CMAP Signatures of Differentially Expressed Genes for Small Molecules	cmap	calcium pantothenate-1311	0.0042918	1	1	0	1		calcium pantothenate-1311
CMAP Signatures of Differentially Expressed Genes for Small Molecules	cmap	calcium pantothenate-4189	0.017167	0.67157	1	0	1		calcium pantothenate-4189
CMAP Signatures of Differentially Expressed Genes for Small Molecules	cmap	calcium pantothenate-4775	0.023509	0.28801	1	0	1		calcium pantothenate-4775
CMAP Signatures of Differentially Expressed Genes for Small Molecules	cmap	calmidazolium-486	-0.025559	0.3461	1	0	-1		calmidazolium-486
CMAP Signatures of Differentially Expressed Genes for Small Molecules	cmap	calmidazolium-906	-0.034143	0.10346	1	0	-1		calmidazolium-906
CMAP Signatures of Differentially Expressed Genes for Small Molecules	cmap	calycanthine-1771	0.012876	0.59015	1	0	1		calycanthine-1771
CMAP Signatures of Differentially Expressed Genes for Small Molecules	cmap	calycanthine-2764	0.0085837	1	1	0	1		calycanthine-2764
CMAP Signatures of Differentially Expressed Genes for Small Molecules	cmap	calycanthine-5744	0.0065339	1	1	0	1		calycanthine-5744
CMAP Signatures of Differentially Expressed Genes for Small Molecules	cmap	calycanthine-6221	-0.010634	0.54685	1	0	-1		calycanthine-6221
CMAP Signatures of Differentially Expressed Genes for Small Molecules	cmap	camptothecin-2321	0.019217	0.51632	1	0	1		camptothecin-2321
CMAP Signatures of Differentially Expressed Genes for Small Molecules	cmap	camptothecin-4541	0.014925	0.57362	1	0	1		camptothecin-4541
CMAP Signatures of Differentially Expressed Genes for Small Molecules	cmap	canadine-2163	0	1	1	0	0		canadine-2163
CMAP Signatures of Differentially Expressed Genes for Small Molecules	cmap	canadine-2818	0.012876	0.59647	1	0	1		canadine-2818
CMAP Signatures of Differentially Expressed Genes for Small Molecules	cmap	canadine-4020	0.010634	0.67738	1	0	1		canadine-4020
CMAP Signatures of Differentially Expressed Genes for Small Molecules	cmap	canadine-4138	-0.0042918	1	1	0	-1		canadine-4138
CMAP Signatures of Differentially Expressed Genes for Small Molecules	cmap	canavanine-2141	0.0085837	1	1	0	1		canavanine-2141
CMAP Signatures of Differentially Expressed Genes for Small Molecules	cmap	canavanine-4197	0.0085837	1	1	0	1		canavanine-4197
CMAP Signatures of Differentially Expressed Genes for Small Molecules	cmap	canavanine-4782	0.0085837	1	1	0	1		canavanine-4782
CMAP Signatures of Differentially Expressed Genes for Small Molecules	cmap	canrenoic acid-2065	-0.014925	0.45534	1	0	-1		canrenoic acid-2065
CMAP Signatures of Differentially Expressed Genes for Small Molecules	cmap	canrenoic acid-2228	-0.0063417	1	1	0	-1		canrenoic acid-2228
CMAP Signatures of Differentially Expressed Genes for Small Molecules	cmap	canrenoic acid-7135	0.0085837	1	1	0	1		canrenoic acid-7135
CMAP Signatures of Differentially Expressed Genes for Small Molecules	cmap	cantharidin-3075	-0.010634	0.62739	1	0	-1		cantharidin-3075
CMAP Signatures of Differentially Expressed Genes for Small Molecules	cmap	capsaicin-3372	-0.016975	0.59195	1	0	-1		capsaicin-3372
CMAP Signatures of Differentially Expressed Genes for Small Molecules	cmap	capsaicin-4612	-0.0063417	1	1	0	-1		capsaicin-4612
CMAP Signatures of Differentially Expressed Genes for Small Molecules	cmap	capsaicin-5673	-0.0020498	1	1	0	-1		capsaicin-5673
CMAP Signatures of Differentially Expressed Genes for Small Molecules	cmap	captopril-1488	0.0042918	1	1	0	1		captopril-1488
CMAP Signatures of Differentially Expressed Genes for Small Molecules	cmap	captopril-1988	0.038434	0.058889	1	0	1		captopril-1988
CMAP Signatures of Differentially Expressed Genes for Small Molecules	cmap	captopril-4410	0.027993	0.53032	1	0	1		captopril-4410
CMAP Signatures of Differentially Expressed Genes for Small Molecules	cmap	captopril-4585	0.0085837	1	1	0	1		captopril-4585
CMAP Signatures of Differentially Expressed Genes for Small Molecules	cmap	carbachol-3042	0.017167	0.67326	1	0	1		carbachol-3042
CMAP Signatures of Differentially Expressed Genes for Small Molecules	cmap	carbachol-3380	-0.010634	0.71	1	0	-1		carbachol-3380
CMAP Signatures of Differentially Expressed Genes for Small Molecules	cmap	carbachol-5342	0.027801	0.20697	1	0	1		carbachol-5342
CMAP Signatures of Differentially Expressed Genes for Small Molecules	cmap	carbachol-6742	0.0085837	1	1	0	1		carbachol-6742
CMAP Signatures of Differentially Expressed Genes for Small Molecules	cmap	carbamazepine-1683	0.0085837	1	1	0	1		carbamazepine-1683
CMAP Signatures of Differentially Expressed Genes for Small Molecules	cmap	carbamazepine-1805	-0.0042918	1	1	0	-1		carbamazepine-1805
CMAP Signatures of Differentially Expressed Genes for Small Molecules	cmap	carbamazepine-1847	-0.029851	0.10036	1	0	-1		carbamazepine-1847
CMAP Signatures of Differentially Expressed Genes for Small Molecules	cmap	carbamazepine-835	-0.0020498	1	1	0	-1		carbamazepine-835
CMAP Signatures of Differentially Expressed Genes for Small Molecules	cmap	carbamazepine-919	-0.010634	0.54943	1	0	-1		carbamazepine-919
CMAP Signatures of Differentially Expressed Genes for Small Molecules	cmap	carbamazepine-952	-0.0020498	1	1	0	-1		carbamazepine-952
CMAP Signatures of Differentially Expressed Genes for Small Molecules	cmap	carbarsone-1313	0.0042918	1	1	0	1		carbarsone-1313
CMAP Signatures of Differentially Expressed Genes for Small Molecules	cmap	carbarsone-3250	-0.040484	0.060459	1	0	-1		carbarsone-3250
CMAP Signatures of Differentially Expressed Genes for Small Molecules	cmap	carbarsone-3991	0.023509	0.42454	1	0	1		carbarsone-3991
CMAP Signatures of Differentially Expressed Genes for Small Molecules	cmap	carbarsone-4110	0.0042918	1	1	0	1		carbarsone-4110
CMAP Signatures of Differentially Expressed Genes for Small Molecules	cmap	carbenoxolone-3014	-0.034143	0.10425	1	0	-1		carbenoxolone-3014
CMAP Signatures of Differentially Expressed Genes for Small Molecules	cmap	carbenoxolone-4093	-0.021267	0.32202	1	0	-1		carbenoxolone-4093
CMAP Signatures of Differentially Expressed Genes for Small Molecules	cmap	carbenoxolone-4173	-0.029851	0.16124	1	0	-1		carbenoxolone-4173
CMAP Signatures of Differentially Expressed Genes for Small Molecules	cmap	carbimazole-2437	0.0085837	1	1	0	1		carbimazole-2437
CMAP Signatures of Differentially Expressed Genes for Small Molecules	cmap	carbimazole-3299	0.021459	0.40622	1	0	1		carbimazole-3299
CMAP Signatures of Differentially Expressed Genes for Small Molecules	cmap	carbimazole-5399	0.002242	1	1	0	1		carbimazole-5399
CMAP Signatures of Differentially Expressed Genes for Small Molecules	cmap	carbinoxamine-2725	0.0065339	1	1	0	1		carbinoxamine-2725
CMAP Signatures of Differentially Expressed Genes for Small Molecules	cmap	carbinoxamine-3466	0.0085837	1	1	0	1		carbinoxamine-3466
CMAP Signatures of Differentially Expressed Genes for Small Molecules	cmap	carbinoxamine-7138	-0.014925	0.45671	1	0	-1		carbinoxamine-7138
CMAP Signatures of Differentially Expressed Genes for Small Molecules	cmap	carcinine-3242	0.019217	0.60644	1	0	1		carcinine-3242
CMAP Signatures of Differentially Expressed Genes for Small Molecules	cmap	carcinine-4225	0.010634	0.54577	1	0	1		carcinine-4225
CMAP Signatures of Differentially Expressed Genes for Small Molecules	cmap	carcinine-4809	0.044968	0.076239	1	0	1		carcinine-4809
CMAP Signatures of Differentially Expressed Genes for Small Molecules	cmap	carisoprodol-1314	0.0042918	1	1	0	1		carisoprodol-1314
CMAP Signatures of Differentially Expressed Genes for Small Molecules	cmap	carisoprodol-3251	0.0063417	1	1	0	1		carisoprodol-3251
CMAP Signatures of Differentially Expressed Genes for Small Molecules	cmap	carisoprodol-4955	0.027801	0.21002	1	0	1		carisoprodol-4955
CMAP Signatures of Differentially Expressed Genes for Small Molecules	cmap	carisoprodol-6610	-0.0063417	1	1	0	-1		carisoprodol-6610
CMAP Signatures of Differentially Expressed Genes for Small Molecules	cmap	carmustine-6883	-0.023509	0.1743	1	0	-1		carmustine-6883
CMAP Signatures of Differentially Expressed Genes for Small Molecules	cmap	carmustine-6888	0.023509	0.28926	1	0	1		carmustine-6888
CMAP Signatures of Differentially Expressed Genes for Small Molecules	cmap	carteolol-1340	-0.014925	0.45785	1	0	-1		carteolol-1340
CMAP Signatures of Differentially Expressed Genes for Small Molecules	cmap	carteolol-3276	0.017167	0.57826	1	0	1		carteolol-3276
CMAP Signatures of Differentially Expressed Genes for Small Molecules	cmap	carteolol-4096	0.017167	0.57887	1	0	1		carteolol-4096
CMAP Signatures of Differentially Expressed Genes for Small Molecules	cmap	carteolol-4176	0.0042918	1	1	0	1		carteolol-4176
CMAP Signatures of Differentially Expressed Genes for Small Molecules	cmap	CAY-10397-7082	-0.014925	0.4569	1	0	-1		CAY-10397-7082
CMAP Signatures of Differentially Expressed Genes for Small Molecules	cmap	cefaclor-2843	-0.029851	0.10122	1	0	-1		cefaclor-2843
CMAP Signatures of Differentially Expressed Genes for Small Molecules	cmap	cefaclor-4967	0.034335	0.20534	1	0	1		cefaclor-4967
CMAP Signatures of Differentially Expressed Genes for Small Molecules	cmap	cefaclor-6622	-0.014925	0.64164	1	0	-1		cefaclor-6622
CMAP Signatures of Differentially Expressed Genes for Small Molecules	cmap	cefadroxil-4080	-0.0042918	1	1	0	-1		cefadroxil-4080
CMAP Signatures of Differentially Expressed Genes for Small Molecules	cmap	cefalexin-1273	-0.014925	0.57304	1	0	-1		cefalexin-1273
CMAP Signatures of Differentially Expressed Genes for Small Molecules	cmap	cefalexin-2628	0	1	1	0	0		cefalexin-2628
CMAP Signatures of Differentially Expressed Genes for Small Molecules	cmap	cefalexin-4654	0.032093	0.11189	1	0	1		cefalexin-4654
CMAP Signatures of Differentially Expressed Genes for Small Molecules	cmap	cefalexin-5250	-0.0063417	1	1	0	-1		cefalexin-5250
CMAP Signatures of Differentially Expressed Genes for Small Molecules	cmap	cefalexin-5615	0.0085837	1	1	0	1		cefalexin-5615
CMAP Signatures of Differentially Expressed Genes for Small Molecules	cmap	cefalonium-2921	-0.0042918	1	1	0	-1		cefalonium-2921
CMAP Signatures of Differentially Expressed Genes for Small Molecules	cmap	cefalonium-4245	0.023509	0.36777	1	0	1		cefalonium-4245
CMAP Signatures of Differentially Expressed Genes for Small Molecules	cmap	cefalotin-2517	0.012876	0.63417	1	0	1		cefalotin-2517
CMAP Signatures of Differentially Expressed Genes for Small Molecules	cmap	cefalotin-4482	-0.0020498	1	1	0	-1		cefalotin-4482
CMAP Signatures of Differentially Expressed Genes for Small Molecules	cmap	cefalotin-6079	-0.0063417	1	1	0	-1		cefalotin-6079
CMAP Signatures of Differentially Expressed Genes for Small Molecules	cmap	cefalotin-6819	0.027801	0.30785	1	0	1		cefalotin-6819
CMAP Signatures of Differentially Expressed Genes for Small Molecules	cmap	cefamandole-3436	-0.0042918	1	1	0	-1		cefamandole-3436
CMAP Signatures of Differentially Expressed Genes for Small Molecules	cmap	cefamandole-4718	-0.038434	0.12843	1	0	-1		cefamandole-4718
CMAP Signatures of Differentially Expressed Genes for Small Molecules	cmap	cefamandole-7394	0.012876	0.63376	1	0	1		cefamandole-7394
CMAP Signatures of Differentially Expressed Genes for Small Molecules	cmap	cefapirin-2730	0.021459	0.35735	1	0	1		cefapirin-2730
CMAP Signatures of Differentially Expressed Genes for Small Molecules	cmap	cefapirin-3471	-0.0085837	1	1	0	-1		cefapirin-3471
CMAP Signatures of Differentially Expressed Genes for Small Molecules	cmap	cefapirin-6790	0.019217	0.51475	1	0	1		cefapirin-6790
CMAP Signatures of Differentially Expressed Genes for Small Molecules	cmap	cefazolin-2564	0	1	1	0	0		cefazolin-2564
CMAP Signatures of Differentially Expressed Genes for Small Molecules	cmap	cefazolin-3426	-0.0020498	1	1	0	-1		cefazolin-3426
CMAP Signatures of Differentially Expressed Genes for Small Molecules	cmap	cefazolin-3686	-0.010634	0.54732	1	0	-1		cefazolin-3686
CMAP Signatures of Differentially Expressed Genes for Small Molecules	cmap	cefazolin-4708	-0.0063417	1	1	0	-1		cefazolin-4708
CMAP Signatures of Differentially Expressed Genes for Small Molecules	cmap	cefazolin-7385	0.017167	0.57719	1	0	1		cefazolin-7385
CMAP Signatures of Differentially Expressed Genes for Small Molecules	cmap	cefepime-3581	-0.014925	0.45763	1	0	-1		cefepime-3581
CMAP Signatures of Differentially Expressed Genes for Small Molecules	cmap	cefepime-5761	-0.010634	0.62937	1	0	-1		cefepime-5761
CMAP Signatures of Differentially Expressed Genes for Small Molecules	cmap	cefepime-6237	-0.0020498	1	1	0	-1		cefepime-6237
CMAP Signatures of Differentially Expressed Genes for Small Molecules	cmap	cefixime-1310	-0.014925	0.57548	1	0	-1		cefixime-1310
CMAP Signatures of Differentially Expressed Genes for Small Molecules	cmap	cefixime-3247	-0.0042918	1	1	0	-1		cefixime-3247
CMAP Signatures of Differentially Expressed Genes for Small Molecules	cmap	cefixime-4390	0.027801	0.38734	1	0	1		cefixime-4390
CMAP Signatures of Differentially Expressed Genes for Small Molecules	cmap	cefixime-4567	0.023509	0.28617	1	0	1		cefixime-4567
[truncated: 26,450 more rows]
