# Supplementary material for: Systematic interrogation of diverse Omic data reveals interpretable, robust, and generalizable transcriptomic features of clinically successful therapeutic targets
Source: PLoS Comput Biol. 2018 May 21;14(5):e1006142. doi: 10.1371/journal.pcbi.1006142 (PMC5983857; doi:10.1371/journal.pcbi.1006142)
Supplement: S3 Table — (XLSX) [file pcbi.1006142.s003.xlsx]

## Sheet: Sheet1
#	#	validation_rep_and_fold	Rep0Fold0	Rep0Fold1	Rep0Fold2	Rep0Fold3	Rep0Fold4	Rep1Fold0	Rep1Fold1	Rep1Fold2	Rep1Fold3	Rep1Fold4	Rep2Fold0	Rep2Fold1	Rep2Fold2	Rep2Fold3	Rep2Fold4	Rep3Fold0	Rep3Fold1	Rep3Fold2	Rep3Fold3	Rep3Fold4	Rep4Fold0	Rep4Fold1	Rep4Fold2	Rep4Fold3	Rep4Fold4	Rep5Fold0	Rep5Fold1	Rep5Fold2	Rep5Fold3	Rep5Fold4	Rep6Fold0	Rep6Fold1	Rep6Fold2	Rep6Fold3	Rep6Fold4	Rep7Fold0	Rep7Fold1	Rep7Fold2	Rep7Fold3	Rep7Fold4	Rep8Fold0	Rep8Fold1	Rep8Fold2	Rep8Fold3	Rep8Fold4	Rep9Fold0	Rep9Fold1
#	#	validation_rep	0	0	0	0	0	1	1	1	1	1	2	2	2	2	2	3	3	3	3	3	4	4	4	4	4	5	5	5	5	5	6	6	6	6	6	7	7	7	7	7	8	8	8	8	8	9	9
#	#	validation_fold	0	1	2	3	4	0	1	2	3	4	0	1	2	3	4	0	1	2	3	4	0	1	2	3	4	0	1	2	3	4	0	1	2	3	4	0	1	2	3	4	0	1	2	3	4	0	1
#	#	num_features	6	1	1	1	1	3	1	2	1	1	1	1	5	1	1	1	1	7	3	3	1	1	2	1	1	1	3	3	1	7	1	1	1	1	1	3	2	3	1	2	1	1	3	1	3	1	1
#	#	features	mean_biogpshuman_cleaned|stdv_hpatissuesmrna_cleaned|peripheral blood_jensentissueexpts_cleaned|marrow cell_jensentissueexpts_cleaned|thorax_jensentissueexpts_cleaned|spinal cord_jensentissueexpts_cleaned	mean_hpatissuesmrna_cleaned	mean_hpatissuesmrna_cleaned	mean_biogpshuman_cleaned	mean_hpatissuesmrna_cleaned	mean_biogpshuman_cleaned|stdv_hpatissuesmrna_cleaned|thorax_jensentissueexpts_cleaned	mean_hpatissuesmrna_cleaned	mean_hpatissuesmrna_cleaned|stdv_hpatissuesmrna_cleaned	stdv_hpatissuesmrna_cleaned	mean_biogpshuman_cleaned	stdv_hpatissuesmrna_cleaned	stdv_hpatissuesmrna_cleaned	mean_hpatissuesmrna_cleaned|stdv_hpatissuesmrna_cleaned|peripheral blood_jensentissueexpts_cleaned|erythroid cell_jensentissueexpts_cleaned|marrow cell_jensentissueexpts_cleaned	stdv_hpatissuesmrna_cleaned	mean_hpatissuesmrna_cleaned	mean_hpatissuesmrna_cleaned	stdv_hpatissuesmrna_cleaned	mean_hpatissuesmrna_cleaned|hematopoietic cell_jensentissueexpts_cleaned|spleen_hpatissuesprotein_cleaned|bone_jensentissueexpts_cleaned|peripheral blood_jensentissueexpts_cleaned|thorax_jensentissueexpts_cleaned|marrow cell_jensentissueexpts_cleaned	mean_biogpshuman_cleaned|stdv_hpatissuesmrna_cleaned|marrow cell_jensentissueexpts_cleaned	mean_hpatissuesmrna_cleaned|stdv_hpatissuesmrna_cleaned|hematopoietic cell_jensentissueexpts_cleaned	mean_hpatissuesmrna_cleaned	stdv_hpatissuesmrna_cleaned	mean_biogpshuman_cleaned|stdv_gtextissue_cleaned	stdv_hpatissuesmrna_cleaned	mean_biogpshuman_cleaned	stdv_hpatissuesmrna_cleaned	mean_hpatissuesmrna_cleaned|stdv_hpatissuesmrna_cleaned|thorax_jensentissueexpts_cleaned	mean_hpatissuesmrna_cleaned|stdv_hpatissuesmrna_cleaned|spleen_hpatissuesprotein_cleaned	stdv_hpatissuesmrna_cleaned	mean_biogpshuman_cleaned|stdv_gtextissue_cleaned|spleen_hpatissuesprotein_cleaned|hematopoietic cell_jensentissueexpts_cleaned|marrow cell_jensentissueexpts_cleaned|epithalamus_jensentissueexpts_cleaned|olfactory bulb_jensentissueexpts_cleaned	stdv_hpatissuesmrna_cleaned	mean_hpatissuesmrna_cleaned	stdv_hpatissuesmrna_cleaned	mean_biogpshuman_cleaned	mean_hpatissuesmrna_cleaned	mean_gtextissue_cleaned|stdv_gtextissue_cleaned|peripheral blood_jensentissueexpts_cleaned	mean_hpatissuesmrna_cleaned|stdv_hpatissuesmrna_cleaned	mean_hpatissuesmrna_cleaned|stdv_hpatissuesmrna_cleaned|hematopoietic cell_jensentissueexpts_cleaned	stdv_hpatissuesmrna_cleaned	mean_biogpshuman_cleaned|hematopoietic cell_jensentissueexpts_cleaned	stdv_hpatissuesmrna_cleaned	stdv_hpatissuesmrna_cleaned	mean_biogpshuman_cleaned|stdv_hpatissuesmrna_cleaned|peripheral blood_jensentissueexpts_cleaned	mean_hpatissuesmrna_cleaned	mean_biogpshuman_cleaned|stdv_hpatissuesmrna_cleaned|olfactory bulb_jensentissueexpts_cleaned	mean_biogpshuman_cleaned	mean_hpatissuesmrna_cleaned
#	#	model_type	logistic_regression	logistic_regression	logistic_regression	logistic_regression	logistic_regression	logistic_regression	logistic_regression	random_forest	logistic_regression	logistic_regression	logistic_regression	logistic_regression	logistic_regression	logistic_regression	logistic_regression	logistic_regression	logistic_regression	logistic_regression	random_forest	logistic_regression	logistic_regression	logistic_regression	logistic_regression	logistic_regression	logistic_regression	logistic_regression	logistic_regression	random_forest	logistic_regression	logistic_regression	logistic_regression	logistic_regression	logistic_regression	logistic_regression	logistic_regression	logistic_regression	random_forest	logistic_regression	logistic_regression	logistic_regression	logistic_regression	logistic_regression	random_forest	logistic_regression	logistic_regression	logistic_regression	logistic_regression
classifier_performance_statistic	classifier_performance_statistic_abbreviation	na/na	na	na	na	na	na	na	na	na	na	na	na	na	na	na	na	na	na	na	na	na	na	na	na	na	na	na	na	na	na	na	na	na	na	na	na	na	na	na	na	na	na	na	na	na	na	na	na
probability cut-off	p	na	0.606515	0.483695	0.283461	0.382954	0.379588	0.342935	0.40847	0.917	0.344556	0.434771	0.334197	0.573893	0.368626	0.354013	0.359745	0.34355	0.406444	0.41574	0.565	0.29852	0.438664	0.346213	0.391715	0.618415	0.557351	0.477082	0.510209	0.908	0.505632	0.600315	0.491098	0.363467	0.357985	0.439749	0.398677	0.623103	0.976	0.273263	0.480703	0.235535	0.345178	0.386039	0.546	0.300734	0.529721	0.201154	0.42443
number of examples	n	na	58.2	62.2	65.2	64.2	60.2	58.2	66.2	61.2	62.2	63.2	62.2	64.2	61.2	65.2	59.2	65.2	62.2	50.2	60.2	62.2	61.2	64.2	63.2	63.2	64.2	67.2	64.2	50.2	62.2	50.2	63.2	65.2	62.2	62.2	62.2	64.2	65.2	58.2	61.2	61.2	64.2	64.2	57.2	64.2	57.2	64.2	64.2
actual positives	ap	na	43.1	47.1	51.1	50.1	47.1	46.1	51.1	47.1	49.1	50.1	49.1	49.1	48.1	51.1	46.1	50.1	49.1	37.1	47.1	48.1	47.1	49.1	50.1	50.1	50.1	52.1	50.1	39.1	48.1	38.1	48.1	51.1	48.1	48.1	50.1	50.1	50.1	44.1	48.1	48.1	49.1	49.1	45.1	51.1	44.1	49.1	50.1
actual negatives	an	na	15.1	15.1	14.1	14.1	13.1	12.1	15.1	14.1	13.1	13.1	13.1	15.1	13.1	14.1	13.1	15.1	13.1	13.1	13.1	14.1	14.1	15.1	13.1	13.1	14.1	15.1	14.1	11.1	14.1	12.1	15.1	14.1	14.1	14.1	12.1	14.1	15.1	14.1	13.1	13.1	15.1	15.1	12.1	13.1	13.1	15.1	14.1
predicted positives	pp	na	38.1	37.1	60.1	59.1	56.1	54.1	60.1	26.1	59.1	51.1	60.1	21.1	51.1	59.1	52.1	63.1	53.1	40.1	45.1	54.1	45.1	63.1	53.1	15.1	27.1	36.1	49.1	20.1	33.1	31.1	35.1	62.1	58.1	54.1	55.1	15.1	17.1	51.1	33.1	59.1	62.1	57.1	53.1	62.1	32.1	63.1	52.1
predicted negatives	pn	na	20.1	25.1	5.1	5.1	4.1	4.1	6.1	35.1	3.1	12.1	2.1	43.1	10.1	6.1	7.1	2.1	9.1	10.1	15.1	8.1	16.1	1.1	10.1	48.1	37.1	31.1	15.1	30.1	29.1	19.1	28.1	3.1	4.1	8.1	7.1	49.1	48.1	7.1	28.1	2.1	2.1	7.1	4.1	2.1	25.1	1.1	12.1
true positives	tp	na	31.05	33.05	49.05	49.05	45.05	45.05	50.05	24.05	48.05	43.05	49.05	19.05	43.05	48.05	43.05	50.05	45.05	32.05	38.05	44.05	37.05	49.05	46.05	14.05	25.05	33.05	40.05	19.05	29.05	25.05	31.05	50.05	48.05	43.05	48.05	14.05	16.05	41.05	30.05	48.05	49.05	46.05	43.05	51.05	30.05	49.05	44.05
false positives	fp	na	7.05	4.05	11.05	10.05	11.05	9.05	10.05	2.05	11.05	8.05	11.05	2.05	8.05	11.05	9.05	13.05	8.05	8.05	7.05	10.05	8.05	14.05	7.05	1.05	2.05	3.05	9.05	1.05	4.05	6.05	4.05	12.05	10.05	11.05	7.05	1.05	1.05	10.05	3.05	11.05	13.05	11.05	10.05	11.05	2.05	14.05	8.05
true negatives	tn	na	8.05	11.05	3.05	4.05	2.05	3.05	5.05	12.05	2.05	5.05	2.05	13.05	5.05	3.05	4.05	2.05	5.05	5.05	6.05	4.05	6.05	1.05	6.05	12.05	12.05	12.05	5.05	10.05	10.05	6.05	11.05	2.05	4.05	3.05	5.05	13.05	14.05	4.05	10.05	2.05	2.05	4.05	2.05	2.05	11.05	1.05	6.05
false negatives	fn	na	12.05	14.05	2.05	1.05	2.05	1.05	1.05	23.05	1.05	7.05	0.05	30.05	5.05	3.05	3.05	0.05	4.05	5.05	9.05	4.05	10.05	0.05	4.05	36.05	25.05	19.05	10.05	20.05	19.05	13.05	17.05	1.05	0.05	5.05	2.05	36.05	34.05	3.05	18.05	0.05	0.05	3.05	2.05	0.05	14.05	0.05	6.05
true positive rate	tpr	na	0.720418	0.701699	0.959883	0.979042	0.956476	0.977223	0.979452	0.510616	0.978615	0.859281	0.998982	0.387984	0.89501	0.940313	0.933839	0.999002	0.917515	0.863881	0.807856	0.9158	0.786624	0.998982	0.919162	0.280439	0.5	0.634357	0.799401	0.487212	0.60395	0.65748	0.64553	0.979452	0.99896	0.89501	0.959082	0.280439	0.320359	0.930839	0.62474	0.99896	0.998982	0.937882	0.954545	0.999022	0.681406	0.998982	0.879242
false positive rate	fpr	na	0.466887	0.268212	0.783688	0.712766	0.843511	0.747934	0.665563	0.14539	0.843511	0.614504	0.843511	0.135762	0.614504	0.783688	0.69084	0.864238	0.614504	0.614504	0.538168	0.712766	0.570922	0.930464	0.538168	0.0801527	0.14539	0.201987	0.641844	0.0945946	0.287234	0.5	0.268212	0.85461	0.712766	0.783688	0.582645	0.0744681	0.0695364	0.712766	0.232824	0.843511	0.864238	0.731788	0.830579	0.843511	0.156489	0.930464	0.570922
area under receiver operating characteristic curve	auroc	na	0.569675	0.727985	0.43261	0.657833	0.545615	0.680518	0.731911	0.628209	0.612009	0.512944	0.543602	0.605266	0.626319	0.58528	0.600503	0.556172	0.7084	0.565112	0.598289	0.497928	0.553673	0.593127	0.714068	0.502278	0.647924	0.696254	0.489376	0.598028	0.609988	0.508883	0.683937	0.592219	0.666018	0.316569	0.604741	0.544585	0.567408	0.539876	0.637428	0.577121	0.551314	0.625497	0.560921	0.522326	0.743712	0.497363	0.633768
false negative rate	fnr	na	0.279582	0.298301	0.0401174	0.0209581	0.0435244	0.0227766	0.0205479	0.489384	0.0213849	0.140719	0.00101833	0.612016	0.10499	0.0596869	0.0661605	0.000998004	0.0824847	0.136119	0.192144	0.0841996	0.213376	0.00101833	0.0808383	0.719561	0.5	0.365643	0.200599	0.512788	0.39605	0.34252	0.35447	0.0205479	0.0010395	0.10499	0.0409182	0.719561	0.679641	0.069161	0.37526	0.0010395	0.00101833	0.0621181	0.0454545	0.000978474	0.318594	0.00101833	0.120758
true negative rate	tnr	na	0.533113	0.731788	0.216312	0.287234	0.156489	0.252066	0.334437	0.85461	0.156489	0.385496	0.156489	0.864238	0.385496	0.216312	0.30916	0.135762	0.385496	0.385496	0.461832	0.287234	0.429078	0.0695364	0.461832	0.919847	0.85461	0.798013	0.358156	0.905405	0.712766	0.5	0.731788	0.14539	0.287234	0.216312	0.417355	0.925532	0.930464	0.287234	0.767176	0.156489	0.135762	0.268212	0.169421	0.156489	0.843511	0.0695364	0.429078
misclassification rate	mcr	na	0.328179	0.290997	0.20092	0.172897	0.217608	0.17354	0.167674	0.410131	0.194534	0.238924	0.178457	0.5	0.214052	0.216258	0.204392	0.20092	0.194534	0.260956	0.267442	0.226688	0.295752	0.219626	0.175633	0.587025	0.422118	0.328869	0.297508	0.420319	0.371383	0.380478	0.333861	0.20092	0.162379	0.258842	0.146302	0.577882	0.538344	0.225086	0.344771	0.181373	0.20405	0.219626	0.211538	0.172897	0.281469	0.219626	0.219626
accuracy	acc	na	0.671821	0.709003	0.79908	0.827103	0.782392	0.82646	0.832326	0.589869	0.805466	0.761076	0.821543	0.5	0.785948	0.783742	0.795608	0.79908	0.805466	0.739044	0.732558	0.773312	0.704248	0.780374	0.824367	0.412975	0.577882	0.671131	0.702492	0.579681	0.628617	0.619522	0.666139	0.79908	0.837621	0.741158	0.853698	0.422118	0.461656	0.774914	0.655229	0.818627	0.79595	0.780374	0.788462	0.827103	0.718531	0.780374	0.780374
false discovery rate	fdr	na	0.185039	0.109164	0.18386	0.170051	0.19697	0.167283	0.167221	0.0785441	0.186971	0.157534	0.18386	0.0971564	0.157534	0.186971	0.173704	0.206815	0.151601	0.200748	0.156319	0.185767	0.178492	0.222662	0.132768	0.0695364	0.0756458	0.0844875	0.184318	0.0522388	0.122356	0.194534	0.115385	0.194042	0.172978	0.204251	0.127949	0.0695364	0.0614035	0.196673	0.092145	0.186971	0.210145	0.19352	0.189266	0.177939	0.0638629	0.222662	0.154511
positive predictive value	ppv	na	0.814961	0.890836	0.81614	0.829949	0.80303	0.832717	0.832779	0.921456	0.813029	0.842466	0.81614	0.902844	0.842466	0.813029	0.826296	0.793185	0.848399	0.799252	0.843681	0.814233	0.821508	0.777338	0.867232	0.930464	0.924354	0.915512	0.815682	0.947761	0.877644	0.805466	0.884615	0.805958	0.827022	0.795749	0.872051	0.930464	0.938596	0.803327	0.907855	0.813029	0.789855	0.80648	0.810734	0.822061	0.936137	0.777338	0.845489
area under precision-recall curve	auprc	na	0.763872	0.864267	0.747741	0.830033	0.819636	0.865195	0.887557	0.842903	0.866626	0.773864	0.830497	0.849518	0.857863	0.825137	0.823727	0.749216	0.885659	0.740668	0.820801	0.787001	0.771814	0.832262	0.876926	0.827222	0.845294	0.886241	0.797787	0.835365	0.832113	0.758593	0.873738	0.842306	0.860283	0.654073	0.814946	0.832245	0.819905	0.77924	0.875338	0.80194	0.813043	0.846034	0.80704	0.789916	0.906917	0.723575	0.818849
false omission rate	fomr	na	0.599502	0.559761	0.401961	0.205882	0.5	0.256098	0.172131	0.656695	0.33871	0.582645	0.0238095	0.697216	0.5	0.5	0.429577	0.0238095	0.445055	0.5	0.599338	0.5	0.624224	0.0454545	0.40099	0.74948	0.675202	0.61254	0.665563	0.666113	0.654639	0.683246	0.606762	0.33871	0.0121951	0.623457	0.288732	0.734216	0.7079	0.429577	0.642349	0.0238095	0.0238095	0.429577	0.5	0.0238095	0.559761	0.0454545	0.5
negative predictive value	npv	na	0.400498	0.440239	0.598039	0.794118	0.5	0.743902	0.827869	0.343305	0.66129	0.417355	0.97619	0.302784	0.5	0.5	0.570423	0.97619	0.554945	0.5	0.400662	0.5	0.375776	0.954545	0.59901	0.25052	0.324798	0.38746	0.334437	0.333887	0.345361	0.316754	0.393238	0.66129	0.987805	0.376543	0.711268	0.265784	0.2921	0.570423	0.357651	0.97619	0.97619	0.570423	0.5	0.97619	0.440239	0.954545	0.5
positive likelihood ratio	plr	na	1.54302	2.61621	1.22483	1.37358	1.13392	1.30656	1.47161	3.51204	1.16017	1.39833	1.18431	2.85783	1.45648	1.19986	1.35175	1.15593	1.4931	1.40582	1.50112	1.28485	1.37781	1.07364	1.70795	3.49881	3.43902	3.14059	1.24548	5.15053	2.10264	1.31496	2.40679	1.14608	1.40153	1.14205	1.64608	3.7659	4.60707	1.30595	2.68331	1.18429	1.15591	1.28163	1.14925	1.18436	4.35435	1.07364	1.54004
negative likelihood ratio	nlr	na	0.524434	0.407634	0.185461	0.0729652	0.278132	0.0903595	0.0614404	0.572641	0.136655	0.365032	0.00650738	0.708157	0.272349	0.27593	0.214001	0.00735115	0.21397	0.3531	0.416048	0.293139	0.497289	0.0146446	0.175038	0.782261	0.585062	0.458192	0.560088	0.566363	0.555652	0.685039	0.484389	0.14133	0.003619	0.485362	0.0980415	0.777457	0.730432	0.240783	0.489145	0.00664267	0.00750087	0.231601	0.268293	0.00625268	0.3777	0.0146446	0.281437
diagnostic odds ratio	dor	na	2.94226	6.41804	6.60424	18.8252	4.07692	14.4596	23.9519	6.13306	8.48977	3.83071	181.995	4.03559	5.34783	4.34842	6.31655	157.245	6.97807	3.98137	3.60805	4.38308	2.77065	73.3132	9.75755	4.47269	5.87805	6.85431	2.22372	9.09405	3.7841	1.91954	4.96872	8.10927	387.269	2.35299	16.7897	4.84387	6.30732	5.42378	5.48572	178.285	154.103	5.53379	4.28358	189.416	11.5286	73.3132	5.47205
risk ratio	drr	na	1.35939	1.59146	2.0304	4.03118	1.60606	3.25156	4.83805	1.40317	2.40037	1.44593	34.2779	1.29493	1.68493	1.62606	1.92351	33.3138	1.90628	1.5985	1.40769	1.62847	1.31605	17.1014	2.16273	1.24148	1.369	1.49462	1.22555	1.42282	1.34065	1.17888	1.45793	2.3795	67.8158	1.27635	3.02027	1.26729	1.32589	1.87004	1.41334	34.1472	33.1739	1.87738	1.62147	34.5266	1.67239	17.1014	1.69098
matthews correlation coefficient	mcc	na	0.23372	0.378836	0.270141	0.407644	0.185018	0.363611	0.455379	0.310962	0.253145	0.252187	0.350975	0.227736	0.309942	0.221423	0.310487	0.322	0.349597	0.273179	0.256703	0.252587	0.206288	0.223936	0.421468	0.19039	0.29724	0.361934	0.153793	0.332536	0.265761	0.138735	0.323789	0.241521	0.482907	0.138492	0.468597	0.201051	0.240549	0.28549	0.322577	0.350262	0.321278	0.278706	0.196267	0.35233	0.444484	0.223936	0.326376
[truncated: 952 more columns]
