# Supplementary material for: Systematic interrogation of diverse Omic data reveals interpretable, robust, and generalizable transcriptomic features of clinically successful therapeutic targets
Source: PLoS Comput Biol. 2018 May 21;14(5):e1006142. doi: 10.1371/journal.pcbi.1006142 (PMC5983857; doi:10.1371/journal.pcbi.1006142)
Supplement: S4 Table — (XLSX) [file pcbi.1006142.s004.xlsx]

## Sheet: Sheet1
validation_rep	validation_fold	rf_model_name	rf_num_features	rf_auroc_mean	rf_auroc_stdv	rf_auprc_mean	rf_auprc_stdv	lr_model_name	lr_num_features	lr_auroc_mean	lr_auroc_stdv	lr_auprc_mean	lr_auprc_stdv
0	0	M3_rf	6	0.651	0.0245	0.867	0.0139	M3_lr	6	0.65	0.0219	0.84	0.0155
0	1	M0_rf	1	0.558	0.0381	0.78	0.0173	M0_lr	1	0.577	0.0118	0.802	0.00742
0	2	M2_rf	3	0.715	0.0285	0.829	0.0221	M4_lr	1	0.697	0.00898	0.814	0.0116
0	3	M0_rf	2	0.465	0.0264	0.742	0.0151	M1_lr	1	0.562	0.00713	0.781	0.00877
0	4	M3_rf	2	0.6	0.026	0.804	0.0185	M4_lr	1	0.613	0.00808	0.774	0.00608
1	0	M2_rf	3	0.58	0.0178	0.832	0.0084	M2_lr	3	0.614	0.0152	0.824	0.00917
1	1	M0_rf	1	0.559	0.0264	0.78	0.013	M0_lr	1	0.583	0.0114	0.798	0.00631
1	2	M1_rf	2	0.66	0.0291	0.843	0.0191	M2_lr	1	0.611	0.00911	0.769	0.00457
1	3	M4_rf	1	0.604	0.0251	0.784	0.0101	M4_lr	1	0.604	0.00411	0.837	0.00443
1	4	M2_rf	5	0.586	0.0184	0.763	0.0122	M6_lr	1	0.621	0.0106	0.76	0.0127
2	0	M1_rf	2	0.606	0.0301	0.822	0.0164	M2_lr	1	0.609	0.00598	0.844	0.00435
2	1	M0_rf	2	0.594	0.0239	0.824	0.0176	M1_lr	1	0.62	0.00521	0.848	0.00646
2	2	M3_rf	2	0.63	0.0278	0.827	0.0158	M0_lr	5	0.623	0.0145	0.797	0.0142
2	3	M0_rf	2	0.616	0.026	0.848	0.0151	M1_lr	1	0.601	0.00513	0.847	0.00378
2	4	M2_rf	2	0.695	0.0219	0.815	0.01	M3_lr	1	0.675	0.00828	0.811	0.00721
3	0	M0_rf	2	0.562	0.0259	0.783	0.0175	M1_lr	1	0.628	0.0078	0.812	0.00757
3	1	M0_rf	2	0.594	0.0173	0.832	0.0112	M1_lr	1	0.57	0.00811	0.831	0.00668
3	2	M6_rf	3	0.738	0.0223	0.846	0.013	M2_lr	7	0.704	0.0246	0.819	0.021
3	3	M2_rf	3	0.684	0.0218	0.867	0.0151	M0_lr	5	0.652	0.0153	0.834	0.0139
3	4	M1_rf	4	0.737	0.021	0.872	0.0142	M2_lr	3	0.696	0.0111	0.871	0.0117
4	0	M0_rf	2	0.73	0.0319	0.841	0.0225	M1_lr	1	0.73	0.00503	0.858	0.00791
4	1	M0_rf	2	0.586	0.025	0.808	0.0169	M1_lr	1	0.559	0.00819	0.797	0.00797
4	2	M0_rf	3	0.533	0.0319	0.714	0.02	M1_lr	2	0.708	0.0205	0.834	0.0203
4	3	M1_rf	1	0.605	0.029	0.79	0.0126	M1_lr	1	0.615	0.00532	0.844	0.0046
4	4	M1_rf	3	0.578	0.0274	0.786	0.0205	M3_lr	1	0.595	0.00705	0.779	0.0101
5	0	M0_rf	2	0.514	0.0315	0.792	0.0188	M1_lr	1	0.562	0.00913	0.826	0.00665
5	1	M2_rf	3	0.626	0.0265	0.814	0.0176	M2_lr	3	0.637	0.0133	0.811	0.0105
5	2	M0_rf	3	0.712	0.0221	0.88	0.0172	M1_lr	2	0.636	0.0162	0.838	0.0102
5	3	M0_rf	2	0.628	0.0242	0.858	0.0134	M1_lr	1	0.59	0.00713	0.845	0.00531
5	4	M3_rf	5	0.76	0.0221	0.898	0.0188	M1_lr	7	0.723	0.0153	0.87	0.0143
6	0	M0_rf	2	0.611	0.0287	0.837	0.0158	M1_lr	1	0.574	0.0077	0.83	0.00643
6	1	M0_rf	3	0.724	0.0283	0.797	0.0192	M2_lr	1	0.776	0.00771	0.846	0.0115
6	2	M0_rf	2	0.617	0.0165	0.853	0.0118	M1_lr	1	0.585	0.00585	0.84	0.00642
6	3	M1_rf	2	0.675	0.0241	0.865	0.0168	M2_lr	1	0.688	0.00773	0.855	0.00929
6	4	M0_rf	3	0.635	0.0229	0.829	0.0159	M2_lr	1	0.613	0.00742	0.804	0.00513
7	0	M2_rf	3	0.58	0.0247	0.8	0.0221	M2_lr	3	0.578	0.021	0.758	0.0142
7	1	M0_rf	2	0.67	0.0224	0.885	0.00962	M1_lr	1	0.568	0.00685	0.837	0.00543
7	2	M2_rf	4	0.711	0.0218	0.875	0.0122	M3_lr	3	0.678	0.0129	0.861	0.00802
7	3	M4_rf	2	0.582	0.0204	0.819	0.0127	M5_lr	1	0.592	0.00501	0.835	0.00393
7	4	M3_rf	3	0.668	0.0243	0.833	0.0165	M4_lr	2	0.708	0.0104	0.817	0.00875
8	0	M0_rf	2	0.626	0.0242	0.853	0.0138	M1_lr	1	0.603	0.00564	0.846	0.00449
8	1	M1_rf	1	0.563	0.0301	0.759	0.0154	M1_lr	1	0.557	0.00887	0.793	0.0115
8	2	M4_rf	3	0.636	0.0288	0.827	0.0163	M0_lr	7	0.637	0.0269	0.802	0.0197
8	3	M3_rf	3	0.703	0.0226	0.849	0.0126	M5_lr	1	0.696	0.00362	0.86	0.00442
8	4	M4_rf	1	0.608	0.0276	0.796	0.0114	M2_lr	3	0.584	0.0161	0.82	0.00933
9	0	M4_rf	4	0.637	0.0237	0.807	0.0175	M7_lr	1	0.639	0.00733	0.817	0.0095
9	1	M1_rf	1	0.587	0.0286	0.796	0.014	M1_lr	1	0.619	0.00456	0.816	0.00469
9	2	M2_rf	2	0.677	0.0235	0.823	0.0129	M2_lr	2	0.704	0.00968	0.811	0.0106
9	3	M0_rf	3	0.698	0.0219	0.868	0.0142	M0_lr	3	0.652	0.0118	0.85	0.0099
9	4	M1_rf	2	0.659	0.0227	0.831	0.0169	M2_lr	1	0.611	0.00688	0.844	0.00466
10	0	M0_rf	1	0.553	0.0278	0.775	0.0121	M0_lr	1	0.55	0.00633	0.781	0.00583
10	1	M5_rf	2	0.668	0.0261	0.863	0.0152	M5_lr	2	0.66	0.0105	0.849	0.00781
10	2	M5_rf	2	0.689	0.0162	0.807	0.0103	M6_lr	1	0.701	0.00934	0.807	0.00843
10	3	M1_rf	2	0.623	0.0277	0.842	0.0192	M2_lr	1	0.616	0.0063	0.849	0.00536
10	4	M0_rf	1	0.579	0.0247	0.789	0.0132	M0_lr	1	0.601	0.00899	0.805	0.00609
11	0	M1_rf	2	0.616	0.0215	0.829	0.0157	M2_lr	1	0.608	0.00716	0.83	0.00525
11	1	M2_rf	3	0.633	0.0191	0.829	0.0137	M4_lr	1	0.596	0.00768	0.802	0.00893
11	2	M1_rf	1	0.538	0.0276	0.775	0.0141	M1_lr	1	0.601	0.00775	0.807	0.00708
11	3	M0_rf	2	0.583	0.0295	0.823	0.0126	M1_lr	1	0.556	0.0105	0.823	0.00828
11	4	M3_rf	2	0.635	0.0239	0.822	0.0117	M3_lr	2	0.631	0.0115	0.812	0.0117
12	0	M2_rf	3	0.632	0.024	0.847	0.0124	M4_lr	1	0.596	0.00506	0.845	0.00384
12	1	M5_rf	1	0.706	0.0308	0.76	0.0318	M5_lr	1	0.799	0.0133	0.839	0.0162
12	2	M0_rf	2	0.57	0.0342	0.812	0.0178	M1_lr	1	0.574	0.00773	0.836	0.00542
12	3	M4_rf	2	0.644	0.0219	0.853	0.0146	M2_lr	4	0.644	0.0163	0.828	0.0116
12	4	M0_rf	2	0.621	0.024	0.841	0.0137	M1_lr	1	0.606	0.00473	0.846	0.00281
13	0	M8_rf	2	0.698	0.0262	0.835	0.0135	M8_lr	2	0.72	0.0232	0.828	0.0179
13	1	M0_rf	1	0.427	0.0241	0.732	0.00998	M0_lr	1	0.577	0.0125	0.797	0.0108
13	2	M3_rf	5	0.679	0.0337	0.784	0.0239	M7_lr	1	0.725	0.00719	0.822	0.00669
13	3	M0_rf	2	0.632	0.0231	0.852	0.0137	M1_lr	1	0.579	0.00764	0.833	0.00476
13	4	M0_rf	2	0.623	0.0302	0.822	0.0164	M1_lr	1	0.562	0.00791	0.799	0.00692
14	0	M0_rf	3	0.574	0.0225	0.807	0.0129	M2_lr	1	0.622	0.00584	0.818	0.00537
14	1	M1_rf	3	0.705	0.0226	0.831	0.0169	M3_lr	1	0.672	0.00534	0.801	0.00794
14	2	M2_rf	2	0.645	0.027	0.85	0.0168	M1_lr	3	0.611	0.0138	0.819	0.0128
14	3	M0_rf	1	0.528	0.0263	0.767	0.015	M0_lr	1	0.57	0.00557	0.783	0.0081
14	4	M3_rf	2	0.642	0.0253	0.838	0.0169	M4_lr	1	0.612	0.00451	0.842	0.00441
15	0	M7_rf	3	0.651	0.0169	0.796	0.0181	M8_lr	2	0.687	0.0187	0.793	0.0183
15	1	M0_rf	2	0.642	0.0294	0.857	0.0164	M1_lr	1	0.601	0.00428	0.843	0.0038
15	2	M0_rf	2	0.658	0.0244	0.834	0.0146	M1_lr	1	0.563	0.00845	0.788	0.00954
15	3	M0_rf	1	0.408	0.0292	0.712	0.0129	M0_lr	1	0.545	0.00694	0.771	0.00695
15	4	M3_rf	2	0.661	0.0211	0.853	0.0114	M4_lr	1	0.602	0.00829	0.849	0.0071
16	0	M1_rf	1	0.616	0.0315	0.787	0.0185	M1_lr	1	0.633	0.00501	0.79	0.00434
16	1	M5_rf	2	0.712	0.0714	0.786	0.0489	M6_lr	1	0.742	0.00956	0.833	0.0105
16	2	M0_rf	2	0.617	0.0153	0.844	0.0166	M1_lr	1	0.596	0.00492	0.841	0.00435
16	3	M0_rf	3	0.533	0.0232	0.77	0.0111	M2_lr	1	0.58	0.00636	0.788	0.00904
16	4	M0_rf	3	0.605	0.0255	0.802	0.015	M1_lr	2	0.587	0.0119	0.8	0.00879
17	0	M8_rf	3	0.589	0.0222	0.823	0.0134	M10_lr	1	0.594	0.00622	0.843	0.00424
17	1	M5_rf	3	0.673	0.0169	0.873	0.00983	M7_lr	1	0.662	0.00831	0.856	0.00629
17	2	M1_rf	1	0.497	0.0234	0.748	0.00987	M1_lr	1	0.574	0.0136	0.788	0.00801
17	3	M2_rf	2	0.662	0.0296	0.855	0.0151	M3_lr	1	0.595	0.00596	0.841	0.00539
17	4	M0_rf	2	0.604	0.0217	0.824	0.0157	M0_lr	2	0.599	0.0142	0.78	0.00858
18	0	M0_rf	2	0.644	0.0199	0.856	0.0133	M1_lr	1	0.604	0.00723	0.845	0.0056
18	1	M2_rf	3	0.67	0.0249	0.873	0.0137	M2_lr	3	0.666	0.00794	0.817	0.00757
18	2	M0_rf	1	0.436	0.0489	0.68	0.0305	M0_lr	1	0.485	0.0362	0.729	0.0207
18	3	M0_rf	2	0.552	0.0211	0.776	0.012	M1_lr	1	0.59	0.00575	0.793	0.00568
18	4	M4_rf	2	0.731	0.0255	0.803	0.024	M5_lr	1	0.737	0.00889	0.844	0.0067
19	0	M0_rf	2	0.55	0.0181	0.821	0.0112	M1_lr	1	0.566	0.00654	0.833	0.00526
19	1	M3_rf	2	0.708	0.0298	0.787	0.027	M3_lr	2	0.754	0.0211	0.824	0.0197
19	2	M3_rf	3	0.663	0.0274	0.845	0.0173	M1_lr	5	0.643	0.0126	0.844	0.00824
19	3	M3_rf	3	0.618	0.02	0.831	0.012	M5_lr	1	0.607	0.00632	0.842	0.00519
19	4	M1_rf	2	0.621	0.0316	0.811	0.0161	M2_lr	1	0.591	0.0038	0.819	0.00308
20	0	M1_rf	1	0.574	0.0143	0.786	0.00804	M1_lr	1	0.579	0.00634	0.831	0.00532
20	1	M0_rf	3	0.527	0.0226	0.777	0.0168	M2_lr	1	0.582	0.0103	0.784	0.00869
20	2	M1_rf	1	0.567	0.0297	0.762	0.0153	M1_lr	1	0.542	0.0144	0.794	0.0112
20	3	M0_rf	2	0.673	0.0209	0.865	0.00868	M0_lr	2	0.63	0.00746	0.838	0.00534
20	4	M3_rf	3	0.613	0.0154	0.83	0.0122	M2_lr	4	0.619	0.0137	0.833	0.0113
21	0	M0_rf	1	0.505	0.0307	0.715	0.0152	M0_lr	1	0.612	0.0132	0.764	0.00757
21	1	M2_rf	2	0.594	0.0239	0.796	0.0178	M3_lr	1	0.635	0.00974	0.791	0.00565
21	2	M3_rf	2	0.698	0.0246	0.885	0.0112	M2_lr	3	0.605	0.017	0.825	0.0149
21	3	M5_rf	5	0.617	0.0224	0.844	0.0117	M9_lr	1	0.612	0.00543	0.845	0.00437
21	4	M0_rf	2	0.61	0.029	0.846	0.0138	M1_lr	1	0.611	0.0076	0.848	0.00683
22	0	M3_rf	3	0.672	0.0145	0.868	0.00997	M0_lr	6	0.657	0.019	0.86	0.0108
22	1	M0_rf	2	0.598	0.0221	0.852	0.013	M1_lr	1	0.574	0.00677	0.836	0.00461
22	2	M5_rf	2	0.715	0.0216	0.816	0.0115	M6_lr	1	0.715	0.00788	0.837	0.00866
22	3	M3_rf	2	0.567	0.0195	0.793	0.0136	M4_lr	1	0.586	0.00673	0.825	0.00702
22	4	M0_rf	3	0.584	0.0269	0.815	0.0152	M2_lr	1	0.572	0.00797	0.811	0.00656
23	0	M0_rf	1	0.54	0.0292	0.775	0.0124	M0_lr	1	0.582	0.0111	0.805	0.00924
23	1	M1_rf	4	0.574	0.0219	0.823	0.0149	M4_lr	1	0.613	0.00681	0.808	0.00629
23	2	M1_rf	3	0.604	0.0307	0.774	0.0147	M2_lr	2	0.693	0.0153	0.798	0.011
23	3	M0_rf	2	0.598	0.0288	0.842	0.013	M1_lr	1	0.573	0.00532	0.84	0.00359
23	4	M2_rf	6	0.738	0.0243	0.801	0.0203	M7_lr	1	0.748	0.0118	0.775	0.023
24	0	M0_rf	2	0.488	0.0389	0.76	0.0205	M1_lr	1	0.55	0.00821	0.771	0.00757
24	1	M1_rf	3	0.685	0.0159	0.861	0.0109	M1_lr	3	0.615	0.0171	0.796	0.0161
24	2	M3_rf	6	0.745	0.0196	0.855	0.0179	M8_lr	1	0.758	0.00957	0.869	0.0112
24	3	M1_rf	2	0.633	0.022	0.826	0.0158	M0_lr	3	0.609	0.0175	0.801	0.0197
24	4	M0_rf	1	0.595	0.0442	0.774	0.0237	M0_lr	1	0.657	0.0111	0.793	0.00794
25	0	M0_rf	1	0.522	0.0336	0.769	0.0162	M0_lr	1	0.591	0.00514	0.801	0.00775
25	1	M1_rf	1	0.59	0.0297	0.785	0.0137	M1_lr	1	0.604	0.00951	0.805	0.00719
25	2	M1_rf	4	0.592	0.038	0.688	0.039	M4_lr	1	0.676	0.00971	0.693	0.0198
25	3	M1_rf	2	0.612	0.0267	0.841	0.0151	M2_lr	1	0.599	0.00866	0.839	0.00751
25	4	M1_rf	2	0.639	0.0265	0.857	0.0176	M1_lr	2	0.641	0.00586	0.841	0.00607
26	0	M0_rf	1	0.586	0.0259	0.757	0.0166	M0_lr	1	0.638	0.0118	0.782	0.00863
26	1	M1_rf	2	0.701	0.0264	0.881	0.015	M1_lr	2	0.643	0.0095	0.847	0.00883
26	2	M0_rf	2	0.616	0.0224	0.84	0.0116	M1_lr	1	0.644	0.00526	0.826	0.00498
26	3	M2_rf	3	0.674	0.0123	0.849	0.00844	M2_lr	3	0.625	0.0169	0.841	0.0135
26	4	M5_rf	1	0.595	0.0351	0.719	0.0217	M5_lr	1	0.646	0.0121	0.779	0.00805
27	0	M0_rf	3	0.617	0.0337	0.835	0.0176	M2_lr	1	0.564	0.00586	0.828	0.00706
27	1	M2_rf	2	0.689	0.016	0.836	0.00991	M3_lr	1	0.692	0.00603	0.833	0.00495
27	2	M1_rf	1	0.61	0.0286	0.785	0.0128	M1_lr	1	0.58	0.0107	0.798	0.00898
27	3	M2_rf	4	0.664	0.0264	0.853	0.0136	M5_lr	1	0.634	0.00337	0.862	0.00217
27	4	M2_rf	2	0.619	0.0295	0.832	0.0153	M1_lr	3	0.662	0.0134	0.805	0.00932
28	0	M1_rf	2	0.653	0.0222	0.859	0.015	M2_lr	1	0.612	0.00675	0.848	0.00528
28	1	M0_rf	1	0.562	0.0326	0.779	0.0161	M0_lr	1	0.598	0.00551	0.803	0.00471
28	2	M6_rf	3	0.705	0.0176	0.819	0.0104	M7_lr	2	0.699	0.0196	0.798	0.0173
28	3	M1_rf	1	0.57	0.0292	0.757	0.0145	M1_lr	1	0.556	0.00806	0.793	0.00912
28	4	M0_rf	3	0.646	0.0253	0.836	0.0165	M2_lr	1	0.64	0.00614	0.827	0.00652
29	0	M2_rf	3	0.626	0.0191	0.845	0.0131	M0_lr	5	0.625	0.0315	0.823	0.0186
29	1	M1_rf	1	0.512	0.0391	0.343	0.0261	M1_lr	1	0.683	0.0231	0.508	0.0392
29	2	M1_rf	2	0.641	0.0274	0.85	0.0139	M0_lr	3	0.643	0.00795	0.838	0.00982
29	3	M1_rf	2	0.588	0.0225	0.823	0.0145	M2_lr	1	0.609	0.00509	0.851	0.00383
29	4	M1_rf	2	0.66	0.0298	0.866	0.0195	M0_lr	3	0.655	0.00988	0.825	0.0106
30	0	M3_rf	2	0.722	0.0185	0.829	0.0121	M4_lr	1	0.684	0.0142	0.824	0.00807
30	1	M0_rf	2	0.613	0.021	0.846	0.0144	M1_lr	1	0.603	0.00527	0.841	0.00501
30	2	M0_rf	2	0.647	0.028	0.858	0.0146	M1_lr	1	0.62	0.00481	0.857	0.00327
30	3	M1_rf	2	0.568	0.0324	0.789	0.0156	M2_lr	1	0.587	0.00615	0.798	0.00998
30	4	M3_rf	4	0.595	0.0255	0.77	0.0181	M6_lr	1	0.619	0.00876	0.77	0.0112
31	0	M1_rf	2	0.626	0.0237	0.816	0.0188	M0_lr	3	0.626	0.0139	0.812	0.0144
31	1	M0_rf	4	0.709	0.0339	0.85	0.0171	M1_lr	3	0.714	0.0126	0.867	0.00909
31	2	M0_rf	2	0.633	0.0271	0.855	0.0157	M1_lr	1	0.609	0.00617	0.844	0.00523
31	3	M3_rf	2	0.604	0.0233	0.828	0.0164	M4_lr	1	0.619	0.00508	0.801	0.00455
31	4	M1_rf	1	0.617	0.0199	0.792	0.00862	M1_lr	1	0.58	0.0068	0.838	0.00495
32	0	M0_rf	2	0.589	0.0312	0.835	0.0181	M1_lr	1	0.577	0.0082	0.833	0.00662
32	1	M3_rf	3	0.585	0.0225	0.821	0.0148	M5_lr	1	0.591	0.0063	0.798	0.00861
32	2	M4_rf	2	0.655	0.0235	0.845	0.0183	M1_lr	5	0.661	0.0206	0.827	0.0166
32	3	M1_rf	2	0.651	0.0214	0.797	0.0168	M2_lr	1	0.689	0.00849	0.798	0.00827
32	4	M0_rf	2	0.54	0.0235	0.811	0.0142	M1_lr	1	0.582	0.00542	0.841	0.00452
33	0	M4_rf	3	0.639	0.0289	0.818	0.0224	M3_lr	4	0.653	0.0148	0.826	0.0115
33	1	M1_rf	1	0.566	0.0288	0.785	0.0156	M1_lr	1	0.58	0.00722	0.835	0.00573
33	2	M1_rf	2	0.616	0.0273	0.807	0.0184	M0_lr	3	0.604	0.0194	0.797	0.0193
33	3	M0_rf	2	0.512	0.0206	0.764	0.0125	M1_lr	1	0.592	0.00625	0.795	0.00945
33	4	M0_rf	2	0.649	0.0183	0.866	0.00907	M1_lr	1	0.628	0.00655	0.822	0.00474
34	0	M1_rf	2	0.599	0.0283	0.795	0.022	M2_lr	1	0.643	0.00787	0.804	0.00497
34	1	M9_rf	3	0.757	0.0178	0.865	0.0162	M10_lr	2	0.731	0.012	0.85	0.00981
34	2	M1_rf	2	0.618	0.0258	0.805	0.0143	M1_lr	2	0.591	0.0186	0.78	0.0126
34	3	M0_rf	3	0.725	0.0192	0.877	0.0114	M0_lr	3	0.676	0.0136	0.839	0.0102
34	4	M0_rf	4	0.564	0.0233	0.8	0.0143	M3_lr	1	0.591	0.0112	0.833	0.00906
35	0	M2_rf	4	0.623	0.0256	0.801	0.0241	M3_lr	3	0.624	0.0218	0.779	0.0173
35	1	M0_rf	1	0.547	0.0275	0.755	0.0164	M0_lr	1	0.673	0.0079	0.816	0.00627
35	2	M5_rf	2	0.647	0.028	0.851	0.0156	M6_lr	1	0.616	0.00543	0.85	0.00488
35	3	M0_rf	1	0.495	0.0404	0.746	0.0176	M0_lr	1	0.566	0.00664	0.796	0.0103
35	4	M2_rf	2	0.667	0.0258	0.864	0.0157	M1_lr	3	0.636	0.0107	0.841	0.00699
36	0	M4_rf	3	0.63	0.0236	0.808	0.0174	M6_lr	1	0.622	0.00466	0.802	0.00488
36	1	M3_rf	1	0.573	0.0209	0.763	0.0119	M3_lr	1	0.586	0.0202	0.761	0.011
36	2	M4_rf	3	0.594	0.0295	0.799	0.0183	M6_lr	1	0.584	0.00633	0.787	0.0078
36	3	M0_rf	2	0.66	0.027	0.867	0.0147	M1_lr	1	0.594	0.00633	0.841	0.00704
36	4	M2_rf	2	0.635	0.0258	0.818	0.0145	M3_lr	1	0.65	0.00984	0.807	0.00749
37	0	M1_rf	1	0.6	0.0248	0.794	0.0129	M1_lr	1	0.613	0.00777	0.806	0.00576
37	1	M0_rf	2	0.602	0.0362	0.844	0.018	M1_lr	1	0.611	0.00659	0.852	0.0052
37	2	M2_rf	2	0.576	0.0231	0.814	0.0159	M3_lr	1	0.583	0.0108	0.834	0.00719
37	3	M6_rf	3	0.755	0.021	0.845	0.0141	M8_lr	1	0.708	0.00838	0.848	0.00822
37	4	M4_rf	2	0.662	0.0261	0.857	0.0145	M2_lr	4	0.61	0.0129	0.823	0.0111
38	0	M0_rf	2	0.661	0.0199	0.861	0.0139	M0_lr	2	0.621	0.0116	0.817	0.00734
38	1	M3_rf	4	0.758	0.0159	0.903	0.00956	M3_lr	4	0.75	0.00822	0.881	0.00681
38	2	M1_rf	6	0.658	0.0197	0.825	0.0137	M1_lr	6	0.691	0.027	0.839	0.0241
38	3	M2_rf	2	0.663	0.0282	0.852	0.0165	M0_lr	4	0.64	0.0186	0.836	0.0178
38	4	M1_rf	1	0.579	0.0243	0.778	0.0116	M1_lr	1	0.567	0.00897	0.829	0.00633
39	0	M1_rf	2	0.611	0.0245	0.825	0.0158	M2_lr	1	0.604	0.00502	0.844	0.00422
39	1	M0_rf	2	0.61	0.0343	0.839	0.0197	M0_lr	2	0.601	0.0105	0.805	0.00983
39	2	M4_rf	7	0.62	0.0124	0.819	0.0118	M9_lr	2	0.61	0.0125	0.822	0.00954
39	3	M3_rf	6	0.628	0.0272	0.819	0.0216	M5_lr	4	0.633	0.014	0.792	0.0136
39	4	M1_rf	1	0.606	0.0249	0.791	0.0118	M1_lr	1	0.593	0.0114	0.804	0.00787
40	0	M2_rf	2	0.637	0.0153	0.855	0.00965	M3_lr	1	0.608	0.00661	0.848	0.00407
40	1	M0_rf	2	0.601	0.0171	0.817	0.0122	M1_lr	1	0.56	0.00974	0.799	0.00899
40	2	M1_rf	3	0.614	0.033	0.793	0.0185	M3_lr	1	0.671	0.00785	0.815	0.01
40	3	M1_rf	2	0.643	0.0282	0.829	0.0185	M0_lr	3	0.62	0.0107	0.795	0.0146
40	4	M0_rf	2	0.614	0.0236	0.833	0.0175	M1_lr	1	0.578	0.00708	0.831	0.00742
41	0	M0_rf	2	0.556	0.0203	0.812	0.0113	M1_lr	1	0.59	0.00693	0.834	0.00644
41	1	M4_rf	2	0.605	0.0317	0.839	0.0208	M5_lr	1	0.615	0.00518	0.854	0.00359
41	2	M3_rf	3	0.645	0.023	0.826	0.0204	M1_lr	5	0.653	0.0237	0.816	0.0178
41	3	M1_rf	1	0.585	0.0186	0.777	0.0102	M1_lr	1	0.581	0.00858	0.832	0.00684
41	4	M3_rf	2	0.673	0.022	0.859	0.0117	M0_lr	5	0.661	0.0142	0.855	0.0079
42	0	M1_rf	2	0.643	0.0218	0.862	0.0107	M2_lr	1	0.578	0.00575	0.838	0.00372
42	1	M2_rf	3	0.595	0.0197	0.789	0.0105	M4_lr	1	0.666	0.0086	0.812	0.00882
42	2	M4_rf	3	0.674	0.0185	0.842	0.0155	M5_lr	2	0.66	0.0102	0.824	0.00506
42	3	M0_rf	2	0.628	0.0249	0.852	0.0177	M1_lr	1	0.608	0.00732	0.845	0.00456
42	4	M4_rf	2	0.643	0.0261	0.841	0.0175	M4_lr	2	0.65	0.00556	0.826	0.00567
43	0	M1_rf	3	0.655	0.0232	0.834	0.0118	M0_lr	4	0.646	0.0177	0.825	0.0145
43	1	M0_rf	2	0.607	0.028	0.842	0.0169	M1_lr	1	0.591	0.00479	0.84	0.00379
43	2	M1_rf	1	0.52	0.0298	0.753	0.0158	M1_lr	1	0.6	0.00838	0.785	0.00919
43	3	M4_rf	4	0.617	0.0175	0.833	0.00829	M6_lr	2	0.605	0.00641	0.824	0.00611
43	4	M0_rf	2	0.639	0.0324	0.854	0.0178	M1_lr	1	0.612	0.00566	0.807	0.00466
44	0	M4_rf	3	0.73	0.0151	0.883	0.00803	M0_lr	7	0.684	0.0151	0.862	0.00836
44	1	M0_rf	2	0.588	0.023	0.821	0.0142	M1_lr	1	0.549	0.00987	0.795	0.00816
44	2	M1_rf	3	0.59	0.0311	0.747	0.0212	M3_lr	1	0.741	0.00919	0.851	0.0072
44	3	M3_rf	1	0.596	0.0259	0.794	0.0126	M3_lr	1	0.585	0.00616	0.833	0.0057
44	4	M0_rf	1	0.578	0.0317	0.763	0.0165	M0_lr	1	0.603	0.0111	0.805	0.0106
45	0	M2_rf	3	0.683	0.024	0.864	0.0146	M0_lr	5	0.617	0.0169	0.831	0.0112
45	1	M2_rf	5	0.724	0.0223	0.807	0.0118	M6_lr	1	0.745	0.00498	0.863	0.00359
45	2	M2_rf	3	0.709	0.0197	0.846	0.014	M3_lr	2	0.745	0.014	0.874	0.0154
45	3	M0_rf	2	0.588	0.0208	0.828	0.0134	M1_lr	1	0.591	0.00548	0.842	0.00433
45	4	M0_rf	2	0.51	0.0209	0.774	0.0113	M1_lr	1	0.573	0.00506	0.781	0.00721
46	0	M0_rf	1	0.489	0.0264	0.754	0.00997	M0_lr	1	0.584	0.00567	0.797	0.00677
46	1	M0_rf	3	0.607	0.0233	0.806	0.0207	M2_lr	1	0.612	0.0083	0.784	0.00782
46	2	M2_rf	2	0.583	0.0146	0.814	0.0106	M3_lr	1	0.613	0.00438	0.846	0.0033
46	3	M0_rf	2	0.659	0.0189	0.874	0.00898	M1_lr	1	0.6	0.00614	0.844	0.00514
46	4	M2_rf	2	0.604	0.0252	0.783	0.0201	M3_lr	1	0.627	0.0082	0.779	0.00726
47	0	M0_rf	2	0.631	0.0383	0.773	0.0312	M1_lr	1	0.643	0.0105	0.811	0.00629
47	1	M1_rf	3	0.657	0.0187	0.853	0.0114	M2_lr	2	0.633	0.00948	0.831	0.00939
47	2	M6_rf	2	0.621	0.0262	0.846	0.0148	M5_lr	3	0.641	0.0158	0.845	0.0137
47	3	M1_rf	1	0.652	0.0249	0.799	0.0109	M1_lr	1	0.585	0.00594	0.834	0.00538
47	4	M4_rf	2	0.677	0.0204	0.826	0.0156	M5_lr	1	0.696	0.00733	0.844	0.00739
48	0	M0_rf	2	0.592	0.0342	0.815	0.0189	M1_lr	1	0.557	0.0087	0.8	0.00836
48	1	M0_rf	2	0.615	0.0332	0.84	0.0149	M1_lr	1	0.688	0.015	0.856	0.0144
48	2	M0_rf	1	0.65	0.0206	0.804	0.0128	M0_lr	1	0.617	0.0078	0.823	0.00932
48	3	M3_rf	2	0.592	0.026	0.82	0.0164	M3_lr	2	0.617	0.00998	0.824	0.00993
48	4	M6_rf	4	0.664	0.0393	0.706	0.041	M9_lr	1	0.711	0.013	0.719	0.0283
49	0	M3_rf	2	0.678	0.0207	0.873	0.0105	M2_lr	3	0.661	0.00956	0.855	0.00976
49	1	M0_rf	1	0.59	0.0228	0.785	0.0111	M0_lr	1	0.611	0.00968	0.82	0.00805
49	2	M3_rf	2	0.64	0.0194	0.796	0.0102	M3_lr	2	0.715	0.0113	0.814	0.00925
49	3	M0_rf	2	0.572	0.0243	0.816	0.0136	M1_lr	1	0.601	0.00737	0.806	0.00677
49	4	M2_rf	3	0.662	0.0256	0.805	0.0189	M4_lr	1	0.679	0.00622	0.802	0.00541
50	0	M3_rf	3	0.643	0.0286	0.849	0.0183	M5_lr	1	0.599	0.00601	0.841	0.00441
50	1	M1_rf	2	0.604	0.0223	0.82	0.0107	M2_lr	1	0.577	0.00716	0.828	0.00693
50	2	M0_rf	2	0.63	0.0278	0.822	0.0172	M1_lr	1	0.569	0.00683	0.803	0.00616
50	3	M0_rf	4	0.579	0.0154	0.819	0.012	M3_lr	1	0.614	0.00522	0.82	0.00621
50	4	M0_rf	3	0.666	0.0292	0.846	0.0198	M2_lr	1	0.627	0.00559	0.789	0.00843
51	0	M0_rf	2	0.609	0.0246	0.84	0.0144	M1_lr	1	0.582	0.00638	0.841	0.00472
51	1	M4_rf	1	0.698	0.0284	0.779	0.0177	M4_lr	1	0.77	0.00729	0.878	0.00442
51	2	M5_rf	3	0.68	0.0243	0.844	0.0185	M2_lr	6	0.7	0.0129	0.821	0.0116
51	3	M0_rf	1	0.554	0.0209	0.743	0.0122	M0_lr	1	0.629	0.0134	0.769	0.00863
51	4	M0_rf	3	0.569	0.018	0.814	0.0107	M2_lr	1	0.638	0.00679	0.806	0.00745
52	0	M0_rf	2	0.692	0.0216	0.796	0.0178	M1_lr	1	0.73	0.00673	0.838	0.0125
52	1	M5_rf	2	0.646	0.0242	0.842	0.0167	M2_lr	5	0.631	0.0219	0.821	0.0202
52	2	M0_rf	3	0.685	0.0187	0.858	0.0137	M2_lr	1	0.624	0.00753	0.854	0.00503
52	3	M1_rf	3	0.652	0.0191	0.844	0.0154	M1_lr	3	0.625	0.0159	0.791	0.0129
52	4	M0_rf	2	0.595	0.0331	0.834	0.0155	M1_lr	1	0.59	0.00701	0.842	0.00485
53	0	M11_rf	3	0.69	0.0235	0.842	0.0193	M11_lr	3	0.701	0.0144	0.83	0.0115
53	1	M1_rf	2	0.648	0.0244	0.846	0.0145	M2_lr	1	0.596	0.00639	0.834	0.00618
53	2	M0_rf	2	0.536	0.0343	0.81	0.0175	M1_lr	1	0.612	0.00885	0.816	0.00707
53	3	M0_rf	2	0.549	0.0204	0.791	0.0162	M1_lr	1	0.62	0.00802	0.819	0.00639
53	4	M0_rf	2	0.625	0.0228	0.846	0.0115	M1_lr	1	0.577	0.00555	0.836	0.00424
54	0	M0_rf	2	0.622	0.0313	0.855	0.0198	M1_lr	1	0.577	0.00757	0.837	0.00514
54	1	M3_rf	2	0.588	0.021	0.844	0.0129	M4_lr	1	0.614	0.00818	0.852	0.00591
54	2	M3_rf	4	0.595	0.0232	0.804	0.016	M5_lr	2	0.619	0.00773	0.834	0.00729
54	3	M3_rf	2	0.612	0.0228	0.828	0.0141	M2_lr	3	0.63	0.0209	0.831	0.0176
54	4	M0_rf	1	0.513	0.0256	0.737	0.0164	M0_lr	1	0.64	0.0117	0.791	0.00893
55	0	M6_rf	3	0.722	0.018	0.83	0.00959	M7_lr	2	0.728	0.0139	0.841	0.00921
55	1	M0_rf	2	0.612	0.02	0.842	0.0115	M1_lr	1	0.574	0.00865	0.837	0.007
55	2	M2_rf	2	0.686	0.0202	0.829	0.0101	M2_lr	2	0.708	0.00839	0.872	0.00671
55	3	M1_rf	7	0.63	0.0252	0.774	0.0136	M7_lr	1	0.657	0.00498	0.785	0.00653
55	4	M0_rf	2	0.515	0.0233	0.782	0.0145	M1_lr	1	0.569	0.00518	0.783	0.00758
56	0	M0_rf	1	0.533	0.0268	0.78	0.014	M0_lr	1	0.579	0.00322	0.831	0.00384
56	1	M4_rf	5	0.69	0.021	0.861	0.0102	M1_lr	8	0.688	0.0305	0.843	0.0228
56	2	M1_rf	1	0.565	0.0159	0.781	0.00881	M1_lr	1	0.569	0.0052	0.824	0.00443
56	3	M9_rf	2	0.664	0.0235	0.847	0.0186	M4_lr	7	0.64	0.0255	0.808	0.0198
56	4	M0_rf	2	0.622	0.0228	0.843	0.0131	M1_lr	1	0.623	0.0064	0.813	0.00586
57	0	M0_rf	2	0.627	0.0262	0.848	0.0155	M1_lr	1	0.581	0.00701	0.832	0.00582
57	1	M3_rf	3	0.624	0.0211	0.828	0.0125	M3_lr	3	0.619	0.0183	0.775	0.011
57	2	M0_rf	2	0.591	0.025	0.828	0.0146	M1_lr	1	0.618	0.00539	0.849	0.00465
57	3	M5_rf	3	0.688	0.0189	0.871	0.00952	M4_lr	4	0.648	0.0118	0.847	0.00941
57	4	M2_rf	2	0.628	0.0191	0.835	0.0132	M3_lr	1	0.576	0.00972	0.808	0.0084
58	0	M0_rf	1	0.638	0.0358	0.801	0.0175	M0_lr	1	0.598	0.00795	0.813	0.00687
58	1	M0_rf	2	0.577	0.0242	0.789	0.0145	M1_lr	1	0.597	0.00685	0.787	0.00703
58	2	M0_rf	3	0.703	0.0196	0.817	0.0112	M2_lr	1	0.695	0.00897	0.824	0.00689
58	3	M2_rf	3	0.72	0.0265	0.872	0.018	M2_lr	3	0.689	0.0131	0.865	0.0118
58	4	M3_rf	3	0.614	0.0202	0.837	0.0129	M4_lr	2	0.628	0.0111	0.804	0.0129
59	0	M1_rf	2	0.608	0.0268	0.815	0.0202	M2_lr	1	0.619	0.00757	0.778	0.00586
59	1	M0_rf	2	0.527	0.0196	0.804	0.0129	M1_lr	1	0.609	0.00749	0.821	0.00654
59	2	M0_rf	1	0.507	0.0321	0.752	0.0154	M0_lr	1	0.578	0.00729	0.785	0.0093
59	3	M2_rf	5	0.736	0.0275	0.83	0.012	M6_lr	1	0.75	0.00722	0.844	0.00753
59	4	M3_rf	2	0.653	0.0201	0.863	0.0126	M1_lr	4	0.603	0.0167	0.827	0.0105
60	0	M2_rf	3	0.669	0.0197	0.862	0.0117	M0_lr	5	0.628	0.0201	0.84	0.0141
60	1	M0_rf	3	0.624	0.0232	0.846	0.0125	M2_lr	1	0.62	0.0086	0.854	0.00607
60	2	M1_rf	1	0.594	0.0204	0.785	0.00897	M1_lr	1	0.569	0.00962	0.827	0.00997
60	3	M0_rf	2	0.571	0.0395	0.789	0.03	M1_lr	1	0.569	0.00964	0.797	0.00999
60	4	M2_rf	3	0.655	0.0244	0.85	0.0139	M0_lr	5	0.621	0.0167	0.815	0.0139
61	0	M2_rf	2	0.498	0.0333	0.697	0.0247	M2_lr	2	0.661	0.0193	0.809	0.0162
61	1	M2_rf	1	0.58	0.0259	0.786	0.0118	M2_lr	1	0.592	0.00675	0.845	0.0043
61	2	M2_rf	5	0.704	0.0191	0.829	0.0102	M6_lr	1	0.725	0.00788	0.867	0.00708
61	3	M0_rf	2	0.584	0.0299	0.82	0.0189	M1_lr	1	0.609	0.00666	0.844	0.00388
61	4	M0_rf	2	0.613	0.018	0.843	0.013	M1_lr	1	0.602	0.00498	0.844	0.0042
62	0	M0_rf	3	0.611	0.0229	0.838	0.0132	M2_lr	1	0.601	0.00582	0.84	0.00391
62	1	M0_rf	1	0.506	0.0306	0.717	0.0133	M0_lr	1	0.689	0.0198	0.83	0.0237
62	2	M3_rf	3	0.645	0.0211	0.833	0.0166	M3_lr	3	0.639	0.0152	0.795	0.0131
62	3	M2_rf	3	0.683	0.029	0.845	0.0226	M4_lr	1	0.662	0.00628	0.822	0.00706
62	4	M0_rf	4	0.581	0.0196	0.79	0.00929	M3_lr	1	0.575	0.00685	0.781	0.00596
63	0	M0_rf	2	0.547	0.0295	0.774	0.0164	M1_lr	1	0.58	0.00872	0.782	0.00703
63	1	M3_rf	2	0.67	0.0263	0.865	0.0174	M4_lr	1	0.63	0.00989	0.788	0.0069
63	2	M2_rf	3	0.622	0.0288	0.829	0.0232	M1_lr	4	0.667	0.0147	0.851	0.0134
63	3	M4_rf	3	0.661	0.0217	0.856	0.0133	M3_lr	4	0.681	0.0122	0.881	0.00542
63	4	M0_rf	2	0.532	0.0185	0.799	0.0123	M1_lr	1	0.576	0.00727	0.829	0.00627
64	0	M0_rf	5	0.584	0.0226	0.792	0.0188	M2_lr	3	0.622	0.0171	0.802	0.0162
64	1	M1_rf	1	0.591	0.023	0.789	0.0129	M1_lr	1	0.576	0.00898	0.837	0.00451
64	2	M0_rf	2	0.65	0.0269	0.85	0.018	M1_lr	1	0.63	0.00513	0.858	0.00395
64	3	M0_rf	2	0.659	0.0226	0.815	0.0127	M1_lr	1	0.6	0.00661	0.805	0.00609
64	4	M0_rf	3	0.63	0.0247	0.842	0.0175	M2_lr	1	0.598	0.00533	0.842	0.00402
65	0	M0_rf	3	0.577	0.0225	0.787	0.0121	M2_lr	1	0.578	0.00633	0.793	0.00724
65	1	M1_rf	2	0.718	0.0218	0.803	0.015	M2_lr	1	0.766	0.00597	0.866	0.00514
65	2	M0_rf	2	0.642	0.0188	0.864	0.00883	M1_lr	1	0.596	0.00413	0.844	0.0026
65	3	M6_rf	3	0.747	0.0212	0.846	0.0148	M7_lr	2	0.739	0.0179	0.831	0.0138
65	4	M1_rf	2	0.641	0.0177	0.836	0.0121	M2_lr	1	0.624	0.00674	0.847	0.00485
66	0	M1_rf	2	0.643	0.0292	0.863	0.0154	M2_lr	1	0.611	0.00491	0.853	0.00459
66	1	M0_rf	2	0.647	0.0303	0.842	0.0245	M1_lr	1	0.648	0.0069	0.828	0.00832
66	2	M3_rf	1	0.715	0.0333	0.788	0.0206	M3_lr	1	0.661	0.0127	0.816	0.0109
66	3	M1_rf	1	0.534	0.0249	0.768	0.0136	M1_lr	1	0.598	0.00531	0.817	0.00524
66	4	M2_rf	2	0.587	0.0217	0.819	0.0145	M3_lr	1	0.598	0.00521	0.84	0.00379
67	0	M3_rf	3	0.578	0.0255	0.801	0.0204	M5_lr	1	0.6	0.00557	0.78	0.00726
67	1	M1_rf	2	0.603	0.0205	0.828	0.0167	M2_lr	1	0.617	0.00731	0.846	0.00586
67	2	M2_rf	3	0.601	0.0261	0.811	0.0218	M4_lr	1	0.633	0.00442	0.818	0.00464
67	3	M0_rf	2	0.612	0.0229	0.847	0.0143	M1_lr	1	0.586	0.00558	0.84	0.00525
67	4	M0_rf	2	0.661	0.0195	0.861	0.0122	M1_lr	1	0.596	0.00654	0.842	0.00485
68	0	M0_rf	2	0.654	0.0283	0.868	0.0157	M1_lr	1	0.587	0.00659	0.838	0.00482
68	1	M5_rf	2	0.624	0.028	0.842	0.0146	M1_lr	6	0.647	0.0161	0.83	0.015
68	2	M2_rf	3	0.756	0.0277	0.879	0.019	M2_lr	3	0.71	0.0175	0.844	0.0152
68	3	M0_rf	2	0.57	0.0214	0.803	0.0141	M1_lr	1	0.626	0.00737	0.821	0.00833
68	4	M2_rf	3	0.687	0.0207	0.875	0.0112	M2_lr	3	0.651	0.0143	0.852	0.00999
69	0	M1_rf	1	0.565	0.0311	0.784	0.0161	M1_lr	1	0.592	0.00729	0.837	0.00847
69	1	M3_rf	2	0.621	0.019	0.846	0.0122	M4_lr	1	0.602	0.00496	0.848	0.00382
69	2	M3_rf	2	0.642	0.0243	0.793	0.0143	M3_lr	2	0.754	0.013	0.857	0.0109
69	3	M0_rf	2	0.592	0.0241	0.833	0.0144	M1_lr	1	0.572	0.00636	0.829	0.00469
69	4	M1_rf	2	0.64	0.0274	0.857	0.0156	M2_lr	1	0.595	0.00618	0.831	0.00492
70	0	M0_rf	2	0.509	0.0296	0.772	0.0215	M1_lr	1	0.582	0.00727	0.794	0.00845
70	1	M3_rf	3	0.666	0.0223	0.846	0.0194	M1_lr	5	0.651	0.0204	0.814	0.0186
70	2	M3_rf	3	0.708	0.0205	0.856	0.0159	M1_lr	5	0.732	0.0237	0.858	0.0219
70	3	M1_rf	1	0.601	0.0252	0.773	0.0106	M1_lr	1	0.563	0.012	0.798	0.011
70	4	M0_rf	2	0.588	0.0191	0.816	0.0163	M1_lr	1	0.61	0.00684	0.808	0.00897
71	0	M1_rf	8	0.61	0.0202	0.779	0.0144	M8_lr	1	0.628	0.0103	0.788	0.0116
71	1	M1_rf	1	0.56	0.0302	0.777	0.0143	M0_lr	2	0.595	0.0188	0.792	0.0124
71	2	M1_rf	2	0.607	0.022	0.808	0.0145	M2_lr	1	0.652	0.00805	0.813	0.006
71	3	M0_rf	2	0.59	0.0243	0.825	0.0135	M1_lr	1	0.602	0.00733	0.846	0.005
71	4	M1_rf	6	0.597	0.0215	0.8	0.0175	M4_lr	3	0.635	0.0104	0.827	0.00786
72	0	M0_rf	2	0.763	0.0293	0.83	0.0217	M1_lr	1	0.752	0.00906	0.824	0.015
72	1	M3_rf	2	0.643	0.0265	0.808	0.0107	M4_lr	1	0.631	0.00687	0.843	0.00814
72	2	M2_rf	2	0.583	0.0343	0.81	0.0238	M3_lr	1	0.586	0.0068	0.805	0.00739
72	3	M0_rf	2	0.637	0.033	0.86	0.0226	M1_lr	1	0.617	0.00604	0.81	0.00495
72	4	M0_rf	2	0.64	0.0225	0.859	0.015	M1_lr	1	0.568	0.0073	0.828	0.00452
73	1	M4_rf	2	0.682	0.023	0.817	0.0113	M4_lr	2	0.717	0.0179	0.835	0.0157
73	2	M0_rf	2	0.596	0.0218	0.835	0.0138	M1_lr	1	0.579	0.00814	0.832	0.00639
73	3	M0_rf	2	0.638	0.0236	0.861	0.0123	M1_lr	1	0.594	0.00559	0.841	0.00487
73	4	M6_rf	4	0.722	0.0199	0.872	0.0191	M2_lr	8	0.682	0.0305	0.815	0.0272
74	0	M0_rf	1	0.466	0.027	0.746	0.0129	M0_lr	1	0.548	0.00599	0.787	0.00855
74	1	M0_rf	2	0.52	0.0308	0.779	0.019	M1_lr	1	0.58	0.00838	0.821	0.00808
74	2	M7_rf	2	0.727	0.0291	0.834	0.0188	M7_lr	2	0.703	0.00898	0.832	0.0107
74	3	M0_rf	2	0.653	0.0264	0.832	0.0158	M1_lr	1	0.634	0.00529	0.793	0.00576
74	4	M1_rf	3	0.619	0.0325	0.808	0.02	M3_lr	1	0.607	0.00642	0.803	0.00661
75	0	M0_rf	2	0.592	0.0253	0.832	0.0143	M1_lr	1	0.583	0.00562	0.844	0.00545
75	1	M0_rf	1	0.616	0.0259	0.783	0.0129	M0_lr	1	0.598	0.00929	0.814	0.00991
75	2	M1_rf	3	0.559	0.0356	0.777	0.0177	M3_lr	1	0.609	0.00946	0.775	0.00681
75	3	M2_rf	3	0.664	0.0355	0.83	0.0284	M0_lr	5	0.645	0.0125	0.778	0.0136
75	4	M4_rf	3	0.596	0.0232	0.811	0.0158	M6_lr	1	0.578	0.00738	0.82	0.00525
76	0	M3_rf	2	0.769	0.0274	0.892	0.0223	M2_lr	3	0.753	0.02	0.888	0.0126
76	1	M0_rf	2	0.599	0.0233	0.839	0.0126	M1_lr	1	0.642	0.00408	0.829	0.0049
76	2	M1_rf	1	0.545	0.0275	0.752	0.0167	M1_lr	1	0.639	0.009	0.785	0.00769
76	3	M1_rf	4	0.599	0.0267	0.823	0.0154	M4_lr	1	0.598	0.00522	0.838	0.00524
76	4	M2_rf	3	0.574	0.0225	0.761	0.0133	M4_lr	1	0.657	0.00906	0.779	0.01
77	0	M0_rf	1	0.52	0.0239	0.718	0.0141	M0_lr	1	0.648	0.0078	0.764	0.011
77	1	M0_rf	2	0.593	0.0229	0.839	0.0158	M1_lr	1	0.605	0.00725	0.848	0.00589
77	2	M0_rf	1	0.628	0.0265	0.798	0.0141	M0_lr	1	0.626	0.00595	0.822	0.00807
77	3	M8_rf	3	0.639	0.026	0.845	0.0169	M7_lr	4	0.656	0.0201	0.804	0.0123
77	4	M2_rf	2	0.685	0.0224	0.866	0.0115	M1_lr	3	0.633	0.00851	0.826	0.00943
78	0	M2_rf	2	0.618	0.0254	0.848	0.0142	M3_lr	1	0.599	0.0045	0.842	0.00308
78	1	M0_rf	2	0.615	0.0341	0.821	0.0261	M1_lr	1	0.574	0.00931	0.794	0.00797
78	2	M1_rf	2	0.631	0.0284	0.755	0.0138	M2_lr	1	0.68	0.0111	0.804	0.0139
78	3	M0_rf	2	0.647	0.026	0.86	0.0147	M1_lr	1	0.586	0.00668	0.839	0.00551
78	4	M3_rf	4	0.757	0.0201	0.872	0.0132	M5_lr	2	0.772	0.00597	0.905	0.00425
79	0	M3_rf	2	0.693	0.019	0.875	0.0142	M2_lr	3	0.653	0.0109	0.85	0.00866
79	1	M0_rf	1	0.494	0.0343	0.751	0.0128	M0_lr	1	0.57	0.00763	0.798	0.00946
79	2	M0_rf	2	0.636	0.0269	0.854	0.0146	M1_lr	1	0.587	0.00581	0.834	0.00401
79	3	M3_rf	3	0.658	0.0214	0.85	0.0125	M0_lr	6	0.674	0.0193	0.837	0.0143
79	4	M0_rf	2	0.63	0.0234	0.841	0.0132	M1_lr	1	0.619	0.01	0.808	0.00728
80	0	M1_rf	3	0.683	0.0211	0.849	0.0142	M3_lr	1	0.576	0.0101	0.807	0.00994
80	1	M0_rf	2	0.55	0.0229	0.81	0.0123	M1_lr	1	0.565	0.00997	0.831	0.00727
80	2	M0_rf	4	0.685	0.0161	0.862	0.00993	M3_lr	1	0.657	0.00418	0.869	0.00279
80	3	M0_rf	2	0.584	0.0181	0.836	0.0109	M1_lr	1	0.579	0.00519	0.839	0.00377
80	4	M1_rf	6	0.635	0.0187	0.778	0.00766	M1_lr	6	0.735	0.0187	0.828	0.0155
81	0	M2_rf	2	0.69	0.0232	0.833	0.0122	M2_lr	2	0.642	0.0111	0.831	0.0101
81	1	M0_rf	2	0.616	0.02	0.838	0.0134	M1_lr	1	0.605	0.00503	0.851	0.00385
81	2	M2_rf	3	0.619	0.021	0.847	0.0123	M3_lr	2	0.614	0.0074	0.824	0.00616
81	3	M0_rf	2	0.565	0.0218	0.787	0.0155	M1_lr	1	0.641	0.00698	0.812	0.00887
81	4	M4_rf	3	0.662	0.0226	0.858	0.0191	M5_lr	2	0.642	0.0108	0.845	0.00849
82	0	M0_rf	2	0.587	0.0328	0.825	0.0183	M1_lr	1	0.58	0.00922	0.835	0.00827
82	1	M0_rf	3	0.596	0.0299	0.812	0.0197	M2_lr	1	0.615	0.00647	0.81	0.00426
82	2	M7_rf	2	0.711	0.0236	0.815	0.0135	M8_lr	1	0.726	0.00866	0.848	0.0063
82	3	M1_rf	1	0.636	0.0196	0.794	0.0103	M1_lr	1	0.609	0.00613	0.841	0.00584
82	4	M1_rf	2	0.641	0.0303	0.849	0.0186	M1_lr	2	0.646	0.00919	0.853	0.00495
83	0	M1_rf	3	0.665	0.0166	0.84	0.0143	M0_lr	4	0.625	0.0173	0.809	0.0119
83	1	M0_rf	2	0.664	0.0227	0.871	0.0149	M1_lr	1	0.576	0.00611	0.84	0.00439
83	2	M4_rf	4	0.684	0.0234	0.866	0.0157	M5_lr	3	0.701	0.00953	0.858	0.0094
83	3	M0_rf	1	0.508	0.0286	0.757	0.0126	M0_lr	1	0.537	0.00824	0.774	0.00604
83	4	M0_rf	4	0.571	0.0276	0.79	0.0191	M0_lr	4	0.702	0.017	0.834	0.0126
84	0	M3_rf	3	0.692	0.0218	0.873	0.0144	M5_lr	1	0.601	0.00382	0.843	0.00275
84	1	M0_rf	2	0.597	0.0237	0.789	0.0189	M1_lr	1	0.581	0.00866	0.805	0.00976
84	2	M0_rf	3	0.562	0.0239	0.795	0.0153	M2_lr	1	0.601	0.00539	0.793	0.00706
84	3	M1_rf	2	0.672	0.0276	0.865	0.0156	M2_lr	1	0.608	0.00638	0.848	0.00416
84	4	M0_rf	1	0.565	0.0266	0.757	0.0139	M0_lr	1	0.631	0.00813	0.829	0.00812
85	0	M3_rf	3	0.784	0.0248	0.879	0.0205	M4_lr	2	0.739	0.00927	0.864	0.0117
85	1	M2_rf	3	0.626	0.0232	0.838	0.0155	M4_lr	1	0.578	0.00975	0.831	0.00771
85	2	M1_rf	1	0.563	0.0271	0.755	0.0141	M1_lr	1	0.608	0.00647	0.777	0.00742
85	3	M0_rf	2	0.597	0.0417	0.836	0.0225	M1_lr	1	0.637	0.00523	0.862	0.00518
85	4	M2_rf	6	0.619	0.0216	0.796	0.0188	M7_lr	1	0.626	0.00541	0.805	0.00422
86	0	M3_rf	3	0.612	0.0238	0.814	0.0159	M5_lr	1	0.649	0.00675	0.826	0.00599
86	1	M0_rf	3	0.733	0.0244	0.879	0.0208	M0_lr	3	0.766	0.0154	0.906	0.00902
86	2	M3_rf	3	0.66	0.0263	0.844	0.0191	M5_lr	1	0.621	0.00571	0.846	0.00673
86	3	M1_rf	1	0.586	0.0277	0.782	0.014	M1_lr	1	0.606	0.00755	0.811	0.00855
86	4	M2_rf	3	0.643	0.0269	0.854	0.0183	M4_lr	1	0.6	0.0076	0.84	0.00696
87	0	M2_rf	2	0.639	0.0224	0.856	0.0171	M1_lr	3	0.637	0.0166	0.837	0.0131
87	1	M1_rf	3	0.602	0.0259	0.803	0.0205	M3_lr	1	0.654	0.00584	0.816	0.00749
87	2	M0_rf	2	0.582	0.0349	0.832	0.0166	M1_lr	1	0.573	0.0103	0.838	0.00704
87	3	M1_rf	2	0.626	0.027	0.831	0.0136	M2_lr	1	0.621	0.00433	0.85	0.00303
87	4	M0_rf	1	0.553	0.0288	0.737	0.0158	M0_lr	1	0.618	0.00918	0.751	0.00565
88	0	M1_rf	2	0.618	0.0253	0.835	0.0182	M2_lr	1	0.561	0.0115	0.826	0.0108
88	1	M0_rf	2	0.61	0.0285	0.848	0.0175	M1_lr	1	0.605	0.00536	0.846	0.00492
88	2	M5_rf	5	0.743	0.0182	0.874	0.0116	M6_lr	4	0.713	0.0179	0.836	0.0155
88	3	M1_rf	2	0.647	0.0198	0.857	0.0133	M0_lr	3	0.605	0.0124	0.836	0.00623
88	4	M2_rf	3	0.574	0.0229	0.788	0.0159	M4_lr	1	0.588	0.00549	0.793	0.00731
89	0	M0_rf	3	0.605	0.0295	0.811	0.0197	M1_lr	2	0.573	0.0135	0.796	0.00811
89	1	M8_rf	3	0.66	0.028	0.835	0.0177	M7_lr	4	0.684	0.00925	0.804	0.00976
89	2	M0_rf	1	0.407	0.0244	0.711	0.0126	M0_lr	1	0.571	0.00532	0.785	0.00527
89	3	M2_rf	3	0.643	0.0216	0.856	0.0146	M4_lr	1	0.648	0.00511	0.874	0.00308
89	4	M0_rf	1	0.605	0.0303	0.768	0.0145	M0_lr	1	0.695	0.0122	0.835	0.0089
90	0	M0_rf	2	0.627	0.0255	0.84	0.0114	M1_lr	1	0.651	0.00405	0.847	0.00629
90	1	M1_rf	1	0.688	0.0277	0.808	0.0121	M1_lr	1	0.608	0.00512	0.848	0.00359
90	2	M2_rf	3	0.667	0.0187	0.795	0.0124	M4_lr	1	0.711	0.00867	0.809	0.0103
90	3	M0_rf	2	0.507	0.0163	0.76	0.00852	M1_lr	1	0.561	0.00652	0.78	0.00746
90	4	M3_rf	3	0.613	0.0221	0.835	0.0159	M5_lr	1	0.61	0.00841	0.828	0.00827
91	0	M0_rf	1	0.604	0.0329	0.781	0.0147	M0_lr	1	0.588	0.0132	0.806	0.011
91	1	M0_rf	2	0.638	0.0261	0.855	0.0114	M1_lr	1	0.591	0.00487	0.85	0.00418
91	2	M5_rf	2	0.616	0.031	0.802	0.0222	M3_lr	4	0.625	0.0172	0.792	0.0136
91	3	M4_rf	2	0.718	0.0323	0.831	0.0203	M5_lr	1	0.701	0.00866	0.816	0.00793
91	4	M1_rf	1	0.611	0.0258	0.792	0.0122	M1_lr	1	0.584	0.00736	0.828	0.00671
92	0	M1_rf	1	0.585	0.0195	0.781	0.0105	M1_lr	1	0.585	0.00858	0.811	0.00715
92	1	M1_rf	2	0.69	0.0361	0.874	0.0218	M0_lr	3	0.664	0.00838	0.845	0.00655
92	2	M0_rf	3	0.666	0.0286	0.795	0.0159	M2_lr	1	0.687	0.00833	0.819	0.00668
92	3	M0_rf	1	0.609	0.0273	0.799	0.0154	M0_lr	1	0.588	0.00743	0.807	0.00514
92	4	M3_rf	3	0.778	0.0256	0.889	0.0182	M4_lr	2	0.747	0.0138	0.867	0.0106
93	0	M3_rf	3	0.624	0.0197	0.839	0.0161	M5_lr	1	0.638	0.00803	0.817	0.00631
93	1	M6_rf	3	0.655	0.0231	0.838	0.0173	M8_lr	1	0.64	0.00533	0.805	0.00686
93	2	M0_rf	3	0.615	0.0208	0.841	0.0171	M2_lr	1	0.561	0.01	0.802	0.0106
93	3	M0_rf	2	0.656	0.0191	0.873	0.00978	M0_lr	2	0.619	0.00958	0.833	0.00594
93	4	M4_rf	2	0.673	0.0217	0.798	0.014	M4_lr	2	0.705	0.0188	0.812	0.0154
94	0	M3_rf	3	0.612	0.021	0.837	0.0165	M5_lr	1	0.59	0.00974	0.84	0.00599
94	1	M0_rf	2	0.592	0.0241	0.825	0.0166	M1_lr	1	0.573	0.00869	0.827	0.00689
94	2	M0_rf	2	0.602	0.0263	0.813	0.016	M1_lr	1	0.577	0.00616	0.806	0.00687
94	3	M2_rf	2	0.605	0.0316	0.833	0.0195	M0_lr	4	0.62	0.016	0.822	0.0105
94	4	M3_rf	3	0.706	0.0208	0.877	0.0151	M5_lr	1	0.623	0.00628	0.85	0.00474
95	0	M1_rf	2	0.665	0.0208	0.852	0.0142	M2_lr	1	0.635	0.00945	0.809	0.00651
95	1	M2_rf	2	0.57	0.0287	0.823	0.0133	M3_lr	1	0.602	0.00801	0.802	0.0056
95	2	M1_rf	4	0.605	0.026	0.803	0.019	M2_lr	3	0.646	0.0141	0.805	0.0095
95	3	M5_rf	2	0.6	0.0246	0.826	0.0161	M6_lr	1	0.64	0.00609	0.819	0.00607
95	4	M0_rf	2	0.544	0.0223	0.821	0.0111	M1_lr	1	0.578	0.00863	0.835	0.0071
96	0	M1_rf	1	0.6	0.0205	0.783	0.0114	M1_lr	1	0.621	0.00916	0.788	0.00606
96	1	M0_rf	2	0.506	0.0153	0.788	0.011	M1_lr	1	0.583	0.0073	0.835	0.00703
96	2	M0_rf	1	0.511	0.0282	0.763	0.0143	M0_lr	1	0.579	0.00508	0.805	0.00702
96	3	M5_rf	2	0.776	0.0151	0.831	0.00784	M2_lr	5	0.737	0.0236	0.822	0.0212
96	4	M0_rf	4	0.668	0.0301	0.811	0.0211	M2_lr	2	0.727	0.0149	0.841	0.0125
97	0	M2_rf	1	0.661	0.0308	0.782	0.0171	M2_lr	1	0.702	0.0091	0.817	0.00725
97	1	M0_rf	2	0.494	0.0233	0.755	0.0121	M1_lr	1	0.592	0.00608	0.845	0.00533
97	2	M0_rf	2	0.564	0.023	0.81	0.016	M1_lr	1	0.581	0.00839	0.832	0.00734
97	3	M3_rf	2	0.59	0.0237	0.791	0.0186	M4_lr	1	0.618	0.0045	0.78	0.00564
97	4	M1_rf	3	0.691	0.0266	0.859	0.0178	M0_lr	4	0.638	0.0178	0.842	0.0121
98	0	M1_rf	2	0.608	0.0228	0.832	0.0158	M2_lr	1	0.614	0.00487	0.85	0.00358
98	1	M1_rf	2	0.62	0.0268	0.838	0.0181	M1_lr	2	0.608	0.00892	0.82	0.0101
98	2	M1_rf	2	0.596	0.0198	0.825	0.0119	M2_lr	1	0.596	0.0051	0.841	0.00379
98	3	M3_rf	3	0.679	0.0322	0.863	0.0202	M3_lr	3	0.663	0.019	0.857	0.0156
98	4	M1_rf	1	0.53	0.0223	0.764	0.011	M1_lr	1	0.594	0.00708	0.81	0.008
99	0	M2_rf	1	0.595	0.0183	0.772	0.00932	M2_lr	1	0.636	0.00914	0.81	0.00879
99	1	M1_rf	3	0.633	0.0379	0.645	0.0278	M1_lr	3	0.704	0.0223	0.726	0.0293
99	2	M1_rf	3	0.647	0.0163	0.842	0.0132	M3_lr	1	0.644	0.00345	0.861	0.00416
99	3	M0_rf	1	0.49	0.0239	0.747	0.0105	M0_lr	1	0.565	0.00677	0.788	0.00724
99	4	M1_rf	2	0.614	0.0335	0.838	0.0245	M2_lr	1	0.573	0.0106	0.772	0.00363
100	0	M2_rf	3	0.685	0.0267	0.805	0.0144	M3_lr	2	0.676	0.0212	0.804	0.0203
100	1	M0_rf	2	0.619	0.0271	0.853	0.0172	M1_lr	1	0.59	0.0132	0.844	0.00963
100	2	M0_rf	1	0.603	0.0245	0.787	0.0115	M0_lr	1	0.612	0.00481	0.812	0.00681
100	3	M2_rf	6	0.695	0.0269	0.844	0.0164	M7_lr	1	0.677	0.00306	0.858	0.00462
100	4	M0_rf	2	0.632	0.0206	0.815	0.0135	M1_lr	1	0.62	0.0102	0.787	0.00587
101	0	M1_rf	2	0.675	0.0259	0.869	0.0155	M2_lr	1	0.59	0.00502	0.838	0.0064
101	1	M1_rf	1	0.588	0.0186	0.772	0.0119	M1_lr	1	0.591	0.0105	0.761	0.0062
101	2	M2_rf	5	0.603	0.0193	0.838	0.0113	M6_lr	1	0.586	0.00646	0.835	0.00479
101	3	M0_rf	2	0.597	0.0224	0.831	0.0149	M1_lr	1	0.621	0.00632	0.82	0.00525
101	4	M5_rf	1	0.588	0.0184	0.778	0.00745	M5_lr	1	0.58	0.00863	0.824	0.00699
102	0	M2_rf	3	0.576	0.0205	0.809	0.0163	M4_lr	1	0.588	0.00639	0.811	0.006
102	1	M4_rf	3	0.66	0.026	0.816	0.0172	M6_lr	1	0.654	0.00715	0.777	0.0103
102	2	M0_rf	2	0.536	0.0254	0.814	0.0184	M1_lr	1	0.579	0.00715	0.835	0.00523
102	3	M3_rf	2	0.737	0.0223	0.851	0.0141	M4_lr	1	0.726	0.0102	0.869	0.00958
102	4	M2_rf	2	0.632	0.0168	0.839	0.0125	M3_lr	1	0.612	0.00349	0.847	0.00314
103	0	M0_rf	2	0.544	0.0264	0.795	0.0169	M1_lr	1	0.594	0.00645	0.802	0.006
103	1	M0_rf	2	0.602	0.0333	0.829	0.0173	M1_lr	1	0.607	0.00492	0.816	0.0061
103	2	M2_rf	2	0.61	0.0227	0.831	0.0112	M3_lr	1	0.597	0.00673	0.845	0.00521
103	3	M0_rf	2	0.612	0.0207	0.832	0.015	M1_lr	1	0.619	0.00532	0.853	0.00373
103	4	M0_rf	2	0.507	0.0283	0.727	0.019	M1_lr	1	0.559	0.0135	0.751	0.00711
104	0	M2_rf	2	0.675	0.0258	0.796	0.0118	M2_lr	2	0.694	0.0221	0.792	0.0126
104	1	M1_rf	3	0.653	0.032	0.818	0.0232	M3_lr	1	0.637	0.00684	0.786	0.00606
104	2	M0_rf	2	0.652	0.0193	0.863	0.0123	M1_lr	1	0.584	0.00783	0.84	0.00811
104	3	M0_rf	2	0.634	0.0165	0.845	0.00997	M1_lr	1	0.599	0.00618	0.839	0.00427
104	4	M1_rf	3	0.648	0.0196	0.853	0.014	M3_lr	1	0.593	0.0051	0.837	0.00454
105	0	M0_rf	2	0.562	0.0349	0.777	0.0182	M1_lr	1	0.713	0.012	0.853	0.0121
105	1	M1_rf	1	0.522	0.0393	0.748	0.0188	M1_lr	1	0.608	0.00593	0.783	0.00984
105	2	M0_rf	2	0.586	0.0308	0.83	0.0162	M1_lr	1	0.585	0.0063	0.836	0.00505
105	3	M1_rf	2	0.662	0.0187	0.86	0.0117	M2_lr	1	0.6	0.00369	0.84	0.00366
105	4	M2_rf	2	0.647	0.0206	0.857	0.0159	M3_lr	1	0.602	0.00453	0.846	0.00335
106	0	M2_rf	3	0.676	0.0205	0.848	0.0143	M4_lr	1	0.651	0.00487	0.861	0.0054
106	1	M1_rf	2	0.706	0.0268	0.885	0.0139	M2_lr	1	0.67	0.00831	0.848	0.00541
106	2	M1_rf	3	0.652	0.0209	0.853	0.0133	M2_lr	2	0.624	0.0135	0.823	0.012
106	3	M2_rf	1	0.611	0.0257	0.774	0.0156	M2_lr	1	0.606	0.0109	0.815	0.00984
106	4	M0_rf	5	0.601	0.0154	0.818	0.012	M1_lr	4	0.633	0.016	0.822	0.0121
107	0	M4_rf	3	0.655	0.0409	0.796	0.0346	M5_lr	2	0.692	0.0146	0.816	0.0137
107	1	M3_rf	3	0.723	0.0171	0.861	0.0156	M1_lr	5	0.732	0.0156	0.835	0.0164
107	2	M0_rf	1	0.561	0.033	0.783	0.0172	M0_lr	1	0.6	0.00869	0.809	0.006
107	3	M0_rf	2	0.595	0.0204	0.835	0.0146	M1_lr	1	0.591	0.00796	0.838	0.0083
107	4	M0_rf	2	0.581	0.0267	0.822	0.0149	M1_lr	1	0.59	0.00631	0.839	0.00561
108	0	M1_rf	3	0.622	0.026	0.827	0.0135	M3_lr	1	0.646	0.00587	0.841	0.00454
108	1	M2_rf	1	0.67	0.0247	0.804	0.0113	M2_lr	1	0.631	0.00634	0.86	0.0052
108	2	M1_rf	3	0.599	0.0257	0.812	0.0161	M1_lr	3	0.595	0.0213	0.792	0.0139
108	3	M0_rf	2	0.611	0.0195	0.843	0.0115	M1_lr	1	0.575	0.00734	0.819	0.00718
108	4	M0_rf	2	0.623	0.0339	0.83	0.0151	M0_lr	2	0.671	0.00831	0.879	0.00396
109	0	M8_rf	3	0.684	0.0281	0.824	0.02	M10_lr	1	0.683	0.0094	0.81	0.0138
109	1	M0_rf	2	0.58	0.0223	0.832	0.0136	M1_lr	1	0.62	0.00593	0.828	0.00717
109	2	M3_rf	2	0.599	0.0254	0.812	0.016	M4_lr	1	0.585	0.00568	0.828	0.00523
109	3	M0_rf	2	0.624	0.0213	0.854	0.0151	M1_lr	1	0.598	0.00833	0.796	0.0052
109	4	M0_rf	2	0.622	0.0211	0.85	0.0112	M1_lr	1	0.617	0.00439	0.852	0.00304
110	0	M4_rf	2	0.656	0.0196	0.81	0.00949	M5_lr	1	0.666	0.00812	0.802	0.0109
110	1	M0_rf	2	0.651	0.0221	0.859	0.015	M1_lr	1	0.585	0.00499	0.837	0.00553
110	2	M2_rf	3	0.591	0.0303	0.77	0.0213	M4_lr	1	0.647	0.00577	0.807	0.00387
110	3	M1_rf	1	0.597	0.0205	0.791	0.00761	M1_lr	1	0.591	0.00967	0.843	0.00713
110	4	M3_rf	2	0.64	0.0272	0.809	0.0123	M0_lr	5	0.658	0.021	0.815	0.0126
111	0	M4_rf	2	0.662	0.0258	0.863	0.0132	M1_lr	5	0.682	0.0159	0.847	0.00912
111	1	M0_rf	1	0.637	0.0259	0.796	0.0169	M0_lr	1	0.699	0.00447	0.856	0.00516
111	2	M2_rf	3	0.582	0.0346	0.728	0.0227	M4_lr	1	0.688	0.0155	0.802	0.0185
111	3	M1_rf	2	0.575	0.0273	0.82	0.0166	M2_lr	1	0.594	0.00655	0.839	0.0067
111	4	M0_rf	2	0.637	0.0295	0.854	0.0185	M1_lr	1	0.58	0.00655	0.83	0.00642
112	0	M3_rf	2	0.652	0.0215	0.864	0.0112	M2_lr	3	0.671	0.0112	0.864	0.00618
112	1	M0_rf	1	0.592	0.0328	0.786	0.0136	M0_lr	1	0.574	0.0126	0.794	0.0078
112	2	M1_rf	3	0.67	0.0265	0.819	0.0215	M2_lr	2	0.655	0.0158	0.791	0.0126
112	3	M0_rf	2	0.635	0.0277	0.823	0.0222	M1_lr	1	0.601	0.00666	0.814	0.00593
112	4	M0_rf	2	0.557	0.0289	0.81	0.0193	M1_lr	1	0.595	0.0101	0.799	0.0101
113	0	M0_rf	1	0.655	0.0196	0.785	0.0091	M0_lr	1	0.536	0.0164	0.768	0.00773
113	1	M1_rf	1	0.522	0.033	0.773	0.0168	M1_lr	1	0.559	0.0083	0.777	0.00839
113	2	M1_rf	2	0.546	0.0243	0.777	0.0129	M2_lr	1	0.578	0.00955	0.783	0.00863
113	3	M3_rf	2	0.577	0.0274	0.803	0.0143	M4_lr	1	0.586	0.00839	0.818	0.00883
113	4	M0_rf	2	0.66	0.0212	0.869	0.0154	M1_lr	1	0.633	0.00479	0.858	0.00391
114	0	M0_rf	2	0.6	0.0222	0.837	0.0121	M1_lr	1	0.613	0.00754	0.854	0.00506
114	1	M1_rf	1	0.542	0.0171	0.769	0.00819	M1_lr	1	0.563	0.00716	0.823	0.00711
114	2	M2_rf	3	0.63	0.0365	0.816	0.0218	M4_lr	1	0.617	0.0111	0.783	0.00656
114	3	M0_rf	1	0.558	0.0303	0.782	0.0154	M0_lr	1	0.591	0.00789	0.8	0.00548
114	4	M3_rf	2	0.636	0.0506	0.683	0.053	M4_lr	1	0.637	0.0172	0.648	0.021
115	0	M1_rf	1	0.587	0.0212	0.789	0.0105	M1_lr	1	0.574	0.00416	0.835	0.00343
115	1	M3_rf	3	0.693	0.0434	0.8	0.0327	M5_lr	1	0.754	0.0135	0.864	0.0164
115	2	M0_rf	2	0.601	0.0227	0.818	0.0171	M1_lr	1	0.565	0.00863	0.793	0.0119
115	3	M2_rf	2	0.652	0.0234	0.845	0.0186	M3_lr	1	0.644	0.00547	0.821	0.00531
115	4	M3_rf	3	0.721	0.0245	0.878	0.0149	M3_lr	3	0.704	0.0148	0.872	0.0115
116	0	M3_rf	2	0.662	0.0274	0.826	0.0149	M4_lr	1	0.614	0.00595	0.855	0.00424
116	1	M0_rf	2	0.563	0.0228	0.795	0.0181	M1_lr	1	0.612	0.00889	0.793	0.00696
116	2	M0_rf	2	0.636	0.0217	0.859	0.0139	M0_lr	2	0.591	0.0141	0.83	0.00928
116	3	M0_rf	2	0.666	0.0322	0.855	0.0199	M1_lr	1	0.683	0.00552	0.822	0.00592
116	4	M4_rf	2	0.637	0.0211	0.84	0.0163	M5_lr	1	0.585	0.00738	0.808	0.00823
117	0	M4_rf	2	0.692	0.0347	0.774	0.0285	M5_lr	1	0.766	0.00677	0.824	0.00962
117	1	M5_rf	3	0.7	0.024	0.854	0.0196	M7_lr	1	0.691	0.00553	0.844	0.0042
117	2	M3_rf	2	0.596	0.0268	0.837	0.013	M4_lr	1	0.579	0.00846	0.828	0.00667
117	3	M0_rf	2	0.625	0.0261	0.851	0.0135	M1_lr	1	0.579	0.00731	0.839	0.00596
117	4	M0_rf	2	0.593	0.0266	0.814	0.0155	M1_lr	1	0.594	0.00772	0.84	0.006
118	0	M0_rf	2	0.571	0.0303	0.814	0.0167	M1_lr	1	0.583	0.0109	0.828	0.00732
118	1	M1_rf	3	0.659	0.0216	0.827	0.0115	M3_lr	1	0.603	0.00668	0.823	0.00673
118	2	M0_rf	2	0.636	0.027	0.809	0.0166	M1_lr	1	0.654	0.00833	0.804	0.00526
118	3	M3_rf	4	0.61	0.0236	0.823	0.0154	M4_lr	3	0.648	0.0129	0.828	0.0115
118	4	M0_rf	1	0.525	0.0285	0.761	0.0144	M0_lr	1	0.551	0.00745	0.779	0.00703
119	0	M0_rf	2	0.593	0.0244	0.832	0.0134	M1_lr	1	0.587	0.005	0.845	0.00473
119	1	M1_rf	3	0.63	0.0279	0.832	0.0179	M3_lr	1	0.597	0.00511	0.797	0.00807
119	2	M6_rf	3	0.653	0.0238	0.812	0.018	M5_lr	4	0.644	0.0151	0.784	0.0116
119	3	M0_rf	1	0.622	0.0282	0.772	0.0141	M0_lr	1	0.729	0.00618	0.86	0.00901
119	4	M2_rf	2	0.573	0.0244	0.828	0.0129	M3_lr	1	0.56	0.00992	0.823	0.00749
120	0	M0_rf	1	0.475	0.0294	0.747	0.0114	M0_lr	1	0.577	0.00763	0.803	0.00814
120	1	M2_rf	4	0.64	0.0198	0.827	0.0172	M2_lr	4	0.669	0.0121	0.836	0.00858
120	2	M2_rf	3	0.676	0.0301	0.817	0.0192	M4_lr	1	0.645	0.00741	0.794	0.00786
120	3	M2_rf	1	0.637	0.0261	0.78	0.017	M2_lr	1	0.671	0.00941	0.788	0.00715
120	4	M1_rf	2	0.699	0.0289	0.877	0.0134	M2_lr	1	0.612	0.00531	0.854	0.00326
121	0	M0_rf	1	0.573	0.0308	0.782	0.0163	M0_lr	1	0.592	0.00791	0.808	0.00659
121	1	M0_rf	3	0.58	0.02	0.822	0.0153	M2_lr	1	0.604	0.00677	0.836	0.00578
121	2	M1_rf	1	0.534	0.0259	0.752	0.0119	M1_lr	1	0.583	0.00835	0.771	0.00664
121	3	M1_rf	3	0.663	0.023	0.848	0.0158	M1_lr	3	0.619	0.0199	0.796	0.0186
121	4	M0_rf	2	0.661	0.0239	0.867	0.0128	M1_lr	1	0.614	0.00451	0.856	0.00337
122	0	M0_rf	3	0.602	0.029	0.838	0.0222	M2_lr	1	0.597	0.00699	0.79	0.00892
122	1	M2_rf	3	0.981	0.0109	0.931	0.0183	M2_lr	3	0.929	0.0506	0.879	0.0578
122	2	M0_rf	2	0.498	0.0151	0.783	0.014	M1_lr	1	0.595	0.00595	0.804	0.00489
122	3	M0_rf	2	0.581	0.0214	0.833	0.0156	M1_lr	1	0.575	0.00511	0.838	0.00344
122	4	M1_rf	3	0.698	0.023	0.853	0.0186	M3_lr	1	0.648	0.00669	0.813	0.00472
123	0	M0_rf	2	0.527	0.0209	0.789	0.0118	M1_lr	1	0.618	0.00639	0.824	0.00627
123	1	M1_rf	2	0.541	0.0268	0.797	0.0143	M2_lr	1	0.556	0.0061	0.815	0.00688
123	2	M2_rf	3	0.653	0.0281	0.84	0.016	M4_lr	1	0.592	0.0131	0.802	0.0108
123	3	M0_rf	2	0.613	0.0291	0.851	0.0165	M1_lr	1	0.577	0.00663	0.828	0.00578
123	4	M1_rf	2	0.691	0.0243	0.819	0.0139	M2_lr	1	0.69	0.008	0.838	0.00821
124	0	M0_rf	3	0.536	0.0269	0.769	0.018	M2_lr	1	0.56	0.00858	0.776	0.00928
124	1	M2_rf	2	0.558	0.0243	0.815	0.0131	M3_lr	1	0.582	0.00717	0.839	0.00563
124	2	M3_rf	2	0.644	0.0262	0.814	0.0171	M4_lr	1	0.684	0.0067	0.815	0.0054
124	3	M2_rf	3	0.709	0.0175	0.852	0.0133	M4_lr	1	0.651	0.00538	0.865	0.00472
124	4	M2_rf	2	0.732	0.0303	0.793	0.0223	M3_lr	1	0.807	0.00805	0.872	0.00586
125	0	M1_rf	3	0.637	0.0259	0.81	0.0139	M3_lr	1	0.621	0.00615	0.823	0.00846
125	1	M6_rf	3	0.694	0.0267	0.834	0.0129	M8_lr	1	0.746	0.00915	0.868	0.0128
125	2	M2_rf	2	0.669	0.0229	0.864	0.00994	M3_lr	1	0.615	0.00472	0.85	0.00373
125	3	M0_rf	2	0.579	0.0269	0.815	0.016	M1_lr	1	0.588	0.00802	0.79	0.00808
125	4	M0_rf	2	0.679	0.0305	0.872	0.0161	M1_lr	1	0.592	0.00515	0.846	0.00326
126	0	M0_rf	3	0.673	0.0241	0.85	0.0196	M2_lr	1	0.602	0.0133	0.772	0.00658
126	1	M0_rf	2	0.666	0.0205	0.856	0.013	M0_lr	2	0.624	0.00912	0.809	0.0109
126	2	M0_rf	2	0.606	0.0215	0.831	0.0119	M1_lr	1	0.602	0.00653	0.852	0.00498
126	3	M2_rf	3	0.626	0.0211	0.823	0.011	M4_lr	1	0.61	0.00798	0.833	0.00683
126	4	M3_rf	2	0.651	0.0268	0.822	0.0155	M1_lr	4	0.644	0.0195	0.81	0.0168
127	0	M0_rf	2	0.582	0.036	0.835	0.0213	M1_lr	1	0.569	0.0103	0.831	0.00797
127	1	M0_rf	1	0.586	0.0225	0.766	0.0111	M0_lr	1	0.711	0.00876	0.842	0.00733
127	2	M1_rf	7	0.724	0.0246	0.873	0.0147	M5_lr	3	0.708	0.0271	0.812	0.0221
127	3	M0_rf	2	0.558	0.0225	0.813	0.0143	M1_lr	1	0.611	0.0067	0.847	0.00519
127	4	M0_rf	2	0.606	0.0274	0.83	0.0119	M1_lr	1	0.595	0.00581	0.837	0.00412
128	0	M1_rf	4	0.634	0.0275	0.76	0.0185	M3_lr	2	0.673	0.0192	0.784	0.0165
128	1	M4_rf	2	0.662	0.0296	0.816	0.014	M5_lr	1	0.66	0.0168	0.798	0.00827
128	2	M1_rf	2	0.631	0.0278	0.843	0.016	M2_lr	1	0.597	0.00571	0.843	0.00417
128	3	M0_rf	3	0.662	0.0259	0.853	0.017	M0_lr	3	0.659	0.00904	0.821	0.00799
128	4	M1_rf	3	0.635	0.0197	0.833	0.0106	M3_lr	1	0.59	0.00804	0.833	0.00684
129	0	M0_rf	2	0.683	0.0256	0.866	0.0144	M1_lr	1	0.592	0.00529	0.84	0.00462
129	1	M0_rf	2	0.553	0.0234	0.823	0.0125	M1_lr	1	0.594	0.00594	0.799	0.00778
129	2	M5_rf	4	0.648	0.0227	0.852	0.0138	M4_lr	5	0.674	0.0193	0.821	0.0156
129	3	M0_rf	2	0.533	0.0288	0.806	0.0143	M1_lr	1	0.58	0.00513	0.83	0.00467
129	4	M2_rf	3	0.633	0.0224	0.786	0.0123	M4_lr	1	0.641	0.0104	0.796	0.00701
130	0	M3_rf	3	0.626	0.0222	0.832	0.017	M5_lr	1	0.618	0.0068	0.813	0.00647
130	1	M2_rf	1	0.6	0.0288	0.766	0.0117	M2_lr	1	0.569	0.0147	0.758	0.00761
130	2	M0_rf	2	0.632	0.0195	0.854	0.0105	M1_lr	1	0.591	0.0078	0.841	0.00548
130	3	M4_rf	5	0.724	0.0266	0.784	0.0237	M8_lr	1	0.745	0.00677	0.835	0.00782
130	4	M0_rf	2	0.546	0.0207	0.802	0.0142	M1_lr	1	0.577	0.00964	0.828	0.00735
131	0	M0_rf	1	0.59	0.0282	0.766	0.011	M0_lr	1	0.721	0.00858	0.842	0.00654
131	1	M0_rf	2	0.592	0.0191	0.834	0.0118	M1_lr	1	0.612	0.006	0.847	0.00395
131	2	M5_rf	3	0.69	0.0267	0.86	0.0139	M5_lr	3	0.683	0.0146	0.859	0.0105
131	3	M3_rf	2	0.601	0.0271	0.84	0.0199	M4_lr	1	0.606	0.00834	0.804	0.00672
131	4	M1_rf	2	0.569	0.0199	0.81	0.0124	M2_lr	1	0.588	0.00538	0.84	0.00496
132	0	M0_rf	2	0.625	0.0291	0.851	0.0167	M1_lr	1	0.616	0.00742	0.852	0.0042
132	1	M4_rf	3	0.78	0.0146	0.853	0.00975	M6_lr	1	0.749	0.00744	0.863	0.00803
132	2	M3_rf	5	0.613	0.0222	0.815	0.0125	M7_lr	1	0.599	0.00516	0.842	0.0051
132	3	M0_rf	2	0.584	0.0238	0.828	0.011	M1_lr	1	0.595	0.0045	0.841	0.00488
132	4	M0_rf	2	0.651	0.0209	0.863	0.0134	M0_lr	2	0.609	0.00857	0.824	0.00608
133	0	M2_rf	2	0.664	0.0232	0.819	0.0133	M3_lr	1	0.616	0.00827	0.816	0.00659
133	1	M3_rf	3	0.617	0.0216	0.809	0.0123	M5_lr	1	0.619	0.00591	0.789	0.00567
133	2	M0_rf	2	0.659	0.0198	0.858	0.00887	M1_lr	1	0.605	0.0057	0.848	0.0051
133	3	M0_rf	2	0.674	0.0291	0.804	0.0145	M1_lr	1	0.719	0.00715	0.843	0.006
133	4	M3_rf	2	0.66	0.0315	0.798	0.0243	M4_lr	1	0.726	0.00669	0.842	0.00975
134	0	M0_rf	3	0.674	0.0349	0.845	0.0247	M0_lr	3	0.638	0.0167	0.8	0.00978
134	1	M0_rf	2	0.565	0.0262	0.83	0.0163	M1_lr	1	0.58	0.00652	0.835	0.00635
134	2	M4_rf	2	0.717	0.0277	0.875	0.0158	M3_lr	3	0.676	0.0138	0.849	0.0107
134	3	M3_rf	1	0.643	0.0228	0.812	0.0134	M1_lr	3	0.611	0.0166	0.821	0.0125
134	4	M1_rf	2	0.673	0.0205	0.867	0.0146	M0_lr	3	0.625	0.0185	0.833	0.0151
135	0	M0_rf	1	0.589	0.0304	0.792	0.0162	M0_lr	1	0.584	0.00855	0.812	0.00438
135	1	M4_rf	2	0.655	0.0201	0.834	0.0194	M4_lr	2	0.62	0.0109	0.785	0.0119
135	2	M5_rf	3	0.665	0.0202	0.864	0.0101	M7_lr	1	0.671	0.00484	0.832	0.00365
135	3	M0_rf	3	0.684	0.0254	0.869	0.013	M2_lr	1	0.63	0.00584	0.851	0.00504
135	4	M0_rf	2	0.538	0.0249	0.799	0.0171	M1_lr	1	0.616	0.00613	0.847	0.00574
136	0	M1_rf	2	0.574	0.0296	0.825	0.0188	M2_lr	1	0.629	0.00575	0.829	0.0063
136	1	M0_rf	2	0.629	0.0337	0.836	0.0187	M1_lr	1	0.594	0.00794	0.84	0.00683
136	2	M10_rf	2	0.757	0.0287	0.84	0.0171	M11_lr	1	0.729	0.00512	0.858	0.00749
136	3	M1_rf	1	0.585	0.0287	0.791	0.0176	M1_lr	1	0.58	0.00908	0.793	0.00558
136	4	M0_rf	2	0.62	0.0306	0.842	0.0147	M1_lr	1	0.632	0.00573	0.823	0.00491
137	0	M2_rf	2	0.658	0.0213	0.812	0.00914	M2_lr	2	0.72	0.0167	0.825	0.0137
137	1	M0_rf	3	0.677	0.0228	0.864	0.0149	M2_lr	1	0.654	0.00725	0.86	0.00845
137	2	M0_rf	7	0.623	0.0234	0.847	0.0123	M1_lr	6	0.671	0.0131	0.84	0.0101
137	3	M0_rf	2	0.631	0.0232	0.827	0.017	M1_lr	1	0.557	0.00929	0.788	0.00883
137	4	M0_rf	2	0.562	0.0242	0.799	0.0185	M1_lr	1	0.566	0.00995	0.804	0.0103
138	0	M1_rf	2	0.563	0.0362	0.797	0.0203	M2_lr	1	0.589	0.00839	0.779	0.0107
138	1	M0_rf	2	0.638	0.0161	0.857	0.00934	M1_lr	1	0.615	0.00551	0.853	0.00339
138	2	M2_rf	3	0.698	0.0223	0.853	0.0156	M2_lr	3	0.694	0.0104	0.843	0.00889
138	3	M4_rf	2	0.608	0.0281	0.822	0.0182	M2_lr	4	0.611	0.0187	0.796	0.0186
138	4	M1_rf	2	0.691	0.0231	0.821	0.0171	M2_lr	1	0.707	0.00692	0.827	0.00898
139	0	M0_rf	2	0.643	0.0199	0.863	0.0126	M1_lr	1	0.591	0.00625	0.835	0.00589
139	1	M1_rf	1	0.599	0.0271	0.788	0.0116	M1_lr	1	0.615	0.00442	0.816	0.00457
139	2	M2_rf	2	0.627	0.0226	0.857	0.0115	M3_lr	1	0.606	0.00629	0.851	0.00449
139	3	M1_rf	3	0.653	0.0244	0.802	0.0141	M2_lr	2	0.695	0.0187	0.815	0.0127
139	4	M2_rf	3	0.684	0.0198	0.859	0.0129	M4_lr	1	0.611	0.00729	0.842	0.00715
140	0	M1_rf	2	0.585	0.0292	0.822	0.0195	M2_lr	1	0.613	0.00656	0.809	0.00513
140	1	M1_rf	3	0.646	0.0233	0.794	0.0109	M3_lr	1	0.702	0.00427	0.817	0.00942
140	2	M0_rf	2	0.599	0.0295	0.824	0.0201	M1_lr	1	0.562	0.00938	0.812	0.0107
140	3	M1_rf	1	0.587	0.0184	0.784	0.00815	M1_lr	1	0.61	0.00684	0.841	0.00602
140	4	M1_rf	2	0.652	0.0198	0.863	0.0142	M0_lr	3	0.629	0.00883	0.846	0.00532
141	0	M0_rf	2	0.562	0.0219	0.805	0.0146	M1_lr	1	0.623	0.00585	0.822	0.00595
141	1	M1_rf	1	0.535	0.0279	0.752	0.014	M1_lr	1	0.592	0.0108	0.785	0.00639
141	2	M3_rf	2	0.655	0.0226	0.855	0.0131	M3_lr	2	0.614	0.0103	0.816	0.00863
141	3	M2_rf	2	0.651	0.0238	0.846	0.019	M1_lr	3	0.633	0.01	0.82	0.0118
141	4	M0_rf	2	0.57	0.0242	0.83	0.0138	M1_lr	1	0.593	0.0061	0.845	0.00461
142	0	M0_rf	2	0.58	0.0244	0.818	0.013	M1_lr	1	0.564	0.00748	0.831	0.00562
142	1	M1_rf	1	0.586	0.0391	0.792	0.0174	M1_lr	1	0.582	0.00639	0.832	0.00584
142	2	M3_rf	2	0.674	0.03	0.851	0.019	M4_lr	1	0.679	0.00582	0.835	0.00645
142	3	M6_rf	2	0.648	0.0264	0.827	0.017	M4_lr	4	0.636	0.0174	0.815	0.0159
142	4	M2_rf	2	0.667	0.0329	0.867	0.0159	M0_lr	4	0.631	0.0129	0.836	0.0114
143	0	M0_rf	1	0.457	0.0246	0.734	0.0112	M0_lr	1	0.587	0.00666	0.794	0.00754
143	1	M1_rf	2	0.663	0.0286	0.862	0.0144	M0_lr	3	0.628	0.0117	0.846	0.00811
143	2	M3_rf	3	0.602	0.0284	0.793	0.0219	M5_lr	1	0.641	0.00563	0.814	0.0073
143	3	M1_rf	2	0.676	0.0218	0.86	0.015	M2_lr	1	0.604	0.00628	0.838	0.0053
143	4	M0_rf	1	0.528	0.0333	0.724	0.0161	M0_lr	1	0.615	0.00603	0.743	0.00926
144	0	M0_rf	1	0.513	0.05	0.692	0.0274	M0_lr	1	0.655	0.0166	0.803	0.0155
144	1	M1_rf	1	0.573	0.0229	0.784	0.0118	M1_lr	1	0.637	0.006	0.823	0.00412
144	2	M4_rf	3	0.609	0.0218	0.807	0.0175	M6_lr	1	0.59	0.00639	0.827	0.00756
144	3	M2_rf	3	0.65	0.0227	0.799	0.0128	M4_lr	1	0.632	0.00493	0.82	0.00608
144	4	M3_rf	3	0.596	0.0176	0.82	0.0118	M5_lr	1	0.591	0.00512	0.835	0.00484
145	0	M1_rf	2	0.673	0.0262	0.805	0.0159	M2_lr	1	0.676	0.00608	0.798	0.00614
145	1	M7_rf	4	0.67	0.0178	0.849	0.00906	M5_lr	6	0.679	0.0248	0.825	0.0171
145	2	M0_rf	2	0.512	0.0253	0.778	0.0113	M1_lr	1	0.586	0.00709	0.8	0.0057
145	3	M3_rf	3	0.616	0.032	0.806	0.0191	M5_lr	1	0.639	0.00598	0.837	0.00656
145	4	M0_rf	2	0.611	0.0306	0.854	0.0146	M1_lr	1	0.595	0.0061	0.852	0.00402
146	0	M1_rf	3	0.657	0.0321	0.844	0.0204	M2_lr	2	0.717	0.0122	0.87	0.00896
146	1	M0_rf	2	0.622	0.0279	0.819	0.02	M1_lr	1	0.604	0.00807	0.774	0.00505
146	2	M3_rf	2	0.769	0.0316	0.814	0.016	M4_lr	1	0.789	0.00777	0.871	0.0123
146	3	M0_rf	3	0.627	0.0231	0.788	0.0105	M1_lr	2	0.705	0.0177	0.813	0.0119
146	4	M2_rf	2	0.591	0.0206	0.802	0.0122	M3_lr	1	0.566	0.00542	0.784	0.00739
147	0	M0_rf	2	0.554	0.0309	0.809	0.0186	M1_lr	1	0.591	0.00679	0.839	0.00513
147	1	M0_rf	3	0.546	0.0266	0.805	0.019	M2_lr	1	0.598	0.00885	0.809	0.00624
147	2	M3_rf	2	0.654	0.0187	0.845	0.0122	M0_lr	5	0.618	0.0181	0.822	0.012
147	3	M2_rf	4	0.7	0.0186	0.774	0.0241	M5_lr	1	0.753	0.0105	0.816	0.0131
147	4	M1_rf	3	0.664	0.0279	0.845	0.0172	M1_lr	3	0.655	0.0154	0.797	0.0111
148	0	M3_rf	1	0.581	0.0264	0.783	0.0132	M3_lr	1	0.577	0.00727	0.793	0.00797
148	1	M1_rf	1	0.587	0.0316	0.794	0.0128	M1_lr	1	0.585	0.00471	0.844	0.00364
148	2	M0_rf	2	0.544	0.0286	0.793	0.0172	M1_lr	1	0.608	0.00649	0.809	0.00717
148	3	M9_rf	2	0.674	0.0309	0.815	0.0218	M10_lr	1	0.703	0.00656	0.809	0.00725
148	4	M0_rf	3	0.699	0.0315	0.888	0.0169	M2_lr	1	0.593	0.00862	0.849	0.00592
149	0	M1_rf	2	0.635	0.0266	0.852	0.0135	M0_lr	3	0.626	0.00967	0.845	0.007
149	1	M1_rf	2	0.713	0.0289	0.808	0.0197	M2_lr	1	0.754	0.00534	0.86	0.0042
149	2	M2_rf	2	0.635	0.0218	0.827	0.0157	M3_lr	1	0.61	0.00544	0.82	0.00475
149	3	M2_rf	2	0.685	0.0248	0.831	0.0134	M2_lr	2	0.638	0.0117	0.829	0.00871
149	4	M1_rf	3	0.671	0.0295	0.863	0.0159	M3_lr	1	0.609	0.00488	0.855	0.0028
150	0	M0_rf	2	0.506	0.0317	0.775	0.0216	M1_lr	1	0.574	0.00945	0.797	0.00673
150	1	M1_rf	1	0.559	0.0363	0.787	0.0197	M1_lr	1	0.605	0.00568	0.81	0.00434
150	2	M9_rf	2	0.732	0.0201	0.833	0.0137	M9_lr	2	0.702	0.0184	0.805	0.0148
150	3	M0_rf	2	0.654	0.0227	0.864	0.0116	M1_lr	1	0.595	0.00655	0.838	0.00645
150	4	M0_rf	4	0.75	0.0175	0.822	0.011	M3_lr	1	0.773	0.00809	0.861	0.00882
151	0	M0_rf	1	0.498	0.0219	0.752	0.0112	M0_lr	1	0.553	0.0105	0.774	0.0073
151	1	M1_rf	4	0.64	0.0236	0.853	0.0143	M0_lr	5	0.639	0.018	0.829	0.0141
151	2	M4_rf	3	0.592	0.0284	0.804	0.017	M6_lr	1	0.615	0.00408	0.803	0.0069
151	3	M2_rf	4	0.677	0.0152	0.857	0.0118	M5_lr	1	0.668	0.00451	0.845	0.00614
151	4	M2_rf	1	0.571	0.028	0.76	0.0149	M2_lr	1	0.67	0.0087	0.816	0.00626
152	0	M0_rf	1	0.627	0.024	0.8	0.0133	M0_lr	1	0.621	0.00862	0.832	0.0086
152	1	M2_rf	3	0.689	0.0127	0.868	0.00801	M2_lr	3	0.667	0.0123	0.841	0.00911
152	2	M0_rf	1	0.458	0.0356	0.708	0.0177	M0_lr	1	0.584	0.0193	0.786	0.0136
152	3	M2_rf	3	0.669	0.0212	0.851	0.0171	M2_lr	3	0.663	0.0194	0.802	0.00941
152	4	M6_rf	4	0.689	0.0164	0.871	0.00809	M2_lr	8	0.676	0.0155	0.872	0.0136
153	0	M4_rf	2	0.593	0.0302	0.792	0.0147	M5_lr	1	0.606	0.00677	0.798	0.0072
153	1	M0_rf	2	0.591	0.0207	0.819	0.0164	M1_lr	1	0.606	0.00681	0.844	0.00534
153	2	M0_rf	4	0.598	0.0424	0.661	0.031	M3_lr	1	0.734	0.012	0.744	0.0131
153	3	M1_rf	1	0.547	0.0325	0.759	0.0145	M1_lr	1	0.577	0.0149	0.758	0.00749
153	4	M3_rf	2	0.615	0.0207	0.834	0.0115	M4_lr	1	0.591	0.00694	0.842	0.00546
154	0	M1_rf	3	0.652	0.0256	0.85	0.0161	M3_lr	1	0.624	0.0044	0.814	0.00671
154	1	M0_rf	2	0.56	0.0362	0.795	0.0207	M1_lr	1	0.597	0.00858	0.841	0.00651
154	2	M1_rf	1	0.598	0.025	0.774	0.0155	M1_lr	1	0.557	0.00565	0.784	0.00766
154	3	M0_rf	2	0.477	0.018	0.779	0.0134	M1_lr	1	0.565	0.00992	0.829	0.00889
154	4	M2_rf	2	0.696	0.0317	0.811	0.0205	M3_lr	1	0.702	0.00583	0.812	0.00617
155	0	M0_rf	3	0.586	0.0275	0.827	0.0176	M2_lr	1	0.618	0.00583	0.817	0.00497
155	1	M1_rf	3	0.665	0.0219	0.827	0.0149	M3_lr	1	0.695	0.0109	0.809	0.00788
155	2	M3_rf	2	0.635	0.0227	0.848	0.0141	M3_lr	2	0.623	0.0106	0.827	0.00827
155	3	M0_rf	3	0.691	0.0287	0.865	0.0152	M2_lr	1	0.635	0.00348	0.854	0.00294
155	4	M0_rf	2	0.573	0.0224	0.821	0.0138	M1_lr	1	0.612	0.00622	0.844	0.00422
156	0	M0_rf	1	0.604	0.0298	0.765	0.0172	M0_lr	1	0.663	0.0104	0.8	0.00812
156	1	M2_rf	5	0.575	0.0192	0.815	0.0108	M6_lr	1	0.58	0.00849	0.829	0.00593
156	2	M3_rf	2	0.66	0.0238	0.862	0.0114	M1_lr	4	0.639	0.0117	0.843	0.00893
156	3	M1_rf	1	0.533	0.032	0.764	0.0131	M1_lr	1	0.567	0.00858	0.78	0.0085
156	4	M1_rf	2	0.648	0.0209	0.832	0.0202	M2_lr	1	0.626	0.00844	0.776	0.00556
157	0	M1_rf	2	0.672	0.0249	0.87	0.0141	M2_lr	1	0.615	0.00515	0.849	0.00454
157	1	M1_rf	2	0.661	0.0222	0.854	0.0141	M1_lr	2	0.652	0.00825	0.848	0.0073
157	2	M2_rf	2	0.605	0.0242	0.831	0.0156	M3_lr	1	0.61	0.00721	0.794	0.00518
157	3	M0_rf	2	0.582	0.0253	0.815	0.0171	M1_lr	1	0.59	0.00459	0.837	0.005
157	4	M5_rf	2	0.584	0.0265	0.831	0.0138	M6_lr	1	0.589	0.00768	0.844	0.00562
158	0	M2_rf	4	0.671	0.0311	0.844	0.0209	M5_lr	1	0.668	0.0057	0.852	0.00799
158	1	M5_rf	2	0.653	0.0312	0.839	0.0176	M4_lr	3	0.635	0.0118	0.801	0.0101
158	2	M0_rf	2	0.52	0.0262	0.752	0.0134	M1_lr	1	0.577	0.00756	0.778	0.00581
158	3	M0_rf	2	0.608	0.0251	0.815	0.0169	M1_lr	1	0.602	0.00756	0.836	0.00612
158	4	M2_rf	2	0.65	0.0162	0.858	0.0106	M3_lr	1	0.589	0.00607	0.834	0.00554
159	0	M0_rf	2	0.576	0.0458	0.739	0.0268	M1_lr	1	0.678	0.011	0.792	0.0115
159	1	M0_rf	1	0.598	0.0184	0.763	0.00817	M0_lr	1	0.71	0.00675	0.844	0.00732
159	2	M0_rf	2	0.639	0.0242	0.854	0.0156	M1_lr	1	0.603	0.00522	0.85	0.00441
159	3	M0_rf	1	0.543	0.0244	0.771	0.0122	M0_lr	1	0.576	0.00535	0.798	0.0072
159	4	M8_rf	2	0.706	0.0279	0.825	0.0219	M8_lr	2	0.726	0.0185	0.832	0.0156
160	0	M1_rf	1	0.631	0.0245	0.807	0.0127	M1_lr	1	0.584	0.0101	0.836	0.00893
160	1	M2_rf	6	0.698	0.0228	0.832	0.0154	M6_lr	2	0.72	0.0254	0.841	0.0152
160	2	M0_rf	2	0.645	0.0253	0.86	0.013	M1_lr	1	0.609	0.00445	0.847	0.00344
160	3	M1_rf	5	0.61	0.0225	0.784	0.016	M5_lr	1	0.662	0.00801	0.826	0.00905
160	4	M1_rf	2	0.645	0.0195	0.81	0.00933	M2_lr	1	0.599	0.00688	0.812	0.00699
161	0	M0_rf	2	0.535	0.0282	0.774	0.0147	M1_lr	1	0.596	0.0089	0.778	0.00504
161	1	M2_rf	2	0.561	0.0271	0.775	0.0118	M3_lr	1	0.558	0.01	0.786	0.0116
161	2	M3_rf	3	0.682	0.0155	0.868	0.0118	M1_lr	5	0.715	0.0131	0.861	0.00752
161	3	M0_rf	3	0.614	0.0195	0.825	0.0151	M2_lr	1	0.616	0.00616	0.806	0.00531
161	4	M7_rf	4	0.662	0.0211	0.834	0.0189	M6_lr	5	0.668	0.0216	0.83	0.0118
162	0	M4_rf	3	0.749	0.0208	0.895	0.00863	M2_lr	5	0.741	0.00957	0.876	0.00811
162	1	M5_rf	3	0.693	0.0179	0.825	0.00953	M6_lr	2	0.73	0.0199	0.839	0.0119
162	2	M0_rf	2	0.646	0.0179	0.855	0.012	M1_lr	1	0.611	0.00466	0.848	0.0039
162	3	M2_rf	3	0.584	0.0307	0.796	0.0181	M3_lr	2	0.582	0.00881	0.801	0.00594
162	4	M0_rf	2	0.531	0.0248	0.809	0.0156	M1_lr	1	0.612	0.00535	0.844	0.00622
163	0	M1_rf	4	0.592	0.0254	0.785	0.0172	M4_lr	1	0.627	0.00917	0.799	0.00839
163	1	M2_rf	2	0.623	0.018	0.832	0.012	M3_lr	1	0.607	0.00887	0.802	0.00596
163	2	M4_rf	2	0.573	0.0265	0.802	0.0232	M5_lr	1	0.58	0.00741	0.808	0.00567
163	3	M0_rf	3	0.632	0.0325	0.838	0.0194	M2_lr	1	0.599	0.00772	0.833	0.00633
163	4	M2_rf	2	0.62	0.0194	0.852	0.0113	M3_lr	1	0.599	0.00544	0.845	0.00399
164	0	M4_rf	3	0.749	0.022	0.878	0.00895	M4_lr	3	0.718	0.0119	0.845	0.0117
164	1	M2_rf	3	0.654	0.0192	0.84	0.0139	M0_lr	5	0.653	0.0236	0.809	0.02
164	2	M0_rf	3	0.631	0.0286	0.812	0.0255	M2_lr	1	0.63	0.0078	0.781	0.00612
164	3	M0_rf	2	0.606	0.0277	0.836	0.0157	M1_lr	1	0.622	0.00406	0.853	0.00307
164	4	M2_rf	3	0.622	0.0265	0.834	0.0179	M4_lr	1	0.616	0.00408	0.802	0.00609
165	0	M7_rf	3	0.671	0.0226	0.823	0.0109	M8_lr	2	0.678	0.0174	0.803	0.0151
165	1	M0_rf	2	0.602	0.0349	0.846	0.0203	M1_lr	1	0.574	0.00626	0.839	0.00392
165	2	M0_rf	2	0.628	0.0238	0.841	0.0177	M1_lr	1	0.585	0.00626	0.816	0.00719
165	3	M3_rf	3	0.727	0.0249	0.876	0.0175	M3_lr	3	0.718	0.0113	0.873	0.00855
165	4	M1_rf	2	0.577	0.0242	0.804	0.0157	M2_lr	1	0.588	0.00704	0.832	0.00685
166	0	M5_rf	1	0.631	0.0303	0.797	0.0154	M5_lr	1	0.58	0.00523	0.832	0.00415
166	1	M0_rf	2	0.63	0.0261	0.849	0.0172	M1_lr	1	0.62	0.00416	0.856	0.00399
166	2	M1_rf	3	0.574	0.0251	0.811	0.0165	M3_lr	1	0.611	0.00833	0.811	0.00543
166	3	M0_rf	1	0.576	0.0357	0.781	0.0174	M0_lr	1	0.587	0.0105	0.794	0.00696
166	4	M2_rf	4	0.664	0.0217	0.824	0.0189	M1_lr	5	0.605	0.0249	0.781	0.0204
167	0	M1_rf	2	0.686	0.0207	0.831	0.0138	M2_lr	1	0.616	0.00554	0.847	0.00429
167	1	M1_rf	2	0.632	0.0219	0.839	0.012	M0_lr	3	0.629	0.0179	0.83	0.0148
167	2	M1_rf	1	0.494	0.0318	0.754	0.0145	M1_lr	1	0.566	0.00768	0.785	0.00867
167	3	M0_rf	2	0.606	0.0241	0.846	0.0133	M1_lr	1	0.594	0.00528	0.841	0.00401
167	4	M2_rf	8	0.649	0.0408	0.683	0.0317	M9_lr	1	0.709	0.0154	0.709	0.0201
168	0	M2_rf	4	0.697	0.0188	0.878	0.0134	M1_lr	5	0.71	0.0132	0.857	0.0134
168	1	M0_rf	1	0.49	0.029	0.753	0.014	M0_lr	1	0.584	0.00847	0.799	0.00882
168	2	M1_rf	1	0.652	0.0376	0.759	0.0272	M1_lr	1	0.646	0.0125	0.807	0.0085
168	3	M0_rf	2	0.595	0.0245	0.841	0.0127	M1_lr	1	0.588	0.00729	0.835	0.00564
168	4	M2_rf	2	0.636	0.0256	0.825	0.0222	M3_lr	1	0.595	0.00562	0.815	0.00516
169	0	M1_rf	2	0.669	0.0238	0.884	0.0118	M0_lr	3	0.656	0.0237	0.896	0.0106
169	1	M2_rf	3	0.612	0.0257	0.859	0.0123	M2_lr	3	0.66	0.00525	0.874	0.00276
169	2	M4_rf	3	0.758	0.0209	0.888	0.0167	M2_lr	5	0.702	0.0172	0.833	0.014
169	3	M2_rf	2	0.695	0.0297	0.815	0.019	M3_lr	1	0.714	0.00649	0.832	0.00585
169	4	M0_rf	2	0.556	0.024	0.822	0.0156	M1_lr	1	0.575	0.00505	0.837	0.00439
170	0	M2_rf	3	0.61	0.0201	0.794	0.0154	M3_lr	2	0.714	0.0152	0.825	0.0104
170	1	M4_rf	2	0.666	0.0198	0.805	0.0118	M5_lr	1	0.698	0.00777	0.818	0.00671
170	2	M0_rf	2	0.592	0.0169	0.845	0.00938	M1_lr	1	0.595	0.00625	0.836	0.00557
170	3	M2_rf	2	0.646	0.0191	0.848	0.0136	M3_lr	1	0.631	0.00834	0.821	0.0094
170	4	M0_rf	3	0.585	0.0252	0.763	0.0128	M2_lr	1	0.632	0.00649	0.765	0.00756
171	0	M0_rf	1	0.499	0.0487	0.753	0.0198	M0_lr	1	0.585	0.00925	0.807	0.00821
171	1	M2_rf	6	0.631	0.0188	0.836	0.0156	M5_lr	3	0.635	0.0145	0.829	0.0123
171	2	M0_rf	2	0.615	0.0277	0.816	0.0194	M1_lr	1	0.59	0.00995	0.825	0.0093
171	3	M2_rf	3	0.654	0.0202	0.846	0.0125	M2_lr	3	0.596	0.0122	0.796	0.00854
171	4	M0_rf	3	0.709	0.0213	0.887	0.0144	M2_lr	1	0.625	0.00438	0.85	0.00344
172	0	M0_rf	2	0.63	0.0328	0.743	0.0276	M1_lr	1	0.723	0.00853	0.821	0.0102
172	1	M0_rf	2	0.549	0.0197	0.791	0.0114	M1_lr	1	0.607	0.00438	0.803	0.00665
172	2	M0_rf	2	0.616	0.0181	0.846	0.00906	M1_lr	1	0.581	0.00556	0.837	0.00532
172	3	M2_rf	2	0.612	0.0224	0.796	0.0103	M2_lr	2	0.609	0.0104	0.8	0.00879
172	4	M2_rf	2	0.614	0.0229	0.794	0.0128	M2_lr	2	0.731	0.0126	0.838	0.0106
173	0	M1_rf	3	0.754	0.0265	0.866	0.0188	M3_lr	1	0.775	0.0114	0.871	0.0199
173	1	M0_rf	1	0.426	0.043	0.695	0.0201	M0_lr	1	0.601	0.0115	0.788	0.00943
173	2	M3_rf	2	0.639	0.0187	0.849	0.00973	M4_lr	1	0.619	0.00598	0.851	0.00427
173	3	M2_rf	2	0.693	0.0239	0.867	0.016	M1_lr	3	0.712	0.0115	0.865	0.0101
173	4	M0_rf	2	0.603	0.0301	0.835	0.0182	M1_lr	1	0.575	0.0072	0.832	0.00654
174	0	M0_rf	2	0.597	0.0349	0.789	0.0251	M1_lr	1	0.636	0.0146	0.79	0.0126
174	1	M0_rf	3	0.518	0.0403	0.676	0.0221	M1_lr	2	0.698	0.0149	0.825	0.0134
174	2	M0_rf	2	0.678	0.0257	0.863	0.0116	M1_lr	1	0.584	0.00704	0.83	0.00479
174	3	M4_rf	3	0.663	0.0253	0.858	0.0186	M5_lr	2	0.673	0.0078	0.868	0.00815
174	4	M0_rf	2	0.63	0.0209	0.836	0.0095	M1_lr	1	0.612	0.00585	0.851	0.00481
175	0	M0_rf	2	0.575	0.0249	0.821	0.0136	M1_lr	1	0.592	0.00706	0.845	0.00491
175	1	M1_rf	2	0.605	0.0184	0.833	0.0133	M2_lr	1	0.644	0.00639	0.828	0.00526
175	2	M0_rf	4	0.572	0.0229	0.766	0.0167	M3_lr	1	0.626	0.0116	0.793	0.0109
175	3	M4_rf	2	0.674	0.019	0.863	0.0131	M1_lr	5	0.683	0.0158	0.86	0.0122
175	4	M3_rf	1	0.71	0.0315	0.775	0.0209	M3_lr	1	0.668	0.0167	0.824	0.0108
176	0	M2_rf	1	0.538	0.0282	0.768	0.0155	M2_lr	1	0.618	0.0038	0.851	0.00492
176	1	M2_rf	3	0.612	0.0267	0.811	0.0146	M3_lr	2	0.6	0.01	0.805	0.00833
176	2	M6_rf	2	0.691	0.0271	0.823	0.0166	M7_lr	1	0.663	0.00892	0.799	0.0082
176	3	M3_rf	2	0.663	0.0223	0.859	0.0161	M4_lr	1	0.612	0.00509	0.844	0.00415
176	4	M0_rf	1	0.498	0.028	0.756	0.0114	M0_lr	1	0.571	0.00598	0.784	0.00763
177	0	M11_rf	3	0.707	0.0202	0.823	0.0116	M13_lr	1	0.712	0.00709	0.814	0.0102
177	1	M0_rf	2	0.635	0.0285	0.853	0.0161	M1_lr	1	0.579	0.00509	0.839	0.00366
177	2	M1_rf	1	0.533	0.0287	0.76	0.0166	M1_lr	1	0.614	0.00559	0.801	0.00522
177	3	M3_rf	2	0.635	0.027	0.836	0.0168	M0_lr	5	0.645	0.013	0.82	0.0131
177	4	M2_rf	2	0.595	0.022	0.805	0.012	M2_lr	2	0.596	0.0179	0.786	0.0153
178	0	M0_rf	2	0.546	0.0257	0.8	0.0123	M1_lr	1	0.612	0.00731	0.851	0.00757
178	1	M0_rf	1	0.49	0.0291	0.752	0.0125	M0_lr	1	0.582	0.00766	0.795	0.00678
178	2	M3_rf	3	0.677	0.0253	0.854	0.0132	M3_lr	3	0.64	0.0118	0.842	0.00819
178	3	M2_rf	3	0.686	0.0215	0.845	0.016	M1_lr	4	0.667	0.0121	0.801	0.0153
178	4	M2_rf	1	0.637	0.0294	0.794	0.0178	M2_lr	1	0.611	0.00866	0.768	0.00501
179	0	M0_rf	2	0.583	0.0218	0.826	0.0113	M1_lr	1	0.58	0.00753	0.835	0.00873
179	1	M3_rf	2	0.644	0.0252	0.818	0.0179	M1_lr	4	0.626	0.0229	0.794	0.0219
179	2	M1_rf	2	0.724	0.0267	0.834	0.0137	M2_lr	1	0.713	0.00825	0.845	0.00988
179	3	M3_rf	2	0.675	0.0243	0.81	0.0124	M4_lr	1	0.708	0.00749	0.838	0.0058
179	4	M1_rf	1	0.596	0.015	0.785	0.00951	M1_lr	1	0.572	0.0055	0.83	0.00364
180	0	M3_rf	3	0.621	0.0215	0.853	0.0128	M5_lr	1	0.612	0.0107	0.822	0.00897
180	1	M0_rf	3	0.781	0.0295	0.837	0.0221	M2_lr	1	0.799	0.00668	0.894	0.00493
180	2	M0_rf	2	0.635	0.027	0.845	0.0157	M1_lr	1	0.639	0.00627	0.825	0.00575
180	3	M2_rf	3	0.668	0.0197	0.858	0.011	M0_lr	5	0.635	0.0114	0.832	0.00962
180	4	M1_rf	1	0.608	0.0189	0.801	0.0122	M1_lr	1	0.598	0.00607	0.802	0.0053
181	0	M0_rf	2	0.533	0.0229	0.789	0.0126	M1_lr	1	0.582	0.0138	0.794	0.00789
181	1	M1_rf	2	0.695	0.0331	0.845	0.0237	M0_lr	3	0.702	0.0272	0.839	0.0234
181	2	M10_rf	3	0.669	0.0165	0.851	0.00783	M8_lr	5	0.646	0.0174	0.831	0.0142
181	3	M0_rf	2	0.679	0.0203	0.876	0.00908	M1_lr	1	0.586	0.00509	0.839	0.0036
181	4	M1_rf	3	0.725	0.0298	0.834	0.0202	M1_lr	3	0.712	0.0169	0.789	0.0152
182	0	M1_rf	12	0.726	0.0141	0.829	0.00898	M6_lr	7	0.726	0.026	0.84	0.0225
182	1	M1_rf	3	0.666	0.0258	0.864	0.017	M3_lr	1	0.629	0.00324	0.863	0.00256
182	2	M2_rf	2	0.644	0.0287	0.86	0.0155	M1_lr	3	0.633	0.0143	0.838	0.01
182	3	M0_rf	2	0.562	0.0273	0.818	0.016	M1_lr	1	0.571	0.00596	0.828	0.00429
182	4	M0_rf	2	0.568	0.0192	0.821	0.0121	M1_lr	1	0.606	0.00747	0.814	0.00559
183	0	M1_rf	2	0.638	0.0238	0.847	0.0133	M1_lr	2	0.6	0.00493	0.825	0.00395
183	1	M0_rf	2	0.522	0.0346	0.769	0.0212	M1_lr	1	0.597	0.00683	0.8	0.00564
183	2	M0_rf	2	0.661	0.0176	0.866	0.0128	M1_lr	1	0.635	0.00453	0.822	0.00516
183	3	M2_rf	2	0.634	0.0208	0.841	0.0107	M3_lr	1	0.65	0.00597	0.825	0.00585
183	4	M3_rf	3	0.617	0.0255	0.828	0.0128	M0_lr	6	0.621	0.0174	0.831	0.0113
184	0	M2_rf	1	0.54	0.0308	0.747	0.0171	M2_lr	1	0.644	0.0123	0.799	0.00848
184	1	M6_rf	2	0.645	0.0235	0.85	0.0164	M3_lr	5	0.651	0.0215	0.845	0.0139
184	2	M2_rf	3	0.69	0.0219	0.8	0.0148	M1_lr	4	0.726	0.0165	0.805	0.0165
184	3	M0_rf	3	0.57	0.0198	0.782	0.0158	M2_lr	1	0.611	0.00967	0.785	0.00859
184	4	M0_rf	2	0.55	0.0185	0.819	0.00665	M1_lr	1	0.566	0.00831	0.824	0.00735
185	0	M1_rf	3	0.694	0.0292	0.846	0.0234	M3_lr	1	0.693	0.0078	0.826	0.0117
185	1	M5_rf	3	0.649	0.0225	0.849	0.0128	M2_lr	6	0.685	0.0234	0.849	0.0154
185	2	M1_rf	1	0.633	0.0276	0.798	0.0136	M1_lr	1	0.587	0.0103	0.833	0.00617
185	3	M0_rf	2	0.59	0.0249	0.821	0.0134	M1_lr	1	0.589	0.00424	0.831	0.00523
185	4	M1_rf	1	0.605	0.0233	0.794	0.0105	M1_lr	1	0.584	0.00899	0.833	0.00715
186	0	M0_rf	3	0.704	0.0272	0.89	0.0164	M0_lr	3	0.661	0.0129	0.852	0.00941
186	1	M0_rf	1	0.541	0.0301	0.751	0.0183	M0_lr	1	0.625	0.0072	0.767	0.0077
186	2	M2_rf	4	0.746	0.026	0.819	0.0191	M3_lr	3	0.818	0.0135	0.876	0.01
186	3	M3_rf	3	0.645	0.0268	0.843	0.0186	M1_lr	5	0.643	0.0143	0.804	0.012
186	4	M0_rf	2	0.608	0.0215	0.84	0.0127	M1_lr	1	0.581	0.0103	0.837	0.00789
187	0	M1_rf	1	0.577	0.0149	0.781	0.00823	M1_lr	1	0.576	0.00453	0.789	0.00756
187	1	M4_rf	2	0.689	0.0234	0.818	0.0107	M4_lr	2	0.653	0.0228	0.819	0.0172
187	2	M0_rf	2	0.642	0.0239	0.859	0.0147	M1_lr	1	0.634	0.00518	0.862	0.00298
187	3	M1_rf	3	0.657	0.0256	0.851	0.0204	M3_lr	1	0.597	0.0068	0.824	0.00598
187	4	M2_rf	2	0.565	0.033	0.785	0.0242	M3_lr	1	0.572	0.00958	0.79	0.0119
188	0	M0_rf	2	0.604	0.0245	0.846	0.0148	M1_lr	1	0.574	0.00538	0.835	0.00465
188	1	M0_rf	3	0.749	0.0207	0.838	0.0139	M2_lr	1	0.701	0.00774	0.846	0.00752
188	2	M1_rf	4	0.603	0.023	0.817	0.0156	M4_lr	1	0.586	0.00513	0.835	0.00429
188	3	M0_rf	2	0.636	0.0203	0.852	0.014	M1_lr	1	0.586	0.00577	0.835	0.00479
188	4	M2_rf	3	0.683	0.0193	0.844	0.0138	M3_lr	2	0.65	0.0105	0.834	0.0075
189	0	M3_rf	2	0.634	0.0317	0.85	0.014	M0_lr	5	0.651	0.0174	0.845	0.0111
189	1	M2_rf	1	0.534	0.0291	0.769	0.0151	M2_lr	1	0.63	0.00645	0.817	0.0071
189	2	M1_rf	2	0.566	0.0263	0.817	0.0156	M2_lr	1	0.587	0.00641	0.79	0.00596
189	3	M0_rf	2	0.543	0.0198	0.807	0.0126	M1_lr	1	0.614	0.00693	0.846	0.00553
189	4	M4_rf	2	0.624	0.0354	0.821	0.0262	M5_lr	1	0.63	0.00708	0.798	0.00967
190	0	M5_rf	2	0.588	0.0188	0.799	0.0121	M6_lr	1	0.604	0.00795	0.797	0.00792
190	1	M0_rf	2	0.698	0.0304	0.793	0.0269	M1_lr	1	0.73	0.00895	0.838	0.0113
190	2	M4_rf	2	0.796	0.0193	0.867	0.0183	M4_lr	2	0.699	0.016	0.81	0.0109
190	3	M1_rf	4	0.654	0.02	0.793	0.0131	M3_lr	2	0.684	0.0132	0.801	0.0133
190	4	M0_rf	2	0.566	0.0257	0.833	0.0123	M1_lr	1	0.594	0.00613	0.848	0.00485
191	0	M1_rf	1	0.608	0.0356	0.797	0.0181	M1_lr	1	0.574	0.00932	0.831	0.00691
191	1	M5_rf	3	0.692	0.0269	0.825	0.0215	M7_lr	1	0.63	0.00931	0.769	0.00655
191	2	M1_rf	1	0.578	0.0209	0.779	0.00989	M1_lr	1	0.587	0.0086	0.836	0.00647
191	3	M0_rf	3	0.669	0.0221	0.839	0.0198	M2_lr	1	0.6	0.00692	0.841	0.00496
191	4	M0_rf	2	0.701	0.0387	0.828	0.0409	M1_lr	1	0.732	0.00758	0.848	0.0126
192	0	M2_rf	2	0.751	0.0321	0.9	0.0155	M1_lr	3	0.685	0.00797	0.851	0.00693
192	1	M0_rf	2	0.618	0.0349	0.82	0.0197	M1_lr	1	0.677	0.00892	0.841	0.0092
192	2	M7_rf	2	0.613	0.018	0.84	0.0161	M8_lr	1	0.623	0.00508	0.853	0.00444
192	3	M1_rf	3	0.75	0.0307	0.874	0.0213	M2_lr	2	0.712	0.00902	0.856	0.0107
192	4	M0_rf	2	0.631	0.0261	0.85	0.0138	M1_lr	1	0.595	0.00575	0.837	0.00525
193	0	M4_rf	4	0.648	0.0291	0.809	0.0219	M4_lr	4	0.669	0.0163	0.813	0.0128
193	1	M1_rf	1	0.608	0.0231	0.793	0.00976	M1_lr	1	0.581	0.00543	0.841	0.00373
193	2	M1_rf	2	0.643	0.0191	0.848	0.0111	M2_lr	1	0.604	0.00784	0.838	0.00572
193	3	M2_rf	3	0.613	0.0285	0.822	0.0217	M4_lr	1	0.602	0.00431	0.844	0.00435
193	4	M0_rf	2	0.56	0.0216	0.808	0.0135	M1_lr	1	0.6	0.00662	0.785	0.00596
194	0	M0_rf	1	0.57	0.0298	0.784	0.0169	M0_lr	1	0.611	0.008	0.815	0.00773
194	1	M0_rf	2	0.617	0.0187	0.851	0.0132	M1_lr	1	0.602	0.00633	0.847	0.00547
194	2	M1_rf	2	0.74	0.0195	0.832	0.0117	M1_lr	2	0.72	0.0185	0.833	0.0165
194	3	M4_rf	3	0.699	0.0332	0.786	0.0288	M5_lr	2	0.703	0.0163	0.821	0.0131
194	4	M1_rf	2	0.599	0.0226	0.819	0.0139	M2_lr	1	0.602	0.00792	0.834	0.00616
195	0	M0_rf	2	0.559	0.0216	0.812	0.0125	M1_lr	1	0.572	0.00897	0.835	0.0074
195	1	M1_rf	2	0.633	0.0248	0.847	0.0142	M2_lr	1	0.58	0.00506	0.841	0.0039
195	2	M1_rf	2	0.617	0.0224	0.828	0.0125	M2_lr	1	0.595	0.00488	0.837	0.00474
195	3	M9_rf	3	0.746	0.017	0.834	0.0112	M11_lr	1	0.719	0.0111	0.823	0.00666
195	4	M1_rf	1	0.591	0.0177	0.769	0.0107	M1_lr	1	0.594	0.0078	0.812	0.00753
196	0	M1_rf	2	0.599	0.0301	0.841	0.0185	M2_lr	1	0.578	0.0066	0.837	0.00477
196	1	M0_rf	2	0.655	0.0257	0.855	0.0165	M1_lr	1	0.555	0.00961	0.798	0.00864
196	2	M0_rf	3	0.631	0.024	0.816	0.0181	M2_lr	1	0.664	0.0077	0.815	0.00818
196	3	M1_rf	3	0.591	0.0271	0.801	0.015	M3_lr	1	0.595	0.00572	0.778	0.00655
196	4	M0_rf	2	0.59	0.0258	0.822	0.0145	M1_lr	1	0.608	0.00978	0.844	0.00788
197	0	M1_rf	2	0.637	0.0291	0.802	0.0213	M0_lr	3	0.616	0.00911	0.806	0.00968
197	1	M0_rf	2	0.631	0.0304	0.863	0.0167	M1_lr	1	0.596	0.00442	0.845	0.00403
197	2	M0_rf	2	0.486	0.0237	0.728	0.0164	M1_lr	1	0.61	0.00857	0.794	0.00887
197	3	M0_rf	1	0.477	0.0217	0.747	0.0121	M0_lr	1	0.557	0.00716	0.784	0.00754
197	4	M4_rf	3	0.673	0.0211	0.816	0.00768	M0_lr	7	0.795	0.0186	0.882	0.0141
198	0	M6_rf	3	0.699	0.0197	0.842	0.0099	M7_lr	2	0.703	0.0111	0.819	0.0154
198	1	M2_rf	3	0.633	0.0298	0.832	0.0183	M2_lr	3	0.63	0.0185	0.838	0.0118
198	2	M0_rf	2	0.526	0.0216	0.789	0.0165	M1_lr	1	0.588	0.0087	0.836	0.00766
198	3	M0_rf	2	0.596	0.022	0.835	0.0126	M1_lr	1	0.536	0.00895	0.79	0.00869
198	4	M1_rf	1	0.599	0.0259	0.797	0.0135	M1_lr	1	0.619	0.00719	0.813	0.0052
199	0	M0_rf	2	0.542	0.0248	0.776	0.0168	M1_lr	1	0.568	0.00715	0.794	0.00768
199	1	M0_rf	1	0.512	0.0296	0.761	0.0138	M0_lr	1	0.583	0.00767	0.843	0.00539
199	2	M3_rf	3	0.65	0.0285	0.8	0.0195	M4_lr	2	0.696	0.0144	0.818	0.0114
199	3	M2_rf	5	0.616	0.0228	0.802	0.0232	M6_lr	1	0.638	0.00444	0.8	0.00602
199	4	M2_rf	3	0.648	0.0274	0.747	0.0286	M3_lr	2	0.697	0.01	0.811	0.00845
