# Supplementary material for: Systematic interrogation of diverse Omic data reveals interpretable, robust, and generalizable transcriptomic features of clinically successful therapeutic targets
Source: PLoS Comput Biol. 2018 May 21;14(5):e1006142. doi: 10.1371/journal.pcbi.1006142 (PMC5983857; doi:10.1371/journal.pcbi.1006142)
Supplement: S5 Table — (XLSX) [file pcbi.1006142.s005.xlsx]

## Sheet: Sheet1
#	#	validation_rep	Rep0	Rep1	Rep2	Rep3	Rep4	Rep5	Rep6	Rep7	Rep8	Rep9	Rep10	Rep11	Rep12	Rep13	Rep14	Rep15	Rep16	Rep17	Rep18	Rep19	Rep20	Rep21	Rep22	Rep23	Rep24	Rep25	Rep26	Rep27	Rep28	Rep29	Rep30	Rep31	Rep32	Rep33	Rep34	Rep35	Rep36	Rep37	Rep38	Rep39	Rep40	Rep41	Rep42	Rep43	Rep44	Rep45	Rep46
#	#	validation_folds	5	5	5	5	5	5	5	5	5	5	5	5	5	5	5	5	5	5	5	5	5	5	5	5	5	5	5	5	5	5	5	5	5	5	5	5	5	5	5	5	5	5	5	5	5	5	5
classifier_performance_statistic	classifier_performance_statistic_abbreviation	na/na	na	na	na	na	na	na	na	na	na	na	na	na	na	na	na	na	na	na	na	na	na	na	na	na	na	na	na	na	na	na	na	na	na	na	na	na	na	na	na	na	na	na	na	na	na	na	na
probability cut-off	p	na	0.370552	0.447081	0.354013	0.406444	0.455872	0.472242	0.3737	0.289184	0.37948	0.212053	0.303696	0.40015	0.343288	0.381382	0.37223	0.480929	0.318881	0.384377	0.310508	0.47734	0.390025	0.335095	0.392523	0.449856	0.480398	0.380798	0.406271	0.466933	0.479321	0.222315	0.318688	0.33146	0.387702	0.403585	0.313972	0.430298	0.424321	0.36656	0.496341	0.377569	0.399844	0.349859	0.486062	0.493333	0.388344	0.464054	0.387203
number of examples	n	na	309.2	310.2	311.2	299.2	315.2	293.2	314.2	309.2	306.2	312.2	316.2	315.2	314.2	318.2	320.2	314.2	318.2	316.2	306.2	313.2	308.2	320.2	316.2	315.2	317.2	322.2	314.2	303.2	311.2	312.2	320.2	312.2	312.2	310.2	303.2	310.2	316.2	314.2	301.2	312.2	314.2	309.2	312.2	309.2	314.2	316.2	318.2
actual positives	ap	na	238.1	243.1	243.1	231.1	246.1	227.1	245.1	240.1	238.1	243.1	246.1	246.1	245.1	249.1	250.1	244.1	247.1	246.1	237.1	244.1	240.1	249.1	246.1	244.1	246.1	251.1	244.1	234.1	242.1	244.1	250.1	243.1	243.1	240.1	234.1	241.1	246.1	245.1	234.1	243.1	246.1	241.1	243.1	240.1	245.1	247.1	248.1
actual negatives	an	na	71.1	67.1	68.1	68.1	69.1	66.1	69.1	69.1	68.1	69.1	70.1	69.1	69.1	69.1	70.1	70.1	71.1	70.1	69.1	69.1	68.1	71.1	70.1	71.1	71.1	71.1	70.1	69.1	69.1	68.1	70.1	69.1	69.1	70.1	69.1	69.1	70.1	69.1	67.1	69.1	68.1	68.1	69.1	69.1	69.1	69.1	70.1
predicted positives	pp	na	278.1	246.1	282.1	250.1	218.1	207.1	290.1	292.1	276.1	303.1	305.1	264.1	299.1	284.1	290.1	223.1	305.1	289.1	291.1	210.1	267.1	307.1	271.1	240.1	248.1	293.1	281.1	201.1	216.1	300.1	307.1	294.1	270.1	262.1	289.1	247.1	262.1	287.1	232.1	274.1	271.1	294.1	218.1	190.1	269.1	230.1	282.1
predicted negatives	pn	na	31.1	64.1	29.1	49.1	97.1	86.1	24.1	17.1	30.1	9.1	11.1	51.1	15.1	34.1	30.1	91.1	13.1	27.1	15.1	103.1	41.1	13.1	45.1	75.1	69.1	29.1	33.1	102.1	95.1	12.1	13.1	18.1	42.1	48.1	14.1	63.1	54.1	27.1	69.1	38.1	43.1	15.1	94.1	119.1	45.1	86.1	36.1
true positives	tp	na	221.05	204.05	228.05	204.05	181.05	171.05	234.05	231.05	222.05	240.05	241.05	217.05	239.05	230.05	232.05	185.05	242.05	232.05	231.05	175.05	215.05	243.05	220.05	198.05	202.05	238.05	225.05	167.05	177.05	238.05	245.05	236.05	220.05	213.05	229.05	204.05	212.05	231.05	187.05	224.05	219.05	234.05	178.05	160.05	216.05	192.05	225.05
false positives	fp	na	57.05	42.05	54.05	46.05	37.05	36.05	56.05	61.05	54.05	63.05	64.05	47.05	60.05	54.05	58.05	38.05	63.05	57.05	60.05	35.05	52.05	64.05	51.05	42.05	46.05	55.05	56.05	34.05	39.05	62.05	62.05	58.05	50.05	49.05	60.05	43.05	50.05	56.05	45.05	50.05	52.05	60.05	40.05	30.05	53.05	38.05	57.05
true negatives	tn	na	14.05	25.05	14.05	22.05	32.05	30.05	13.05	8.05	14.05	6.05	6.05	22.05	9.05	15.05	12.05	32.05	8.05	13.05	9.05	34.05	16.05	7.05	19.05	29.05	25.05	16.05	14.05	35.05	30.05	6.05	8.05	11.05	19.05	21.05	9.05	26.05	20.05	13.05	22.05	19.05	16.05	8.05	29.05	39.05	16.05	31.05	13.05
false negatives	fn	na	17.05	39.05	15.05	27.05	65.05	56.05	11.05	9.05	16.05	3.05	5.05	29.05	6.05	19.05	18.05	59.05	5.05	14.05	6.05	69.05	25.05	6.05	26.05	46.05	44.05	13.05	19.05	67.05	65.05	6.05	5.05	7.05	23.05	27.05	5.05	37.05	34.05	14.05	47.05	19.05	27.05	7.05	65.05	80.05	29.05	55.05	23.05
true positive rate	tpr	na	0.928391	0.839367	0.938091	0.882951	0.735677	0.753192	0.954916	0.962307	0.932591	0.987454	0.97948	0.881959	0.975316	0.923525	0.927829	0.758091	0.979563	0.942909	0.974483	0.717124	0.895668	0.975713	0.894149	0.811348	0.821008	0.948029	0.921958	0.713584	0.731309	0.975215	0.979808	0.971	0.905183	0.887339	0.978428	0.846329	0.861642	0.942676	0.799018	0.921637	0.890085	0.970759	0.732415	0.666597	0.881477	0.777216	0.907094
false positive rate	fpr	na	0.802391	0.626677	0.793686	0.676211	0.536179	0.545386	0.811143	0.883502	0.793686	0.912446	0.913695	0.680897	0.86903	0.7822	0.828103	0.542796	0.886779	0.813837	0.86903	0.507236	0.764317	0.900844	0.728245	0.591421	0.647679	0.774262	0.799572	0.492764	0.565123	0.91116	0.885164	0.840087	0.724313	0.699715	0.86903	0.62301	0.71398	0.811143	0.671386	0.724313	0.764317	0.881791	0.579595	0.434877	0.767728	0.550651	0.813837
area under receiver operating characteristic curve	auroc	na	0.556713	0.601695	0.599416	0.587556	0.602243	0.56113	0.589112	0.552528	0.580951	0.573302	0.580149	0.598303	0.569392	0.59836	0.571184	0.585808	0.571556	0.56531	0.52952	0.608126	0.574063	0.52654	0.600958	0.593215	0.555961	0.57623	0.533299	0.581372	0.564343	0.568807	0.579768	0.574017	0.570921	0.560662	0.582855	0.599847	0.54137	0.564166	0.567723	0.613366	0.554459	0.581975	0.577261	0.596197	0.584212	0.597053	0.539133
false negative rate	fnr	na	0.0716086	0.160633	0.0619087	0.117049	0.264323	0.246808	0.0450836	0.0376926	0.0674087	0.0125463	0.0205201	0.118041	0.0246838	0.0764753	0.0721711	0.241909	0.0204371	0.0570906	0.0255167	0.282876	0.104332	0.0242874	0.105851	0.188652	0.178992	0.0519713	0.0780418	0.286416	0.268691	0.0247849	0.0201919	0.0290004	0.0948169	0.112661	0.021572	0.153671	0.138358	0.0573235	0.200982	0.0783628	0.109915	0.029241	0.267585	0.333403	0.118523	0.222784	0.0929061
true negative rate	tnr	na	0.197609	0.373323	0.206314	0.323789	0.463821	0.454614	0.188857	0.116498	0.206314	0.0875543	0.0863053	0.319103	0.13097	0.2178	0.171897	0.457204	0.113221	0.186163	0.13097	0.492764	0.235683	0.0991561	0.271755	0.408579	0.352321	0.225738	0.200428	0.507236	0.434877	0.0888399	0.114836	0.159913	0.275687	0.300285	0.13097	0.37699	0.28602	0.188857	0.328614	0.275687	0.235683	0.118209	0.420405	0.565123	0.232272	0.449349	0.186163
misclassification rate	mcr	na	0.239651	0.261444	0.222044	0.244318	0.323921	0.31412	0.213558	0.226714	0.228935	0.211723	0.218533	0.241434	0.210376	0.22973	0.237664	0.309039	0.214016	0.224858	0.215872	0.332375	0.250162	0.218926	0.243833	0.279505	0.284048	0.211359	0.23902	0.333443	0.334512	0.218129	0.209557	0.20852	0.234145	0.245326	0.21471	0.258221	0.265971	0.223106	0.305777	0.221332	0.25175	0.217012	0.336643	0.35608	0.261299	0.294434	0.251728
accuracy	acc	na	0.760349	0.738556	0.777956	0.755682	0.676079	0.68588	0.786442	0.773286	0.771065	0.788277	0.781467	0.758566	0.789624	0.77027	0.762336	0.690961	0.785984	0.775142	0.784128	0.667625	0.749838	0.781074	0.756167	0.720495	0.715952	0.788641	0.76098	0.666557	0.665488	0.781871	0.790443	0.79148	0.765855	0.754674	0.78529	0.741779	0.734029	0.776894	0.694223	0.778668	0.74825	0.782988	0.663357	0.64392	0.738701	0.705566	0.748272
false discovery rate	fdr	na	0.205142	0.170866	0.191599	0.184126	0.169876	0.17407	0.193209	0.209004	0.195762	0.208017	0.209931	0.178152	0.200769	0.19025	0.200103	0.170551	0.206654	0.197337	0.206286	0.166825	0.194871	0.208564	0.188307	0.175135	0.185611	0.18782	0.199395	0.169319	0.180703	0.206764	0.202051	0.197382	0.185302	0.187142	0.207714	0.174221	0.190958	0.195228	0.194097	0.182598	0.191996	0.204182	0.183631	0.158075	0.197139	0.165363	0.202233
positive predictive value	ppv	na	0.794858	0.829134	0.808401	0.815874	0.830124	0.82593	0.806791	0.790996	0.804238	0.791983	0.790069	0.821848	0.799231	0.80975	0.799897	0.829449	0.793346	0.802663	0.793714	0.833175	0.805129	0.791436	0.811693	0.824865	0.814389	0.81218	0.800605	0.830681	0.819297	0.793236	0.797949	0.802618	0.814698	0.812858	0.792286	0.825779	0.809042	0.804772	0.805903	0.817402	0.808004	0.795818	0.816369	0.841925	0.802861	0.834637	0.797767
area under precision-recall curve	auprc	na	0.782122	0.827078	0.846309	0.806437	0.828302	0.807285	0.816334	0.804668	0.813913	0.80931	0.818969	0.824496	0.816656	0.833623	0.813116	0.820821	0.798178	0.797514	0.778091	0.84379	0.812726	0.790059	0.832274	0.809376	0.804784	0.791255	0.777244	0.804583	0.801055	0.816052	0.821154	0.832538	0.810745	0.795116	0.805961	0.825984	0.793839	0.806268	0.810638	0.830679	0.810997	0.836412	0.821193	0.830425	0.838546	0.822384	0.791473
false omission rate	fomr	na	0.548232	0.609204	0.517182	0.550916	0.669928	0.650987	0.458506	0.52924	0.533223	0.335165	0.454955	0.568493	0.400662	0.558651	0.599668	0.648189	0.385496	0.51845	0.400662	0.669738	0.609489	0.461832	0.577605	0.613182	0.637482	0.448454	0.575529	0.656709	0.684017	0.5	0.385496	0.389503	0.547506	0.56237	0.358156	0.587163	0.62939	0.51845	0.680897	0.5	0.62761	0.466887	0.691286	0.672124	0.644124	0.639373	0.638504
negative predictive value	npv	na	0.451768	0.390796	0.482818	0.449084	0.330072	0.349013	0.541494	0.47076	0.466777	0.664835	0.545045	0.431507	0.599338	0.441349	0.400332	0.351811	0.614504	0.48155	0.599338	0.330262	0.390511	0.538168	0.422395	0.386818	0.362518	0.551546	0.424471	0.343291	0.315983	0.5	0.614504	0.610497	0.452494	0.43763	0.641844	0.412837	0.37061	0.48155	0.319103	0.5	0.37239	0.533113	0.308714	0.327876	0.355876	0.360627	0.361496
positive likelihood ratio	plr	na	1.15703	1.33939	1.18194	1.30573	1.37207	1.38103	1.17725	1.0892	1.17501	1.08221	1.072	1.29529	1.1223	1.18068	1.12043	1.39664	1.10463	1.1586	1.12135	1.41379	1.17185	1.08311	1.22781	1.37186	1.26761	1.22443	1.15306	1.44812	1.29407	1.0703	1.10692	1.15583	1.24971	1.26814	1.12588	1.35845	1.20681	1.16216	1.1901	1.27243	1.16455	1.10089	1.26367	1.53284	1.14816	1.41145	1.11459
negative likelihood ratio	nlr	na	0.362375	0.43028	0.30007	0.361498	0.569883	0.542895	0.238719	0.323548	0.326728	0.143297	0.237762	0.369917	0.18847	0.351126	0.41985	0.529105	0.180506	0.306671	0.194829	0.574059	0.442678	0.244941	0.38951	0.461727	0.508038	0.230228	0.389376	0.56466	0.617854	0.278984	0.175833	0.181351	0.343929	0.375181	0.16471	0.407625	0.483737	0.303529	0.611607	0.284245	0.466367	0.247368	0.636494	0.589965	0.510277	0.495794	0.499059
diagnostic odds ratio	dor	na	3.19291	3.11284	3.93889	3.612	2.40764	2.54382	4.93153	3.36641	3.5963	7.55218	4.50871	3.50157	5.95482	3.36254	2.66864	2.63963	6.11962	3.77798	5.75554	2.46279	2.6472	4.42191	3.15219	2.97116	2.49512	5.31833	2.96132	2.56459	2.09446	3.83642	6.29531	6.37346	3.63364	3.38008	6.83557	3.3326	2.49478	3.82882	1.94586	4.47652	2.49707	4.45043	1.98536	2.59819	2.25008	2.84685	2.23338
risk ratio	drr	na	1.44986	1.36101	1.56309	1.48094	1.23912	1.26873	1.75961	1.49459	1.50826	2.36297	1.73659	1.44566	1.99477	1.44947	1.3339	1.27964	2.05799	1.5482	1.981	1.24403	1.32099	1.71369	1.40527	1.34522	1.27751	1.81107	1.39108	1.26492	1.19777	1.58647	2.06993	2.06062	1.48802	1.44541	2.21213	1.40639	1.28544	1.55226	1.18359	1.6348	1.28743	1.70452	1.18094	1.25263	1.24644	1.3054	1.24943
matthews correlation coefficient	mcc	na	0.176281	0.21628	0.20507	0.234045	0.17877	0.190668	0.223772	0.143624	0.194024	0.185108	0.148477	0.225698	0.205821	0.188379	0.141308	0.197546	0.19453	0.191531	0.203589	0.185212	0.160305	0.157089	0.197068	0.215765	0.175109	0.251403	0.16597	0.196001	0.149939	0.137052	0.197576	0.232556	0.219834	0.216789	0.217929	0.230841	0.162873	0.194064	0.126312	0.250262	0.150625	0.171068	0.138257	0.198359	0.134373	0.210333	0.12187
[truncated: 153 more columns]
