# Supplementary material for: Systematic interrogation of diverse Omic data reveals interpretable, robust, and generalizable transcriptomic features of clinically successful therapeutic targets
Source: PLoS Comput Biol. 2018 May 21;14(5):e1006142. doi: 10.1371/journal.pcbi.1006142 (PMC5983857; doi:10.1371/journal.pcbi.1006142)
Supplement: S6 Table — (XLSX) [file pcbi.1006142.s006.xlsx]

## Sheet: Sheet1
#	#	validation_rep_and_fold	Rep0Fold1	Rep0Fold3	Rep0Fold4	Rep1Fold0	Rep1Fold1	Rep1Fold2	Rep1Fold3	Rep1Fold4	Rep2Fold0	Rep2Fold1	Rep2Fold2	Rep2Fold3	Rep2Fold4	Rep3Fold0	Rep3Fold1	Rep3Fold2	Rep3Fold3	Rep3Fold4	Rep4Fold0	Rep4Fold1	Rep4Fold2	Rep4Fold3	Rep4Fold4	Rep5Fold0	Rep5Fold1	Rep5Fold2	Rep5Fold3	Rep5Fold4	Rep6Fold0	Rep6Fold1	Rep6Fold2	Rep6Fold3	Rep6Fold4	Rep7Fold0	Rep7Fold1	Rep7Fold2	Rep7Fold3	Rep7Fold4	Rep8Fold0	Rep8Fold1	Rep8Fold2	Rep8Fold3	Rep8Fold4	Rep9Fold0	Rep9Fold1	Rep9Fold2	Rep9Fold3
#	#	validation_rep	0	0	0	1	1	1	1	1	2	2	2	2	2	3	3	3	3	3	4	4	4	4	4	5	5	5	5	5	6	6	6	6	6	7	7	7	7	7	8	8	8	8	8	9	9	9	9
#	#	validation_fold	1	3	4	0	1	2	3	4	0	1	2	3	4	0	1	2	3	4	0	1	2	3	4	0	1	2	3	4	0	1	2	3	4	0	1	2	3	4	0	1	2	3	4	0	1	2	3
#	#	num_features	1	1	2	1	1	1	1	2	2	1	2	1	1	1	1	2	1	1	1	1	1	1	2	1	2	1	1	2	1	1	1	1	2	2	1	2	1	2	1	1	2	2	3	2	1	1	2
#	#	features	smooth muscle_hpatissuesmrna_cleaned	entropy_gtextissue_cleaned	entropy_gtextissue_cleaned|hematopoietic cell_jensentissueexpts_cleaned	entropy_gtextissue_cleaned	smooth muscle_hpatissuesmrna_cleaned	smooth muscle_hpatissuesmrna_cleaned	entropy_gtextissue_cleaned	smooth muscle_hpatissuesmrna_cleaned|hematopoietic cell_jensentissueexpts_cleaned	entropy_gtextissue_cleaned|bone marrow_jensentissueexpts_cleaned	entropy_gtextissue_cleaned	entropy_gtextissue_cleaned|hematopoietic cell_jensentissueexpts_cleaned	entropy_gtextissue_cleaned	smooth muscle_hpatissuesmrna_cleaned	entropy_gtextissue_cleaned	smooth muscle_hpatissuesmrna_cleaned	entropy_gtextissue_cleaned|hematopoietic cell_jensentissueexpts_cleaned	FetalThyroid_biogpshuman_cleaned	FetalThyroid_biogpshuman_cleaned	smooth muscle_hpatissuesmrna_cleaned	entropy_gtextissue_cleaned	FetalThyroid_biogpshuman_cleaned	entropy_gtextissue_cleaned	FetalThyroid_biogpshuman_cleaned|hematopoietic cell_jensentissueexpts_cleaned	FetalThyroid_biogpshuman_cleaned	entropy_gtextissue_cleaned|hematopoietic cell_jensentissueexpts_cleaned	entropy_hpatissuesmrna_cleaned	FetalThyroid_biogpshuman_cleaned	entropy_gtextissue_cleaned|hematopoietic cell_jensentissueexpts_cleaned	FetalThyroid_biogpshuman_cleaned	smooth muscle_hpatissuesmrna_cleaned	entropy_gtextissue_cleaned	entropy_gtextissue_cleaned	entropy_gtextissue_cleaned|marrow cell_jensentissueexpts_cleaned	entropy_gtextissue_cleaned|hematopoietic cell_jensentissueexpts_cleaned	smooth muscle_hpatissuesmrna_cleaned	entropy_gtextissue_cleaned|hematopoietic cell_jensentissueexpts_cleaned	FetalThyroid_biogpshuman_cleaned	entropy_gtextissue_cleaned|hematopoietic cell_jensentissueexpts_cleaned	entropy_gtextissue_cleaned	entropy_gtextissue_cleaned	entropy_gtextissue_cleaned|hematopoietic cell_jensentissueexpts_cleaned	entropy_gtextissue_cleaned|hematopoietic cell_jensentissueexpts_cleaned	FetalThyroid_biogpshuman_cleaned|olfactory bulb_jensentissueexpts_cleaned|hematopoietic cell_jensentissueexpts_cleaned	entropy_gtextissue_cleaned|hematopoietic cell_jensentissueexpts_cleaned	entropy_gtextissue_cleaned	FetalThyroid_biogpshuman_cleaned	entropy_hpatissuesmrna_cleaned|hematopoietic cell_jensentissueexpts_cleaned
#	#	model_type	logistic_regression	logistic_regression	logistic_regression	logistic_regression	logistic_regression	logistic_regression	logistic_regression	random_forest	logistic_regression	logistic_regression	logistic_regression	logistic_regression	logistic_regression	logistic_regression	logistic_regression	logistic_regression	logistic_regression	logistic_regression	logistic_regression	logistic_regression	logistic_regression	logistic_regression	logistic_regression	logistic_regression	logistic_regression	logistic_regression	logistic_regression	logistic_regression	logistic_regression	logistic_regression	logistic_regression	logistic_regression	logistic_regression	logistic_regression	logistic_regression	logistic_regression	logistic_regression	logistic_regression	logistic_regression	random_forest	logistic_regression	logistic_regression	logistic_regression	logistic_regression	logistic_regression	logistic_regression	logistic_regression
classifier_performance_statistic	classifier_performance_statistic_abbreviation	na/na	na	na	na	na	na	na	na	na	na	na	na	na	na	na	na	na	na	na	na	na	na	na	na	na	na	na	na	na	na	na	na	na	na	na	na	na	na	na	na	na	na	na	na	na	na	na	na
probability cut-off	p	na	0.482428	0.418613	0.510327	0.542783	0.409733	0.343383	0.376855	0.902	0.624385	0.551626	0.524834	0.398681	0.360581	0.386742	0.438494	0.527576	0.536539	0.346151	0.440184	0.498117	0.485633	0.621125	0.251272	0.457506	0.20987	0.416487	0.21781	0.605003	0.506103	0.364358	0.395879	0.414706	0.189807	0.215412	0.42022	0.305583	0.449647	0.50475	0.404913	0.376	0.449853	0.246279	0.568221	0.192822	0.414364	0.292049	0.224892
number of examples	n	na	62.2	65.2	64.2	67.2	66.2	61.2	65.2	60.2	65.2	66.2	63.2	65.2	59.2	66.2	62.2	63.2	64.2	63.2	61.2	67.2	63.2	65.2	58.2	66.2	64.2	57.2	63.2	62.2	65.2	65.2	66.2	66.2	60.2	64.2	65.2	60.2	64.2	62.2	66.2	67.2	64.2	59.2	61.2	66.2	66.2	65.2	62.2
actual positives	ap	na	47.1	51.1	51.1	52.1	51.1	47.1	51.1	46.1	50.1	51.1	50.1	51.1	46.1	51.1	49.1	49.1	51.1	49.1	47.1	52.1	50.1	51.1	44.1	51.1	50.1	44.1	49.1	48.1	51.1	51.1	52.1	52.1	48.1	50.1	50.1	46.1	50.1	49.1	51.1	52.1	51.1	46.1	47.1	51.1	51.1	52.1	48.1
actual negatives	an	na	15.1	14.1	13.1	15.1	15.1	14.1	14.1	14.1	15.1	15.1	13.1	14.1	13.1	15.1	13.1	14.1	13.1	14.1	14.1	15.1	13.1	14.1	14.1	15.1	14.1	13.1	14.1	14.1	14.1	14.1	14.1	14.1	12.1	14.1	15.1	14.1	14.1	13.1	15.1	15.1	13.1	13.1	14.1	15.1	15.1	13.1	14.1
predicted positives	pp	na	37.1	63.1	48.1	19.1	60.1	60.1	64.1	34.1	26.1	18.1	45.1	57.1	52.1	64.1	47.1	49.1	34.1	59.1	45.1	33.1	44.1	15.1	53.1	56.1	59.1	49.1	59.1	15.1	43.1	62.1	64.1	65.1	58.1	60.1	59.1	53.1	54.1	49.1	64.1	50.1	51.1	54.1	43.1	63.1	60.1	63.1	57.1
predicted negatives	pn	na	25.1	2.1	16.1	48.1	6.1	1.1	1.1	26.1	39.1	48.1	18.1	8.1	7.1	2.1	15.1	14.1	30.1	4.1	16.1	34.1	19.1	50.1	5.1	10.1	5.1	8.1	4.1	47.1	22.1	3.1	2.1	1.1	2.1	4.1	6.1	7.1	10.1	13.1	2.1	17.1	13.1	5.1	18.1	3.1	6.1	2.1	5.1
true positives	tp	na	33.05	51.05	41.05	18.05	50.05	47.05	51.05	31.05	24.05	17.05	40.05	47.05	43.05	51.05	42.05	41.05	30.05	47.05	37.05	27.05	40.05	13.05	43.05	48.05	48.05	40.05	48.05	14.05	39.05	50.05	52.05	52.05	48.05	49.05	49.05	43.05	45.05	42.05	51.05	41.05	44.05	43.05	38.05	51.05	49.05	52.05	45.05
false positives	fp	na	4.05	12.05	7.05	1.05	10.05	13.05	13.05	3.05	2.05	1.05	5.05	10.05	9.05	13.05	5.05	8.05	4.05	12.05	8.05	6.05	4.05	2.05	10.05	8.05	11.05	9.05	11.05	1.05	4.05	12.05	12.05	13.05	10.05	11.05	10.05	10.05	9.05	7.05	13.05	9.05	7.05	11.05	5.05	12.05	11.05	11.05	12.05
true negatives	tn	na	11.05	2.05	6.05	14.05	5.05	1.05	1.05	11.05	13.05	14.05	8.05	4.05	4.05	2.05	8.05	6.05	9.05	2.05	6.05	9.05	9.05	12.05	4.05	7.05	3.05	4.05	3.05	13.05	10.05	2.05	2.05	1.05	2.05	3.05	5.05	4.05	5.05	6.05	2.05	6.05	6.05	2.05	9.05	3.05	4.05	2.05	2.05
false negatives	fn	na	14.05	0.05	10.05	34.05	1.05	0.05	0.05	15.05	26.05	34.05	10.05	4.05	3.05	0.05	7.05	8.05	21.05	2.05	10.05	25.05	10.05	38.05	1.05	3.05	2.05	4.05	1.05	34.05	12.05	1.05	0.05	0.05	0.05	1.05	1.05	3.05	5.05	7.05	0.05	11.05	7.05	3.05	9.05	0.05	2.05	0.05	3.05
true positive rate	tpr	na	0.701699	0.999022	0.803327	0.346449	0.979452	0.998938	0.999022	0.673536	0.48004	0.333659	0.799401	0.920744	0.933839	0.999022	0.856415	0.836049	0.588063	0.958248	0.786624	0.519194	0.799401	0.255382	0.97619	0.940313	0.959082	0.908163	0.978615	0.2921	0.764188	0.979452	0.99904	0.99904	0.99896	0.979042	0.979042	0.933839	0.899202	0.856415	0.999022	0.787908	0.862035	0.933839	0.807856	0.999022	0.959883	0.99904	0.93659
false positive rate	fpr	na	0.268212	0.85461	0.538168	0.0695364	0.665563	0.925532	0.925532	0.216312	0.135762	0.0695364	0.385496	0.712766	0.69084	0.864238	0.385496	0.570922	0.30916	0.85461	0.570922	0.400662	0.30916	0.14539	0.712766	0.533113	0.783688	0.69084	0.783688	0.0744681	0.287234	0.85461	0.85461	0.925532	0.830579	0.783688	0.665563	0.712766	0.641844	0.538168	0.864238	0.599338	0.538168	0.843511	0.358156	0.798013	0.731788	0.843511	0.85461
area under receiver operating characteristic curve	auroc	na	0.727985	0.604711	0.623908	0.616174	0.733207	0.520546	0.457593	0.705681	0.646059	0.572504	0.675976	0.51866	0.600503	0.486969	0.755041	0.623565	0.613451	0.510898	0.549156	0.485249	0.669882	0.461756	0.655667	0.746167	0.520519	0.548112	0.573009	0.543637	0.729622	0.592219	0.618968	0.550905	0.568031	0.558741	0.706864	0.593375	0.615365	0.643103	0.5414	0.565965	0.634365	0.469689	0.669618	0.594536	0.55436	0.566512	0.447796
false negative rate	fnr	na	0.298301	0.000978474	0.196673	0.653551	0.0205479	0.00106157	0.000978474	0.326464	0.51996	0.666341	0.200599	0.0792564	0.0661605	0.000978474	0.143585	0.163951	0.411937	0.0417515	0.213376	0.480806	0.200599	0.744618	0.0238095	0.0596869	0.0409182	0.0918367	0.0213849	0.7079	0.235812	0.0205479	0.000959693	0.000959693	0.0010395	0.0209581	0.0209581	0.0661605	0.100798	0.143585	0.000978474	0.212092	0.137965	0.0661605	0.192144	0.000978474	0.0401174	0.000959693	0.0634096
true negative rate	tnr	na	0.731788	0.14539	0.461832	0.930464	0.334437	0.0744681	0.0744681	0.783688	0.864238	0.930464	0.614504	0.287234	0.30916	0.135762	0.614504	0.429078	0.69084	0.14539	0.429078	0.599338	0.69084	0.85461	0.287234	0.466887	0.216312	0.30916	0.216312	0.925532	0.712766	0.14539	0.14539	0.0744681	0.169421	0.216312	0.334437	0.287234	0.358156	0.461832	0.135762	0.400662	0.461832	0.156489	0.641844	0.201987	0.268212	0.156489	0.14539
misclassification rate	mcr	na	0.290997	0.185583	0.266355	0.522321	0.167674	0.214052	0.20092	0.300664	0.430982	0.530211	0.238924	0.216258	0.204392	0.197885	0.194534	0.254747	0.390966	0.223101	0.295752	0.462798	0.223101	0.615031	0.190722	0.167674	0.20405	0.229021	0.191456	0.564309	0.246933	0.20092	0.182779	0.197885	0.167774	0.188474	0.170245	0.217608	0.219626	0.226688	0.197885	0.299107	0.219626	0.238176	0.230392	0.182779	0.197885	0.170245	0.242765
accuracy	acc	na	0.709003	0.814417	0.733645	0.477679	0.832326	0.785948	0.79908	0.699336	0.569018	0.469789	0.761076	0.783742	0.795608	0.802115	0.805466	0.745253	0.609034	0.776899	0.704248	0.537202	0.776899	0.384969	0.809278	0.832326	0.79595	0.770979	0.808544	0.435691	0.753067	0.79908	0.817221	0.802115	0.832226	0.811526	0.829755	0.782392	0.780374	0.773312	0.802115	0.700893	0.780374	0.761824	0.769608	0.817221	0.802115	0.829755	0.757235
false discovery rate	fdr	na	0.109164	0.190967	0.14657	0.0549738	0.167221	0.217138	0.203588	0.0894428	0.0785441	0.058011	0.111973	0.176007	0.173704	0.203588	0.107219	0.163951	0.118768	0.203892	0.178492	0.182779	0.0918367	0.135762	0.189266	0.143494	0.186971	0.184318	0.186971	0.0695364	0.0939675	0.194042	0.187988	0.200461	0.172978	0.18386	0.170051	0.189266	0.167283	0.143585	0.203588	0.180639	0.137965	0.204251	0.117169	0.190967	0.18386	0.175119	0.211033
positive predictive value	ppv	na	0.890836	0.809033	0.85343	0.945026	0.832779	0.782862	0.796412	0.910557	0.921456	0.941989	0.888027	0.823993	0.826296	0.796412	0.892781	0.836049	0.881232	0.796108	0.821508	0.817221	0.908163	0.864238	0.810734	0.856506	0.813029	0.815682	0.813029	0.930464	0.906032	0.805958	0.812012	0.799539	0.827022	0.81614	0.829949	0.810734	0.832717	0.856415	0.796412	0.819361	0.862035	0.795749	0.882831	0.809033	0.81614	0.824881	0.788967
area under precision-recall curve	auprc	na	0.864577	0.842648	0.867592	0.84784	0.888166	0.76864	0.777959	0.830571	0.869418	0.846764	0.855388	0.787313	0.825173	0.758731	0.901269	0.84695	0.842082	0.78841	0.770004	0.775902	0.832218	0.795497	0.822954	0.887324	0.769358	0.774036	0.787407	0.814942	0.88631	0.842306	0.811543	0.833352	0.835911	0.789046	0.86177	0.829777	0.834676	0.860798	0.811034	0.798354	0.862862	0.767793	0.804259	0.819289	0.788561	0.808465	0.716622
false omission rate	fomr	na	0.559761	0.0238095	0.624224	0.7079	0.172131	0.0454545	0.0454545	0.576628	0.66624	0.7079	0.555249	0.5	0.429577	0.0238095	0.466887	0.570922	0.699336	0.5	0.624224	0.734604	0.526178	0.759481	0.205882	0.30198	0.401961	0.5	0.256098	0.72293	0.545249	0.33871	0.0238095	0.0454545	0.0238095	0.256098	0.172131	0.429577	0.5	0.538168	0.0238095	0.646199	0.538168	0.598039	0.5	0.016129	0.336066	0.0238095	0.598039
negative predictive value	npv	na	0.440239	0.97619	0.375776	0.2921	0.827869	0.954545	0.954545	0.423372	0.33376	0.2921	0.444751	0.5	0.570423	0.97619	0.533113	0.429078	0.300664	0.5	0.375776	0.265396	0.473822	0.240519	0.794118	0.69802	0.598039	0.5	0.743902	0.27707	0.454751	0.66129	0.97619	0.954545	0.97619	0.743902	0.827869	0.570423	0.5	0.461832	0.97619	0.353801	0.461832	0.401961	0.5	0.983871	0.663934	0.97619	0.401961
positive likelihood ratio	plr	na	2.61621	1.16898	1.49271	4.98227	1.47161	1.07931	1.0794	3.11372	3.5359	4.79834	2.07369	1.29179	1.35175	1.15596	2.22159	1.46438	1.90213	1.12127	1.37781	1.29584	2.58572	1.75653	1.36958	1.76382	1.22381	1.31458	1.24873	3.92248	2.66051	1.14608	1.169	1.07942	1.20273	1.24928	1.471	1.31016	1.40097	1.59135	1.15596	1.31463	1.6018	1.10709	2.2556	1.25189	1.31169	1.18438	1.09593
negative likelihood ratio	nlr	na	0.407634	0.00672999	0.425854	0.702393	0.0614404	0.0142554	0.0131395	0.416574	0.60164	0.716138	0.32644	0.27593	0.214001	0.00720729	0.233659	0.382101	0.596285	0.287169	0.497289	0.802229	0.29037	0.871296	0.0828924	0.12784	0.189163	0.297052	0.0988615	0.764858	0.330841	0.14133	0.00660081	0.0128873	0.00613559	0.0968882	0.0626667	0.230337	0.281437	0.310902	0.00720729	0.529354	0.298734	0.422782	0.299363	0.00484425	0.149574	0.00613267	0.436134
diagnostic odds ratio	dor	na	6.41804	173.697	3.5052	7.09328	23.9519	75.7126	82.1494	7.47459	5.87711	6.7003	6.35245	4.68159	6.31655	160.387	9.50783	3.83245	3.18997	3.90456	2.77065	1.6153	8.90492	2.01599	16.5224	13.7971	6.46959	4.42541	12.6311	5.12838	8.04165	8.10927	177.1	83.7586	196.025	12.894	23.4733	5.68804	4.9779	5.11851	160.387	2.48346	5.36195	2.61857	7.53465	258.427	8.76956	193.127	2.51282
risk ratio	drr	na	1.59146	33.9794	1.36719	1.33497	4.83805	17.223	17.5211	1.57911	1.38307	1.33068	1.59933	1.64799	1.92351	33.4493	1.9122	1.46438	1.2601	1.59222	1.31605	1.11246	1.72596	1.13793	3.93785	2.8363	2.02266	1.63136	3.17468	1.28707	1.66169	2.3795	34.1045	17.5899	34.7349	3.18683	4.82161	1.88728	1.66543	1.59135	33.4493	1.26797	1.6018	1.3306	1.76566	50.1601	2.42851	34.645	1.31926
matthews correlation coefficient	mcc	na	0.378836	0.336742	0.246528	0.256248	0.455379	0.23266	0.23492	0.390743	0.296421	0.248653	0.371131	0.259583	0.310487	0.322698	0.447841	0.265127	0.225236	0.175181	0.206288	0.0989579	0.432741	0.107343	0.399165	0.475188	0.268512	0.261926	0.329486	0.212523	0.414822	0.241521	0.337403	0.235439	0.367759	0.330766	0.454106	0.290282	0.292621	0.318248	0.322698	0.180702	0.323867	0.133636	0.41492	0.399225	0.330911	0.352973	0.125109
[truncated: 946 more columns]
