# Supplementary material for: Systematic interrogation of diverse Omic data reveals interpretable, robust, and generalizable transcriptomic features of clinically successful therapeutic targets
Source: PLoS Comput Biol. 2018 May 21;14(5):e1006142. doi: 10.1371/journal.pcbi.1006142 (PMC5983857; doi:10.1371/journal.pcbi.1006142)
Supplement: S7 Table — (XLSX) [file pcbi.1006142.s007.xlsx]

## Sheet: Sheet1
#	#	validation_rep_and_fold	Rep0Fold0	Rep0Fold1	Rep0Fold2	Rep0Fold3	Rep0Fold4	Rep1Fold0	Rep1Fold1	Rep1Fold2	Rep1Fold3	Rep1Fold4	Rep2Fold0	Rep2Fold1	Rep2Fold2	Rep2Fold3	Rep2Fold4	Rep3Fold0	Rep3Fold1	Rep3Fold2	Rep3Fold3	Rep3Fold4	Rep4Fold0	Rep4Fold1	Rep4Fold2	Rep4Fold3	Rep4Fold4	Rep5Fold0	Rep5Fold1	Rep5Fold2	Rep5Fold3	Rep5Fold4	Rep6Fold0	Rep6Fold1	Rep6Fold2	Rep6Fold3	Rep6Fold4	Rep7Fold0	Rep7Fold1	Rep7Fold2	Rep7Fold3	Rep7Fold4	Rep8Fold0	Rep8Fold1	Rep8Fold2	Rep8Fold3	Rep8Fold4	Rep9Fold0	Rep9Fold1
#	#	validation_rep	0	0	0	0	0	1	1	1	1	1	2	2	2	2	2	3	3	3	3	3	4	4	4	4	4	5	5	5	5	5	6	6	6	6	6	7	7	7	7	7	8	8	8	8	8	9	9
#	#	validation_fold	0	1	2	3	4	0	1	2	3	4	0	1	2	3	4	0	1	2	3	4	0	1	2	3	4	0	1	2	3	4	0	1	2	3	4	0	1	2	3	4	0	1	2	3	4	0	1
#	#	num_features	152	88	96	31	64	39	61	80	78	77	88	4	100	34	90	64	100	146	20	91	13	101	98	87	132	109	103	24	67	26	71	132	97	19	97	71	76	90	72	31	55	87	68	58	90	20	81
#	#	features	mean_biogpshuman_cleaned|Polydipsia_ctddisease_cleaned|peripheral blood_jensentissueexpts_cleaned|autonomic nervous system_jensentissuetextmining_cleaned|olfactory bulb_jensentissueexpts_cleaned|hsa-miR-885-3p_targetscannonconserved_cleaned|epithalamus_jensentissueexpts_cleaned|Learning Disorders_ctddisease_cleaned|endocrine organ benign neoplasm_jensendiseasetextmining_cleaned|Urologic Neoplasms…	GATA1_G1E-ER4_mm9_5_encodetf|mean_jensentissueexpts_cleaned|hsa-miR-4676-3p_targetscannonconserved_cleaned|Plaque, Atherosclerotic_ctddisease_cleaned|Skin Ulcer_ctddisease_cleaned|Sunburn_ctddisease_cleaned|Hematoma, Epidural, Cranial_ctddisease_cleaned|Parathyroid Diseases_ctddisease_cleaned|Carcinoma, Islet Cell_ctddisease_cleaned|medullary collecting duct_jensentissuetextmining_cleaned|chronic…	mean_hpatissuesmrna_cleaned|spleen_hpatissuesprotein_cleaned|t-lymphocyte_jensentissueexpts_cleaned|stdv_hpatissuesmrna_cleaned|Mental Disorders Diagnosed in Childhood_ctddisease_cleaned|GATA1_G1E-ER4_mm9_3_encodetf|hematopoietic cell_jensentissueexpts_cleaned|Carcinoma, Embryonal_ctddisease_cleaned|spinal cord_jensentissueexpts_cleaned|Thyrotoxicosis_ctddisease_cleaned|Osteonecrosis_ctddisease_c…	CTCF_kidney_mm9_1_encodetf|mean_jensentissueexpts_cleaned|mean_gad|Pulmonary Disease, Chronic Obstructive_ctddisease_cleaned|Oral Ulcer_ctddisease_cleaned|Hyperthyroidism_ctddisease_cleaned|Liver Cirrhosis_ctddisease_cleaned|blood plasma_jensentissuetextmining_cleaned|hsa-miR-4511_targetscannonconserved_cleaned|hsa-miR-4437_targetscannonconserved_cleaned|Pain_ctddisease_cleaned|Epilepsies, Myoclo…	mean_hpatissuesmrna_cleaned|stdv_gtextissue_cleaned|trypanosomoid form_jensentissuetextmining_cleaned|hematopoietic cell_jensentissueexpts_cleaned|mean_biogrid|Thyroid Diseases_ctddisease_cleaned|Carcinoma, Merkel Cell_ctddisease_cleaned|Parathyroid Diseases_ctddisease_cleaned|Choanal Atresia_ctddisease_cleaned|Hyperthyroidism_ctddisease_cleaned|Multiple Sclerosis_ctddisease_cleaned|hsa-miR-544b_…	mean_biogpshuman_cleaned|hematopoietic cell_jensentissueexpts_cleaned|mean_biogrid|inherited metabolic disorder_jensendiseasetextmining_cleaned|Friedreich Ataxia_ctddisease_cleaned|Renal Aminoacidurias_ctddisease_cleaned|Hepatolenticular Degeneration_ctddisease_cleaned|H3K4me1_H1 Derived Mesenchymal Stem Cells_epigenomicshm|thorax_jensentissueexpts_cleaned|peripheral blood_jensentissueexpts_clean…	mean_gtextissue_cleaned|muscle_jensentissuetextmining_cleaned|glucose metabolism disease_jensendiseasetextmining_cleaned|hematopoietic cell_jensentissueexpts_cleaned|stdv_gtextissue_cleaned|Chromosome Breakage_ctddisease_cleaned|down syndrome_jensendiseasetextmining_cleaned|hsa-miR-4453_targetscannonconserved_cleaned|Dementia, Vascular_ctddisease_cleaned|Liver Diseases_ctddisease_cleaned|Acquired…	mean_hpatissuesmrna_cleaned|stdv_biogpshuman_cleaned|peripheral blood_jensentissueexpts_cleaned|stdv_hpatissuesmrna_cleaned|Polydipsia_ctddisease_cleaned|hematopoietic cell_jensentissueexpts_cleaned|sympathetic ganglion_jensentissuetextmining_cleaned|mean_intact|mean_biogrid|WHSC1_K562_hg19_1_encodetf|chronic lymphocytic leukemia cell_jensentissuetextmining_cleaned|Anaphylaxis_ctddisease_cleaned|…	mean_biogpshuman_cleaned|CTCF_kidney_mm9_1_encodetf|stdv_hpatissuesmrna_cleaned|GATA1_G1E-ER4_mm9_5_encodetf|hematopoietic cell_jensentissueexpts_cleaned|peripheral blood_jensentissueexpts_cleaned|mean_biogrid|Neurodegenerative Diseases_ctddisease_cleaned|Epilepsies, Myoclonic_ctddisease_cleaned|Dysphonia_ctddisease_cleaned|Mercury Poisoning, Nervous System_ctddisease_cleaned|Brain Diseases_ctddi…	mean_biogpshuman_cleaned|stdv_hpatissuesmrna_cleaned|pleural fluid_jensentissuetextmining_cleaned|hematopoietic cell_jensentissueexpts_cleaned|peripheral blood_jensentissueexpts_cleaned|leukemia_jensendiseasetextmining_cleaned|hsa-miR-200b_targetscannonconserved_cleaned|Craniofacial Abnormalities_ctddisease_cleaned|Dermatitis_ctddisease_cleaned|Femoral Fractures_ctddisease_cleaned|Endometrial Hyp…	mean_biogpshuman_cleaned|stdv_hpatissuesmrna_cleaned|GATA1_G1E-ER4_mm9_5_encodetf|hematopoietic cell_jensentissueexpts_cleaned|Osteonecrosis_ctddisease_cleaned|Choanal Atresia_ctddisease_cleaned|Liver Neoplasms, Experimental_ctddisease_cleaned|hsa-miR-4662a-3p_targetscannonconserved_cleaned|16651414-Supp2_genesigdb|Mouth Neoplasms_ctddisease_cleaned|Nephrosis_ctddisease_cleaned|Hearing Loss, Nois…	abnormal cochlear outer hair cell morphology_mgimpo|abnormal homeostasis_mgimpo|abnormal cardiovascular system morphology_mgimpo|premature death_mgimpo	mean_hpatissuesmrna_cleaned|peripheral blood_jensentissueexpts_cleaned|Polydipsia_ctddisease_cleaned|hematopoietic cell_jensentissueexpts_cleaned|mean_intact|mean_biogrid|stdv_hpatissuesmrna_cleaned|hsa-miR-1260b_targetscannonconserved_cleaned|Skin Ulcer_ctddisease_cleaned|Cranial Nerve Diseases_ctddisease_cleaned|neonate_jensentissuetextmining_cleaned|medullary collecting duct_jensentissuetextmi…	mean_jensentissueexpts_cleaned|Ulnar Neuropathies_ctddisease_cleaned|hematopoietic cell_jensentissueexpts_cleaned|peripheral blood_jensentissueexpts_cleaned|Hepatolenticular Degeneration_ctddisease_cleaned|Parathyroid Diseases_ctddisease_cleaned|Thyrotoxicosis_ctddisease_cleaned|hsa-miR-3653_targetscannonconserved_cleaned|hsa-miR-4437_targetscannonconserved_cleaned|hsa-miR-4453_targetscannonconse…	mean_hpatissuesmrna_cleaned|Sensation Disorders_ctddisease_cleaned|olfactory bulb_jensentissueexpts_cleaned|stdv_gtextissue_cleaned|Thyrotoxicosis_ctddisease_cleaned|myeloma cell line_jensentissuetextmining_cleaned|hematopoietic cell_jensentissueexpts_cleaned|blood plasma_jensentissuetextmining_cleaned|chronic lymphocytic leukemia_jensendiseasetextmining_cleaned|Cochlear Diseases_ctddisease_clean…	mean_hpatissuesmrna_cleaned|stdv_gtextissue_cleaned|hematopoietic cell_jensentissueexpts_cleaned|Cleft Palate_ctddisease_cleaned|Genomic Instability_ctddisease_cleaned|Plaque, Atherosclerotic_ctddisease_cleaned|Chromosome Breakage_ctddisease_cleaned|hsa-miR-451b_targetscannonconserved_cleaned|hsa-miR-1205_targetscannonconserved_cleaned|hsa-miR-1207-3p_targetscannonconserved_cleaned|hsa-miR-4453_t…	mean_gtextissue_cleaned|CTCF_kidney_mm9_1_encodetf|Schizophrenia and Disorders with Psychotic Features_ctddisease_cleaned|trypanosomoid form_jensentissuetextmining_cleaned|stdv_hugenavigator|stdv_gtextissue_cleaned|Acute-Phase Reaction_ctddisease_cleaned|Shock_ctddisease_cleaned|hsa-miR-4301_targetscannonconserved_cleaned|marrow cell_jensentissueexpts_cleaned|Pain_ctddisease_cleaned|Catalepsy_ctd…	mean_hpatissuesmrna_cleaned|Carcinoma, Bronchogenic_ctddisease_cleaned|Maxillary Sinus Neoplasms_ctddisease_cleaned|t-lymphocyte_jensentissueexpts_cleaned|stdv_hpatissuesmrna_cleaned|Proctitis_ctddisease_cleaned|GATA1_G1E-ER4_mm9_5_encodetf|Auditory Perceptual Disorders_ctddisease_cleaned|Cranial Nerve Diseases_ctddisease_cleaned|hematopoietic cell_jensentissueexpts_cleaned|Supratentorial Neoplas…	mean_jensentissueexpts_cleaned|CTCF_kidney_mm9_1_encodetf|myocardium_jensentissuetextmining_cleaned|mean_gad|urine_jensentissuetextmining_cleaned|Apnea_ctddisease_cleaned|hematopoietic cell_jensentissueexpts_cleaned|juvenile_jensentissuetextmining_cleaned|gastric mucosa_jensentissuetextmining_cleaned|Prostatic Neoplasms_ctddisease_cleaned|Polydipsia_ctddisease_cleaned|blood plasma_jensentissuetex…	mean_hpatissuesmrna_cleaned|stdv_hpatissuesmrna_cleaned|GATA1_G1E-ER4_mm9_5_encodetf|hematopoietic cell_jensentissueexpts_cleaned|mean_biogrid|peripheral blood_jensentissueexpts_cleaned|16651409-SuppTable2_genesigdb|pre-t-lymphocyte_jensentissuetextmining_cleaned|acute myeloid leukemia cell_jensentissuetextmining_cleaned|Hematoma, Epidural, Cranial_ctddisease_cleaned|Granuloma, Respiratory Tract_…	mean_gtextissue_cleaned|mean_gad|stdv_gtextissue_cleaned|Hepatitis_ctddisease_cleaned|hematopoietic cell_jensentissueexpts_cleaned|Parathyroid Diseases_ctddisease_cleaned|Pneumonia_ctddisease_cleaned|Hyperthyroidism_ctddisease_cleaned|Lung Injury_ctddisease_cleaned|urine_jensentissuetextmining_cleaned|Anaphylaxis_ctddisease_cleaned|Liver Diseases_ctddisease_cleaned|Weight Gain_ctddisease_cleaned	mean_hpatissuesmrna_cleaned|stdv_hpatissuesmrna_cleaned|GATA1_G1E-ER4_mm9_3_encodetf|cognitive disorder_jensendiseasetextmining_cleaned|MAX_HeLa-S3_hg19_2_encodetf|hematopoietic cell_jensentissueexpts_cleaned|mean_biogrid|Mental Disorders Diagnosed in Childhood_ctddisease_cleaned|Dermatitis, Contact_ctddisease_cleaned|TAL1_erythroblast_mm9_1_encodetf|CTCF_cerebellum_mm9_1_encodetf|cerebral cortic…	mean_hpatissuesmrna_cleaned|positive regulation of immune response_gobp|macromolecular complex_gocc|CTCF_cerebellum_mm9_1_encodetf|peripheral blood_jensentissueexpts_cleaned|autonomic nervous system_jensentissuetextmining_cleaned|marrow cell_jensentissueexpts_cleaned|mean_biogrid|stdv_hpatissuesmrna_cleaned|Alcohol-Induced Disorders, Nervous System_ctddisease_cleaned|Acute-Phase Reaction_ctddisea…	mean_hpatissuesmrna_cleaned|stdv_hpatissuesmrna_cleaned|Menkes Kinky Hair Syndrome_ctddisease_cleaned|mean_gad|normal variation_gad|hsa-miR-766_targetscannonconserved_cleaned|hsa-miR-1295_targetscannonconserved_cleaned|marrow cell_jensentissueexpts_cleaned|16651414-Supp2_genesigdb|18689800-TableS7_genesigdb|Multiple Endocrine Neoplasia_ctddisease_cleaned|Shellfish Poisoning_ctddisease_cleaned|Mac…	mean_biogpshuman_cleaned|stdv_gtextissue_cleaned|CTCF_kidney_mm9_1_encodetf|hematopoietic cell_jensentissueexpts_cleaned|peripheral blood_jensentissueexpts_cleaned|NFKB1_jasparpwm|Intervertebral Disc Displacement_ctddisease_cleaned|H3K27me3_K562_hg19_4_encodetf|blood coagulation_gobp|migraine_jensendiseasetextmining_cleaned|Leukostasis_ctddisease_cleaned|16651409-SuppTable2_genesigdb|chronic myel…	mean_gtextissue_cleaned|positive regulation of immune response_gobp|GATA1_G1E-ER4_mm9_3_encodetf|hematopoietic cell_jensentissueexpts_cleaned|stdv_gtextissue_cleaned|Ear Diseases_ctddisease_cleaned|Carcinoma, Islet Cell_ctddisease_cleaned|lipid storage disease_jensendiseasetextmining_cleaned|H3K27me3_G1E-ER4_mm9_1_encodetf|erythroid cell_jensentissueexpts_cleaned|peripheral blood_jensentissueexpt…	mean_hpatissuesmrna_cleaned|peripheral blood_jensentissueexpts_cleaned|epithalamus_jensentissueexpts_cleaned|stdv_hpatissuesmrna_cleaned|Urethral Neoplasms_ctddisease_cleaned|mean_biogrid|mean_intact|Osteonecrosis_ctddisease_cleaned|Cranial Nerve Diseases_ctddisease_cleaned|hsa-miR-4724-5p_targetscannonconserved_cleaned|Choanal Atresia_ctddisease_cleaned|Supratentorial Neoplasms_ctddisease_cleane…	mean_hpatissuesmrna_cleaned|corpus striatum_jensentissuetextmining_cleaned|stdv_hpatissuesmrna_cleaned|spleen_hpatissuesprotein_cleaned|GATA1_G1E-ER4_mm9_5_encodetf|peripheral blood_jensentissueexpts_cleaned|hematopoietic cell_jensentissueexpts_cleaned|scale_jensentissuetextmining_cleaned|hsa-miR-4437_targetscannonconserved_cleaned|small intestine_jensentissuetextmining_cleaned|urine_jensentissue…	mean_hpatissuesmrna_cleaned|stdv_hpatissuesmrna_cleaned|CTCF_cerebellum_mm9_1_encodetf|blood plasma_jensentissuetextmining_cleaned|hematopoietic cell_jensentissueexpts_cleaned|homeostatic process_gobp|blood coagulation_gobp|chronic myeloid leukemia cell_jensentissuetextmining_cleaned|regulation of ion transport_gobp|Macrostomia_ctddisease_cleaned|Mouth Neoplasms_ctddisease_cleaned|atrium_jensenti…	mean_jensentissueexpts_cleaned|CTCF_cerebellum_mm9_1_encodetf|Spina Bifida Cystica_ctddisease_cleaned|mean_gad|hematopoietic cell_jensentissueexpts_cleaned|peripheral blood_jensentissueexpts_cleaned|hsa-miR-4437_targetscannonconserved_cleaned|hsa-miR-4453_targetscannonconserved_cleaned|hsa-miR-216b_targetscannonconserved_cleaned|hsa-miR-3189-5p_targetscannonconserved_cleaned|Skin Ulcer_ctddisease…	mean_biogpshuman_cleaned|stdv_hpatissuesmrna_cleaned|CTCF_kidney_mm9_1_encodetf|spinal cord_jensentissueexpts_cleaned|hematopoietic cell_jensentissueexpts_cleaned|Hepatolenticular Degeneration_ctddisease_cleaned|Coronary Disease_ctddisease_cleaned|Pseudohypoparathyroidism_ctddisease_cleaned|Thyrotoxicosis_ctddisease_cleaned|hsa-miR-4676-3p_targetscannonconserved_cleaned|hsa-miR-4437_targetscannon…	mean_hpatissuesmrna_cleaned|stdv_hpatissuesmrna_cleaned|acute myeloid leukemia cell line_jensentissuetextmining_cleaned|trypanosomoid form_jensentissuetextmining_cleaned|hematopoietic cell_jensentissueexpts_cleaned|hsa-miR-4717-5p_targetscannonconserved_cleaned|homeostatic process_gobp|Hearing Loss, Conductive_ctddisease_cleaned|Hyperthyroidism_ctddisease_cleaned|hsa-miR-3156-3p_targetscannoncons…	mean_hpatissuesmrna_cleaned|stdv_hpatissuesmrna_cleaned|mean_gad|normal variation_gad|Sebaceous Gland Neoplasms_ctddisease_cleaned|Alcohol-Induced Disorders, Nervous System_ctddisease_cleaned|hsa-miR-1295_targetscannonconserved_cleaned|marrow cell_jensentissueexpts_cleaned|Motor Neuron Disease_ctddisease_cleaned|Adenoma, Liver Cell_ctddisease_cleaned|Mental Disorders Diagnosed in Childhood_ctddis…	mean_biogpshuman_cleaned|peripheral blood_jensentissueexpts_cleaned|stdv_hpatissuesmrna_cleaned|spleen_hpatissuesprotein_cleaned|hematopoietic cell_jensentissueexpts_cleaned|mean_biogrid|metencephalon_jensentissuetextmining_cleaned|Osteonecrosis_ctddisease_cleaned|Strongyloidiasis_ctddisease_cleaned|urine_jensentissuetextmining_cleaned|Hearing Loss, Noise-Induced_ctddisease_cleaned|Hyperthyroidis…	mean_hpatissuesmrna_cleaned|corpus striatum_jensentissuetextmining_cleaned|stdv_gtextissue_cleaned|GATA1_G1E-ER4_mm9_5_encodetf|autonomic nervous system_jensentissuetextmining_cleaned|hematopoietic cell_jensentissueexpts_cleaned|16651414-Supp2_genesigdb|Hyperprolactinemia_ctddisease_cleaned|hsa-miR-4676-3p_targetscannonconserved_cleaned|acute myeloid leukemia cell line_jensentissuetextmining_clea…	mean_gtextissue_cleaned|Sensation Disorders_ctddisease_cleaned|Maxillary Sinus Neoplasms_ctddisease_cleaned|peripheral blood_jensentissueexpts_cleaned|stdv_gtextissue_cleaned|hematopoietic cell_jensentissueexpts_cleaned|mean_biogrid|mean_intact|CTCF_cerebellum_mm9_1_encodetf|Dermatitis_ctddisease_cleaned|16651414-Supp2_genesigdb|Heavy Metal Toxicity_ctddisease_cleaned|Ovarian epithelial cancer_ct…	mean_jensentissueexpts_cleaned|GATA1_G1E-ER4_mm9_3_encodetf|EP300_osteoblast_hg19_1_encodetf|CHD7_K562_hg19_1_encodetf|Thyrotoxicosis_ctddisease_cleaned|extracellular membrane-bounded organelle_jensencompartmenttextmining_cleaned|Skin Ulcer_ctddisease_cleaned|Mouth Neoplasms_ctddisease_cleaned|Hearing Loss, Noise-Induced_ctddisease_cleaned|Polydipsia_ctddisease_cleaned|Hyperthyroidism_ctddisease_…	mean_jensentissueexpts_cleaned|myocardium_jensentissuetextmining_cleaned|leg muscle_jensentissuetextmining_cleaned|CTCF_kidney_mm9_1_encodetf|sympathetic ganglion_jensentissuetextmining_cleaned|mean_gad|Hematoma, Epidural, Cranial_ctddisease_cleaned|Apnea_ctddisease_cleaned|Postpartum Hemorrhage_ctddisease_cleaned|Priapism_ctddisease_cleaned|Hearing Loss, Conductive_ctddisease_cleaned|coronary ar…	mean_gtextissue_cleaned|CTCF_kidney_mm9_1_encodetf|hematopoietic cell_jensentissueexpts_cleaned|peripheral blood_jensentissueexpts_cleaned|mean_biogrid|stdv_gtextissue_cleaned|thorax_jensentissueexpts_cleaned|CUX1_GM12878_hg19_1_encodetf|Organophosphate Poisoning_ctddisease_cleaned|Adenoma, Liver Cell_ctddisease_cleaned|Edema, Cardiac_ctddisease_cleaned|Cyanosis_ctddisease_cleaned|Adenoma, Bile D…	mean_biogpshuman_cleaned|H3K4me1_G1E_mm9_1_encodehm|SPI1_GM12891_hg19_1_encodetf|stdv_gtextissue_cleaned|trypanosomoid form_jensentissuetextmining_cleaned|mean_biogrid|Friedreich Ataxia_ctddisease_cleaned|gastric mucosa_jensentissuetextmining_cleaned|Brain Diseases_ctddisease_cleaned|Hyperthyroidism_ctddisease_cleaned|Dermatitis_ctddisease_cleaned|Fetal Distress_ctddisease_cleaned|Parathyroid Dis…	mean_hpatissuesmrna_cleaned|CTCF_kidney_mm9_1_encodetf|stdv_hpatissuesmrna_cleaned|hsa-miR-4453_targetscannonconserved_cleaned|hsa-miR-133a_targetscannonconserved_cleaned|NANOG_H1-hESC_hg19_2_encodetf|FOXA2_HepG2_hg19_2_encodetf|cerebral cortical neuron_jensentissuetextmining_cleaned|Craniofacial Abnormalities_ctddisease_cleaned|Diabetic Neuropathies_ctddisease_cleaned|Menkes Kinky Hair Syndrome_…	mean_gtextissue_cleaned|hematopoietic cell_jensentissueexpts_cleaned|epithalamus_jensentissueexpts_cleaned|Carcinoma, Islet Cell_ctddisease_cleaned|peripheral blood_jensentissueexpts_cleaned|mean_intact|mean_biogrid|stdv_gtextissue_cleaned|H3K27me3_K562_hg19_4_encodetf|b-lymphoblast_jensentissuetextmining_cleaned|down syndrome_jensendiseasetextmining_cleaned|scale_jensentissuetextmining_cleaned|A…	mean_biogpshuman_cleaned|Maxillary Sinus Neoplasms_ctddisease_cleaned|Carcinoma, Bronchogenic_ctddisease_cleaned|peripheral blood_jensentissueexpts_cleaned|stdv_hpatissuesmrna_cleaned|pleural fluid_jensentissuetextmining_cleaned|hematopoietic cell_jensentissueexpts_cleaned|Supratentorial Neoplasms_ctddisease_cleaned|mean_biogrid|hsa-miR-578_targetscannonconserved_cleaned|monogenic disease_jensend…	mean_hpatissuesmrna_cleaned|stdv_biogrid|Maxillary Sinus Neoplasms_ctddisease_cleaned|spleen_hpatissuesprotein_cleaned|stdv_gtextissue_cleaned|pleural fluid_jensentissuetextmining_cleaned|hematopoietic cell_jensentissueexpts_cleaned|Craniofacial Abnormalities_ctddisease_cleaned|Somnambulism_ctddisease_cleaned|H4K20me1_K562_hg19_1_encodehm|Ovarian epithelial cancer_ctddisease_cleaned|16651414-Supp…	mean_biogpshuman_cleaned|myocardium_jensentissuetextmining_cleaned|CTCF_kidney_mm9_1_encodetf|proteinuria_jensendiseasetextmining_cleaned|stdv_hpatissuesmrna_cleaned|macromolecular complex_gocc|glucose metabolism disease_jensendiseasetextmining_cleaned|leg muscle_jensentissuetextmining_cleaned|NRF1_SK-N-SH_hg19_1_encodetf|Pseudohypoparathyroidism_ctddisease_cleaned|Shock_ctddisease_cleaned|extens…	mean_biogpshuman_cleaned|stdv_biogpshuman_cleaned|marrow cell_jensentissueexpts_cleaned|CTCF_cerebellum_mm9_1_encodetf|mean_intact|mean_biogrid|small intestine_jensentissuetextmining_cleaned|CUX1_GM12878_hg19_1_encodetf|blood plasma_jensentissuetextmining_cleaned|urine_jensentissuetextmining_cleaned|rectum_jensentissuetextmining_cleaned|chronic myeloid leukemia cell_jensentissuetextmining_cleaned…	mean_hpatissuesmrna_cleaned|stdv_gtextissue_cleaned|GATA1_G1E-ER4_mm9_5_encodetf|chronic lymphocytic leukemia_jensendiseasetextmining_cleaned|hematopoietic cell_jensentissueexpts_cleaned|sympathetic ganglion_jensentissuetextmining_cleaned|mean_biogrid|Hypoplastic Left Heart Syndrome_ctddisease_cleaned|Plaque, Atherosclerotic_ctddisease_cleaned|Urethral Neoplasms_ctddisease_cleaned|hsa-miR-4747-3p…
#	#	model_type	logistic_regression	logistic_regression	logistic_regression	logistic_regression	logistic_regression	logistic_regression	logistic_regression	logistic_regression	logistic_regression	logistic_regression	logistic_regression	logistic_regression	logistic_regression	logistic_regression	logistic_regression	logistic_regression	logistic_regression	logistic_regression	logistic_regression	logistic_regression	logistic_regression	logistic_regression	logistic_regression	logistic_regression	logistic_regression	logistic_regression	logistic_regression	logistic_regression	logistic_regression	logistic_regression	logistic_regression	logistic_regression	logistic_regression	logistic_regression	logistic_regression	logistic_regression	logistic_regression	logistic_regression	logistic_regression	logistic_regression	logistic_regression	logistic_regression	logistic_regression	logistic_regression	logistic_regression	logistic_regression	logistic_regression
classifier_performance_statistic	classifier_performance_statistic_abbreviation	na/na	na	na	na	na	na	na	na	na	na	na	na	na	na	na	na	na	na	na	na	na	na	na	na	na	na	na	na	na	na	na	na	na	na	na	na	na	na	na	na	na	na	na	na	na	na	na	na
probability cut-off	p	na	0.996075	1	0.999059	0.0303135	0.999999	0.98871	0.00328094	0.999518	3.15291e-05	0.999976	0.000343587	0.273032	0.235862	0.951841	0.230669	0.0793388	4.72711e-09	0.996478	0.620864	0.997576	0.208929	0.999945	2.21669e-07	1.75818e-07	0.975052	0.999982	0.999993	0.922882	2.03737e-06	0.019701	7.62962e-06	0.999725	0.00346618	0.000166134	0.999997	1	0.936193	0.999189	0.999997	0.966892	6.04091e-08	0.999896	4.67109e-08	0.99912	8.47549e-06	0.462113	0.416777
number of examples	n	na	51.2	57.2	50.2	63.2	53.2	52.2	65.2	45.2	53.2	57.2	53.2	59.2	50.2	64.2	51.2	62.2	58.2	48.2	61.2	57.2	61.2	57.2	57.2	57.2	56.2	63.2	49.2	49.2	59.2	62.2	54.2	59.2	57.2	47.2	54.2	49.2	60.2	57.2	58.2	57.2	60.2	53.2	52.2	43.2	53.2	54.2	54.2
actual positives	ap	na	38.1	43.1	41.1	49.1	41.1	40.1	50.1	34.1	42.1	44.1	40.1	46.1	39.1	50.1	38.1	47.1	45.1	37.1	48.1	44.1	47.1	43.1	45.1	46.1	42.1	48.1	38.1	38.1	46.1	48.1	40.1	46.1	45.1	35.1	43.1	37.1	46.1	43.1	45.1	43.1	45.1	39.1	41.1	34.1	41.1	41.1	41.1
actual negatives	an	na	13.1	14.1	9.1	14.1	12.1	12.1	15.1	11.1	11.1	13.1	13.1	13.1	11.1	14.1	13.1	15.1	13.1	11.1	13.1	13.1	14.1	14.1	12.1	11.1	14.1	15.1	11.1	11.1	13.1	14.1	14.1	13.1	12.1	12.1	11.1	12.1	14.1	14.1	13.1	14.1	15.1	14.1	11.1	9.1	12.1	13.1	13.1
predicted positives	pp	na	30.1	24.1	32.1	61.1	15.1	21.1	64.1	21.1	52.1	34.1	50.1	57.1	37.1	31.1	44.1	50.1	58.1	28.1	28.1	35.1	56.1	34.1	54.1	55.1	39.1	37.1	15.1	25.1	57.1	61.1	53.1	29.1	51.1	47.1	19.1	22.1	46.1	25.1	31.1	20.1	59.1	29.1	50.1	23.1	52.1	38.1	39.1
predicted negatives	pn	na	21.1	33.1	18.1	2.1	38.1	31.1	1.1	24.1	1.1	23.1	3.1	2.1	13.1	33.1	7.1	12.1	0.1	20.1	33.1	22.1	5.1	23.1	3.1	2.1	17.1	26.1	34.1	24.1	2.1	1.1	1.1	30.1	6.1	0.1	35.1	27.1	14.1	32.1	27.1	37.1	1.1	24.1	2.1	20.1	1.1	16.1	15.1
true positives	tp	na	26.05	19.05	28.05	49.05	14.05	20.05	50.05	18.05	42.05	31.05	39.05	45.05	30.05	28.05	34.05	40.05	45.05	24.05	27.05	30.05	45.05	30.05	44.05	46.05	32.05	30.05	13.05	22.05	46.05	48.05	40.05	26.05	41.05	35.05	17.05	18.05	38.05	21.05	27.05	19.05	45.05	25.05	41.05	20.05	41.05	32.05	33.05
false positives	fp	na	4.05	5.05	4.05	12.05	1.05	1.05	14.05	3.05	10.05	3.05	11.05	12.05	7.05	3.05	10.05	10.05	13.05	4.05	1.05	5.05	11.05	4.05	10.05	9.05	7.05	7.05	2.05	3.05	11.05	13.05	13.05	3.05	10.05	12.05	2.05	4.05	8.05	4.05	4.05	1.05	14.05	4.05	9.05	3.05	11.05	6.05	6.05
true negatives	tn	na	9.05	9.05	5.05	2.05	11.05	11.05	1.05	8.05	1.05	10.05	2.05	1.05	4.05	11.05	3.05	5.05	0.05	7.05	12.05	8.05	3.05	10.05	2.05	2.05	7.05	8.05	9.05	8.05	2.05	1.05	1.05	10.05	2.05	0.05	9.05	8.05	6.05	10.05	9.05	13.05	1.05	10.05	2.05	6.05	1.05	7.05	7.05
false negatives	fn	na	12.05	24.05	13.05	0.05	27.05	20.05	0.05	16.05	0.05	13.05	1.05	1.05	9.05	22.05	4.05	7.05	0.05	13.05	21.05	14.05	2.05	13.05	1.05	0.05	10.05	18.05	25.05	16.05	0.05	0.05	0.05	20.05	4.05	0.05	26.05	19.05	8.05	22.05	18.05	24.05	0.05	14.05	0.05	14.05	0.05	9.05	8.05
true positive rate	tpr	na	0.683727	0.441995	0.682482	0.998982	0.341849	0.5	0.999002	0.529326	0.998812	0.704082	0.973815	0.977223	0.768542	0.55988	0.893701	0.850318	0.998891	0.648248	0.56237	0.681406	0.956476	0.697216	0.976718	0.998915	0.761283	0.62474	0.34252	0.57874	0.998915	0.99896	0.998753	0.565076	0.9102	0.998575	0.395592	0.486523	0.82538	0.488399	0.599778	0.441995	0.998891	0.640665	0.998783	0.587977	0.998783	0.779805	0.804136
false positive rate	fpr	na	0.30916	0.358156	0.445055	0.85461	0.0867769	0.0867769	0.930464	0.274775	0.905405	0.232824	0.843511	0.919847	0.635135	0.216312	0.767176	0.665563	0.996183	0.364865	0.0801527	0.385496	0.783688	0.287234	0.830579	0.815315	0.5	0.466887	0.184685	0.274775	0.843511	0.925532	0.925532	0.232824	0.830579	0.995868	0.184685	0.334711	0.570922	0.287234	0.30916	0.0744681	0.930464	0.287234	0.815315	0.335165	0.913223	0.461832	0.461832
area under receiver operating characteristic curve	auroc	na	0.665485	0.466012	0.519906	0.607676	0.562225	0.697842	0.490079	0.553618	0.39706	0.692649	0.487617	0.48542	0.50356	0.673405	0.510208	0.562773	0.430172	0.619339	0.704083	0.645047	0.601858	0.640437	0.54901	0.49061	0.548677	0.538682	0.483673	0.601901	0.587256	0.527418	0.568968	0.606299	0.475711	0.369899	0.49445	0.553786	0.575683	0.533478	0.581659	0.621514	0.54588	0.62161	0.574407	0.554123	0.522008	0.608551	0.649412
false negative rate	fnr	na	0.316273	0.558005	0.317518	0.00101833	0.658151	0.5	0.000998004	0.470674	0.00118765	0.295918	0.0261845	0.0227766	0.231458	0.44012	0.106299	0.149682	0.00110865	0.351752	0.43763	0.318594	0.0435244	0.302784	0.0232816	0.0010846	0.238717	0.37526	0.65748	0.42126	0.0010846	0.0010395	0.00124688	0.434924	0.0898004	0.0014245	0.604408	0.513477	0.17462	0.511601	0.400222	0.558005	0.00110865	0.359335	0.00121655	0.412023	0.00121655	0.220195	0.195864
true negative rate	tnr	na	0.69084	0.641844	0.554945	0.14539	0.913223	0.913223	0.0695364	0.725225	0.0945946	0.767176	0.156489	0.0801527	0.364865	0.783688	0.232824	0.334437	0.00381679	0.635135	0.919847	0.614504	0.216312	0.712766	0.169421	0.184685	0.5	0.533113	0.815315	0.725225	0.156489	0.0744681	0.0744681	0.767176	0.169421	0.00413223	0.815315	0.665289	0.429078	0.712766	0.69084	0.925532	0.0695364	0.712766	0.184685	0.664835	0.0867769	0.538168	0.538168
misclassification rate	mcr	na	0.314453	0.508741	0.340637	0.191456	0.528195	0.404215	0.216258	0.422566	0.18985	0.281469	0.227444	0.221284	0.320717	0.390966	0.275391	0.27492	0.225086	0.354772	0.361111	0.333916	0.214052	0.298951	0.194056	0.159091	0.30427	0.397152	0.550813	0.388211	0.1875	0.210611	0.241697	0.390203	0.246503	0.256356	0.51845	0.469512	0.267442	0.456294	0.379725	0.438811	0.234219	0.340226	0.17433	0.395833	0.208647	0.278598	0.260148
accuracy	acc	na	0.685547	0.491259	0.659363	0.808544	0.471805	0.595785	0.783742	0.577434	0.81015	0.718531	0.772556	0.778716	0.679283	0.609034	0.724609	0.72508	0.774914	0.645228	0.638889	0.666084	0.785948	0.701049	0.805944	0.840909	0.69573	0.602848	0.449187	0.611789	0.8125	0.789389	0.758303	0.609797	0.753497	0.743644	0.48155	0.530488	0.732558	0.543706	0.620275	0.561189	0.765781	0.659774	0.82567	0.604167	0.791353	0.721402	0.739852
false discovery rate	fdr	na	0.134551	0.209544	0.126168	0.197218	0.0695364	0.049763	0.219189	0.14455	0.192898	0.0894428	0.220559	0.211033	0.190027	0.0980707	0.227891	0.200599	0.224613	0.144128	0.0373665	0.143875	0.19697	0.118768	0.185767	0.164247	0.180307	0.190027	0.135762	0.121514	0.19352	0.213584	0.245763	0.104811	0.196673	0.255839	0.10733	0.183258	0.17462	0.161355	0.130225	0.0522388	0.237733	0.139175	0.180639	0.132035	0.212092	0.158793	0.154731
positive predictive value	ppv	na	0.865449	0.790456	0.873832	0.802782	0.930464	0.950237	0.780811	0.85545	0.807102	0.910557	0.779441	0.788967	0.809973	0.901929	0.772109	0.799401	0.775387	0.855872	0.962633	0.856125	0.80303	0.881232	0.814233	0.835753	0.819693	0.809973	0.864238	0.878486	0.80648	0.786416	0.754237	0.895189	0.803327	0.744161	0.89267	0.816742	0.82538	0.838645	0.869775	0.947761	0.762267	0.860825	0.819361	0.867965	0.787908	0.841207	0.845269
area under precision-recall curve	auprc	na	0.771625	0.691613	0.769962	0.795023	0.787093	0.875307	0.722866	0.750014	0.710303	0.763801	0.691408	0.744351	0.74193	0.87696	0.708923	0.727317	0.710594	0.777729	0.896196	0.774995	0.812121	0.749864	0.732765	0.749734	0.720214	0.718215	0.751036	0.799339	0.747391	0.822423	0.713994	0.772534	0.715729	0.664251	0.752745	0.712835	0.735602	0.738741	0.727222	0.861028	0.712049	0.730283	0.767663	0.758918	0.713134	0.818352	0.750122
false omission rate	fomr	na	0.57109	0.726586	0.720994	0.0238095	0.709974	0.644695	0.0454545	0.665975	0.0454545	0.564935	0.33871	0.5	0.69084	0.666163	0.570423	0.582645	0.5	0.649254	0.635952	0.635747	0.401961	0.564935	0.33871	0.0238095	0.587719	0.691571	0.734604	0.665975	0.0238095	0.0454545	0.0454545	0.666113	0.663934	0.5	0.742165	0.702952	0.570922	0.686916	0.666052	0.648248	0.0454545	0.582988	0.0238095	0.699005	0.0454545	0.562112	0.533113
negative predictive value	npv	na	0.42891	0.273414	0.279006	0.97619	0.290026	0.355305	0.954545	0.334025	0.954545	0.435065	0.66129	0.5	0.30916	0.333837	0.429577	0.417355	0.5	0.350746	0.364048	0.364253	0.598039	0.435065	0.66129	0.97619	0.412281	0.308429	0.265396	0.334025	0.97619	0.954545	0.954545	0.333887	0.336066	0.5	0.257835	0.297048	0.429078	0.313084	0.333948	0.351752	0.954545	0.417012	0.97619	0.300995	0.954545	0.437888	0.466887
positive likelihood ratio	plr	na	2.21156	1.23409	1.53348	1.16893	3.9394	5.7619	1.07366	1.9264	1.10317	3.02409	1.15448	1.06238	1.21005	2.5883	1.16492	1.27759	1.00272	1.77668	7.01624	1.76761	1.22048	2.42734	1.17595	1.22519	1.52257	1.3381	1.85462	2.10623	1.18423	1.07934	1.07911	2.42705	1.09586	1.00272	2.14198	1.45356	1.4457	1.70035	1.94002	5.93537	1.07354	2.23046	1.22503	1.75429	1.09369	1.6885	1.74119
negative likelihood ratio	nlr	na	0.457809	0.869377	0.572162	0.00700412	0.72069	0.547511	0.0143522	0.649005	0.0125551	0.385724	0.167326	0.284165	0.634366	0.561601	0.456564	0.447563	0.290466	0.553822	0.475764	0.518457	0.201211	0.424802	0.137418	0.00587271	0.477435	0.703904	0.806412	0.580868	0.00693085	0.013959	0.0167439	0.566916	0.530042	0.344729	0.741319	0.77181	0.406967	0.717768	0.579326	0.602902	0.0159434	0.504142	0.00658715	0.619738	0.0140192	0.409156	0.363945
diagnostic odds ratio	dor	na	4.83075	1.41951	2.68015	166.892	5.46616	10.5238	74.8078	2.96823	87.8657	7.84002	6.89959	3.73859	1.90749	4.60879	2.5515	2.85456	3.45211	3.20803	14.7473	3.40936	6.06567	5.71406	8.55745	208.624	3.18905	1.90096	2.29984	3.62602	170.864	77.3218	64.4483	4.28114	2.0675	2.90871	2.88942	1.88332	3.55237	2.36894	3.34876	9.84467	67.3345	4.42428	185.972	2.8307	78.0136	4.1268	4.7842
risk ratio	drr	na	1.51543	1.0879	1.21198	33.7169	1.31056	1.47393	17.1778	1.28451	17.7562	1.61179	2.30121	1.57793	1.17245	1.35392	1.35357	1.37202	1.55077	1.31824	1.51369	1.34665	1.99778	1.55988	2.40393	35.1016	1.3947	1.17121	1.17647	1.3191	33.8722	17.3011	16.5932	1.3439	1.20995	1.48832	1.20279	1.16187	1.4457	1.22089	1.30587	1.46203	16.7699	1.47657	34.4132	1.24172	17.334	1.49651	1.58553
matthews correlation coefficient	mcc	na	0.33205	0.0731768	0.190493	0.335353	0.237152	0.355327	0.2245	0.219616	0.266727	0.40358	0.239644	0.128763	0.126068	0.284608	0.159745	0.200117	0.0273091	0.241975	0.396903	0.255367	0.263249	0.360105	0.263615	0.3861	0.246192	0.136712	0.143041	0.254157	0.348755	0.233255	0.227811	0.275882	0.10535	0.0257123	0.178164	0.131433	0.254458	0.174707	0.243322	0.331782	0.221472	0.313363	0.382045	0.206676	0.252041	0.297901	0.326883
[truncated: 953 more columns]
