# Supplementary material for: Systematic interrogation of diverse Omic data reveals interpretable, robust, and generalizable transcriptomic features of clinically successful therapeutic targets
Source: PLoS Comput Biol. 2018 May 21;14(5):e1006142. doi: 10.1371/journal.pcbi.1006142 (PMC5983857; doi:10.1371/journal.pcbi.1006142)
Supplement: S8 Table — (XLSX) [file pcbi.1006142.s008.xlsx]

## Sheet: Sheet1
comparison	missing_target_handling	dataset_name	dataset_abbreviation	feature_name	significance_test	test_statistic	test_statistic_value	p-value	is_significant	correlation_sign	positive_examples	negative_examples
success versus phase III failure	exclude missing targets	OMIM Gene-Disease Associations	omim	mean	permutation test	difference between group means	5.1886e-05	0.422	0	1	172	37
success versus phase III failure	fill in zeros for missing targets	OMIM Gene-Disease Associations	omim	mean	permutation test	difference between group means	8.7051e-05	0.052899	0	1	259	72
success versus remainder of druggable genome	exclude missing targets	OMIM Gene-Disease Associations	omim	mean	permutation test	difference between group means	0.00014017	less than 1e-5	1	1	172	530
success versus remainder of druggable genome	fill in zeros for missing targets	OMIM Gene-Disease Associations	omim	mean	permutation test	difference between group means	0.00020865	less than 1e-5	1	1	259	2379
success versus remainder of protein-coding genome	exclude missing targets	OMIM Gene-Disease Associations	omim	mean	permutation test	difference between group means	0.00014754	less than 1e-5	1	1	172	3204
success versus remainder of protein-coding genome	fill in zeros for missing targets	OMIM Gene-Disease Associations	omim	mean	permutation test	difference between group means	0.00022751	less than 1e-5	1	1	259	20654
